# Supplementary material for: GPBSO: Gene Pool-Based Brain Storm Optimization for SNP Epistasis Detection
Source: Genes (Basel). 2025 Sep 19;16(9):1114. doi: 10.3390/genes16091114 (PMC12469498; doi:10.3390/genes16091114)
Supplement: Supplementary file 1 [file genes-16-01114-s001.zip]

Archive with 28 entries (24 files):
- Fig/
- Fig/gene networks/
- Fig/gene networks/readme.txt
- Fig/gene networks/S10.png
- Fig/gene networks/S11.png
- Fig/gene networks/S12.png
- Fig/gene networks/S7.png
- Fig/gene networks/S8.png
- Fig/gene networks/S9.png
- Fig/genes-3838833- FigS1-12.pdf
- Fig/SNP networks/
- Fig/SNP networks/readme.txt
- Fig/SNP networks/S1.png
- Fig/SNP networks/S2.png
- Fig/SNP networks/S3.png
- Fig/SNP networks/S4.png
- Fig/SNP networks/S5.png
- Fig/SNP networks/S6.png
- table/
- table/S1.xlsx
- table/S2.xlsx
- table/S3.csv
- table/S4.csv
- table/S5.csv
- table/S6.xlsx
- table/S7.csv
- table/S8.xlsx
- table/S9.xlsx
