# Supplementary material for: GPBSO: Gene Pool-Based Brain Storm Optimization for SNP Epistasis Detection
Source: Genes (Basel). 2025 Sep 19;16(9):1114. doi: 10.3390/genes16091114 (PMC12469498; doi:10.3390/genes16091114)
Supplement: Supplementary file 1 [file genes-16-01114-s001.zip › Fig/SNP networks/readme.txt]

Figures S1-S6 correspond to CAD, CD, HT, RA, T1D, and T2D, respectively.
