# Supplementary material for: GPBSO: Gene Pool-Based Brain Storm Optimization for SNP Epistasis Detection
Source: Genes (Basel). 2025 Sep 19;16(9):1114. doi: 10.3390/genes16091114 (PMC12469498; doi:10.3390/genes16091114)
Supplement: Supplementary file 1 [file genes-16-01114-s001.zip › table/S1.xlsx]

## Sheet: Sheet1
EpiGEN Penetrance models with capital genotypes as the major allele. Third dimension indicated as shown in final section for C allele.
Model	Row	AA	Aa	aa
Joint Dom.	BB	0/0/0	0/0/0	0/0/0
Joint Dom.	Bb	0/0/0	0/1/1	0/1/1
Joint Dom.	bb	0/0/0	0/1/1	0/1/1
Joint Rec.	BB	0/0/0	0/0/0	0/0/0
Joint Rec.	Bb	0/0/0	0/0/0	0/0/0
Joint Rec.	bb	0/0/0	0/0/0	0/0/1
Modular	BB	0/0/0	0/0/0	0/0/0
Modular	Bb	0/0/0	0/0/0	0/0/1
Modular	bb	0/0/1	0/0/1	0/0/1
XOR	BB	0/0/0	0/0/0	0/0/1
XOR	Bb	0/0/0	0/0/0	0/0/1
XOR	bb	0/0/1	0/0/1	1/1/0
Diagonal	BB	1/0/0	0/0/0	0/0/0
Diagonal	Bb	0/0/0	0/1/0	0/0/0
Diagonal	bb	0/0/0	0/0/0	0/0/1
Example:
Model	Row	AA	Aa	aa
C allele	BB	CC/Cc/cc	...	...
C allele	Bb	CC/Cc/cc	...	...
C allele	bb	CC/Cc/cc	...	...
