# Supplementary material for: GPBSO: Gene Pool-Based Brain Storm Optimization for SNP Epistasis Detection
Source: Genes (Basel). 2025 Sep 19;16(9):1114. doi: 10.3390/genes16091114 (PMC12469498; doi:10.3390/genes16091114)
Supplement: Supplementary file 1 [file genes-16-01114-s001.zip › table/S2.xlsx]

## Sheet: Sheet1
		Parameter setting
Algorithm	Language	All the three datasets	DME and DNME 100	DME and DNME 1000	DNME3 100
DECMDR	Java	s = 1;	p = 80;	p = 800;	p = 80;
		m = 0.5;	g = 40;	g = 140;	g = 400;
		r = 0.5;	o = 2;	o = 2;	o = 3;
SNPHarverter	Java	There is no parameter			not executable
AntEpiSeeker	C++	alpha = 1;	iAntCount = 80;	iAntCount = 800;	not executable
		iTopModel = 80;	iItCountLarge = 10;	iItCountLarge = 40;
		iTopLoci = 16;	iItCountSmall = 30;	iItCountSmall = 100;
		rou = 0.05;
		phe = 100;
		largehapsize = 6;
		smallhapsize = 3;
		iEpiModel = 2;
		pvalue = 0.01
HS-MMGKG	Java	nsolution = 1;	hms = 80/5;	hms = 800/5;	hms = 80/5;
		hmcr = 0.8;	tmax = 80*40;	tmax = 800*140;	tmax = 80*400;
		par = 0.4;	order = 2;	order = 2;	order = 3;
		fold = 5;
		p-value = 0.05;
SEE	C++	pe = 1;	numPop = 80;	numPop = 800;	numPop = 80;
		cCec = 0;	maxIter = 80*40;	maxIter = 800*140;	maxIter = 80*400;
		cGinic = 0;	order = 2;	order = 2;	order = 3;
		cK2c = 1;
		cGc = 1;
		cG = 0.05;
		rn = 1;
GPBSO	Java	o = -1;	maxGen = 80*40;	maxGen = 800*140;	maxGen = 80*400;
		rn = 1;
