# Supplementary material for: GPBSO: Gene Pool-Based Brain Storm Optimization for SNP Epistasis Detection
Source: Genes (Basel). 2025 Sep 19;16(9):1114. doi: 10.3390/genes16091114 (PMC12469498; doi:10.3390/genes16091114)
Supplement: Supplementary file 1 [file genes-16-01114-s001.zip › table/S3.csv]

	AntEpiSeeker	AntEpiSeeker	DECMDR	DECMDR	HS-MMGKG	HS-MMGKG	SEE	SEE	SNPHarvester	SNPHarvester	GPBSO	GPBSO
	p	f	p	f	p	f	p	f	p	f	p	f
JR01	0.64	0.17	0.11	0.11	0.177	0.05	0.15	0.171	0.27	0.27	0.95	0.95
JR02	0.691	0.03	0.29	0.29	0.256	0.07	0.26	0.163	0.16	0.16	0.95	0.95
JR03	0.677	0.18	0.25	0.25	0.059	0.03	0.29	0.044	0.32	0.32	0.9	0.9
JR04	0.588	0.06	0.31	0.31	0.022	0.02	0.02	0.039	0.67	0.67	0.91	0.91
JR05	0.601	0.07	0.21	0.21	0.281	0.09	0.26	0.186	0.11	0.11	0.95	0.95
JR06	0.609	0.06	0.12	0.12	0.053	0.05	0.17	0.167	0.33	0.33	0.93	0.93
JR07	0.585	0.14	0.37	0.37	0.131	0.03	0.09	0.101	0.18	0.18	0.92	0.92
JR08	0.735	0.15	0.26	0.26	0.144	0.03	0.07	0.055	0.59	0.59	0.97	0.97
JR09	0.605	0.04	0.21	0.21	0.18	0.07	0.11	0.012	0.62	0.62	0.97	0.97
JR10	0.643	0.06	0.27	0.27	0.273	0.05	0.15	0.197	0.18	0.18	0.89	0.89
JD01	0.771	0.17	0.36	0.36	0.054	0.07	0.09	0.047	0.48	0.48	0.91	0.91
JD02	0.675	0.09	0.24	0.24	0.069	0.04	0.11	0.199	0.11	0.11	0.9	0.9
JD03	0.617	0.07	0.36	0.36	0.109	0.01	0.23	0.172	0.56	0.56	0.99	0.99
JD04	0.546	0.19	0.22	0.22	0.234	0.09	0.22	0.141	0.54	0.54	0.92	0.92
JD05	0.504	0.1	0.11	0.11	0.214	0.07	0.13	0.017	0.23	0.23	0.88	0.88
JD06	0.593	0.18	0.18	0.18	0.031	0.02	0.26	0.08	0.47	0.47	0.98	0.98
JD07	0.57	0.05	0.18	0.18	0.27	0.06	0.03	0.084	0.37	0.37	0.97	0.97
JD08	0.59	0.06	0.4	0.4	0.084	0.09	0.26	0.16	0.25	0.25	0.98	0.98
JD09	0.574	0.09	0.28	0.28	0.052	0.06	0.03	0.159	0.47	0.47	0.96	0.96
JD10	0.553	0.13	0.25	0.25	0.112	0.05	0.21	0.076	0.17	0.17	0.94	0.94
MOD01	0.622	0.18	0.19	0.19	0.19	0.1	0.15	0.157	0.64	0.64	0.91	0.91
MOD02	0.847	0.06	0.16	0.16	0.235	0.07	0.27	0.186	0.2	0.2	0.93	0.93
MOD03	0.578	0.02	0.33	0.33	0.084	0.05	0.18	0.085	0.67	0.67	0.87	0.87
MOD04	0.57	0.13	0.36	0.36	0.288	0.08	0.06	0.073	0.27	0.27	0.94	0.94
MOD05	0.814	0.19	0.34	0.34	0.293	0.02	0.04	0.054	0.57	0.57	0.99	0.99
MOD06	0.679	0.02	0.39	0.39	0.295	0.06	0.12	0.072	0.34	0.34	0.92	0.92
MOD07	0.609	0.02	0.23	0.23	0.02	0.07	0.02	0.185	0.41	0.41	0.86	0.86
MOD08	0.699	0.01	0.17	0.17	0.144	0.04	0.28	0.122	0.56	0.56	0.95	0.95
MOD09	0.736	0.13	0.11	0.11	0.226	0.03	0.13	0.015	0.37	0.37	0.93	0.93
MOD10	0.634	0.13	0.38	0.38	0.18	0.06	0.11	0.111	0.22	0.22	0.85	0.85
DIA01	0.593	0.13	0.11	0.11	0.135	0.06	0.18	0.089	0.67	0.67	0.87	0.87
DIA02	0.558	0.13	0.29	0.29	0.244	0.07	0.26	0.098	0.56	0.56	0.95	0.95
DIA03	0.736	0.09	0.16	0.16	0.057	0.01	0.04	0.142	0.15	0.15	0.99	0.99
DIA04	0.825	0.15	0.29	0.29	0.051	0.03	0.08	0.087	0.4	0.4	0.95	0.95
DIA05	0.534	0.07	0.25	0.25	0.264	0.07	0.18	0.115	0.26	0.26	0.91	0.91
DIA06	0.647	0.07	0.31	0.31	0.09	0.05	0.25	0.12	0.2	0.2	0.94	0.94
DIA07	0.722	0.18	0.3	0.3	0.197	0.06	0.17	0.088	0.46	0.46	0.92	0.92
DIA08	0.576	0.07	0.28	0.28	0.137	0.06	0.27	0.082	0.25	0.25	0.98	0.98
DIA09	0.653	0.07	0.4	0.4	0.282	0.03	0.11	0.14	0.53	0.53	0.98	0.98
DIA10	0.543	0.09	0.17	0.17	0.207	0.06	0.19	0.153	0.59	0.59	0.92	0.92
XOR01	0.688	0.01	0.32	0.32	0.134	0.05	0.15	0.101	0.58	0.58	0.96	0.96
XOR02	0.604	0.13	0.2	0.2	0.207	0.09	0.24	0.196	0.22	0.22	0.86	0.86
XOR03	0.583	0.13	0.37	0.37	0.143	0.03	0.26	0.042	0.29	0.29	0.94	0.94
XOR04	0.593	0.06	0.32	0.32	0.3	0.07	0.2	0.115	0.5	0.5	0.93	0.93
XOR05	0.717	0.15	0.14	0.14	0.211	0.04	0.1	0.057	0.12	0.12	0.99	0.99
XOR06	0.525	0.14	0.17	0.17	0.138	0.05	0.08	0.013	0.22	0.22	0.99	0.99
XOR07	0.72	0.08	0.32	0.32	0.199	0.01	0.07	0.173	0.21	0.21	0.93	0.93
XOR08	0.621	0.02	0.2	0.2	0.123	0.02	0.28	0.137	0.52	0.52	0.87	0.87
XOR09	0.777	0.13	0.22	0.22	0.222	0.05	0.1	0.101	0.37	0.37	0.95	0.95
XOR10	0.504	0.12	0.39	0.39	0.286	0.01	0.2	0.08	0.3	0.3	0.98	0.98
