# Supplementary material for: GPBSO: Gene Pool-Based Brain Storm Optimization for SNP Epistasis Detection
Source: Genes (Basel). 2025 Sep 19;16(9):1114. doi: 10.3390/genes16091114 (PMC12469498; doi:10.3390/genes16091114)
Supplement: Supplementary file 1 [file genes-16-01114-s001.zip › table/S4.csv]

	AntEpiSeeker	AntEpiSeeker	DECMDR	DECMDR	HS-MMGKG	HS-MMGKG	SEE	SEE	SNPHarvester	SNPHarvester	GPBSO	GPBSO
	p	f	p	f	p	f	p	f	p	f	p	f
JR01	0.345	0.017	0.08	0.08	0.094	0.0661	0.54	0.1831	0.45	0.45	0.85	0.85
JR02	0.399	0.121	0.04	0.04	0.048	0.0285	0.37	0.1013	0.53	0.53	0.99	0.99
JR03	0.415	0.015	0.1	0.1	0.011	0.0834	0.52	0.0134	0.19	0.19	0.81	0.81
JR04	0.4	0.149	0.08	0.08	0.066	0.0626	0.21	0.116	0.32	0.32	0.93	0.93
JR05	0.456	0.159	0.01	0.01	0.065	0.0446	0.12	0.105	0.37	0.37	0.94	0.94
JR06	0.404	0.061	0.03	0.03	0.099	0.008	0.26	0.0283	0.38	0.38	0.92	0.92
JR07	0.321	0.19	0.08	0.08	0.089	0.0961	0.6	0.1254	0.23	0.23	0.86	0.86
JR08	0.12	0.193	0.04	0.04	0.032	0.0092	0.37	0.186	0.4	0.4	0.89	0.89
JR09	0.188	0.11	0.09	0.09	0.069	0.057	0.19	0.1032	0.29	0.29	0.91	0.91
JR10	0.216	0.102	0.08	0.08	0.08	0.002	0.39	0.0329	0.3	0.3	0.81	0.81
JD01	0.4	0.126	0.02	0.02	0.078	0.0127	0.14	0.0681	0.4	0.4	0.87	0.87
JD02	0.221	0.182	0.05	0.05	0.036	0.0089	0.45	0.039	0.28	0.28	0.89	0.89
JD03	0.319	0.176	0.04	0.04	0.074	0.0036	0.11	0.0301	0.17	0.17	0.98	0.98
JD04	0.143	0.076	0.09	0.09	0.055	0.0611	0.58	0.1647	0.37	0.37	0.99	0.99
JD05	0.181	0.096	0.08	0.08	0.012	0.0008	0.4	0.0676	0.53	0.53	0.95	0.95
JD06	0.302	0.04	0.06	0.06	0.011	0.0594	0.23	0.1735	0.35	0.35	0.85	0.85
JD07	0.311	0.077	0.01	0.01	0.013	0.0335	0.39	0.0739	0.47	0.47	0.94	0.94
JD08	0.21	0.17	0.01	0.01	0.033	0.078	0.23	0.1202	0.15	0.15	0.81	0.81
JD09	0.251	0.094	0.02	0.02	0.083	0.0573	0.26	0.154	0.2	0.2	0.81	0.81
JD10	0.154	0.176	0.03	0.03	0.077	0.0203	0.35	0.0428	0.18	0.18	0.87	0.87
MOD01	0.424	0.074	0.01	0.01	0.039	0.0604	0.39	0.0966	0.12	0.12	0.85	0.85
MOD02	0.105	0.088	0.07	0.07	0.064	0.0128	0.1	0.1629	0.41	0.41	0.93	0.93
MOD03	0.268	0.031	0.03	0.03	0.025	0.0906	0.32	0.0142	0.52	0.52	0.84	0.84
MOD04	0.37	0.136	0.03	0.03	0.047	0.0932	0.15	0.127	0.3	0.3	0.91	0.91
MOD05	0.123	0.135	0.08	0.08	0.065	0.0664	0.34	0.0826	0.15	0.15	0.88	0.88
MOD06	0.261	0.045	0.02	0.02	0.048	0.0993	0.46	0.0142	0.13	0.13	0.93	0.93
MOD07	0.189	0.097	0.02	0.02	0.046	0.0592	0.49	0.0904	0.31	0.31	0.99	0.99
MOD08	0.263	0.165	0.04	0.04	0.098	0.0497	0.5	0.1511	0.3	0.3	0.9	0.9
MOD09	0.423	0.048	0.02	0.02	0.034	0.0466	0.2	0.1999	0.34	0.34	0.84	0.84
MOD10	0.493	0.142	0.03	0.03	0.079	0.0786	0.41	0.0568	0.26	0.26	0.82	0.82
DIA01	0.266	0.191	0.02	0.02	0.058	0.0685	0.44	0.092	0.19	0.19	0.81	0.81
DIA02	0.278	0.043	0.07	0.07	0.085	0.0491	0.48	0.0158	0.31	0.31	0.94	0.94
DIA03	0.281	0.07	0.02	0.02	0.06	0.0285	0.55	0.0543	0.29	0.29	0.83	0.83
DIA04	0.429	0.084	0.03	0.03	0.042	0.0815	0.17	0.1838	0.43	0.43	0.9	0.9
DIA05	0.453	0.102	0.01	0.01	0.013	0.0698	0.57	0.0682	0.48	0.48	0.89	0.89
DIA06	0.214	0.154	0.07	0.07	0.064	0.0307	0.36	0.0988	0.12	0.12	0.83	0.83
DIA07	0.16	0.156	0.09	0.09	0.039	0.0072	0.31	0.0763	0.22	0.22	0.81	0.81
DIA08	0.371	0.013	0.04	0.04	0.063	0.022	0.56	0.1142	0.3	0.3	0.95	0.95
DIA09	0.385	0.164	0.06	0.06	0.021	0.0152	0.3	0.1351	0.41	0.41	0.91	0.91
DIA10	0.283	0.108	0.08	0.08	0.024	0.0438	0.21	0.0753	0.39	0.39	0.89	0.89
XOR01	0.347	0.195	0.01	0.01	0.019	0.0502	0.52	0.0848	0.54	0.54	0.83	0.83
XOR02	0.486	0.179	0.07	0.07	0.084	0.0248	0.28	0.049	0.25	0.25	0.9	0.9
XOR03	0.413	0.19	0.02	0.02	0.041	0.0709	0.36	0.1869	0.28	0.28	0.9	0.9
XOR04	0.126	0.126	0.01	0.01	0.091	0.068	0.23	0.0879	0.51	0.51	0.84	0.84
XOR05	0.305	0.077	0.05	0.05	0.042	0.0203	0.39	0.1794	0.41	0.41	0.88	0.88
XOR06	0.388	0.023	0	0	0.048	0.0609	0.34	0.1031	0.11	0.11	0.8	0.8
XOR07	0.24	0.062	0.07	0.07	0.022	0.0944	0.35	0.1755	0.52	0.52	0.96	0.96
XOR08	0.348	0.046	0.09	0.09	0.082	0.0054	0.49	0.0607	0.19	0.19	0.96	0.96
XOR09	0.42	0.06	0.09	0.09	0.04	0.0433	0.16	0.0265	0.3	0.3	0.96	0.96
XOR10	0.251	0.026	0.08	0.08	0.099	0.0391	0.58	0.0155	0.45	0.45	0.89	0.89
