# Supplementary material for: GPBSO: Gene Pool-Based Brain Storm Optimization for SNP Epistasis Detection
Source: Genes (Basel). 2025 Sep 19;16(9):1114. doi: 10.3390/genes16091114 (PMC12469498; doi:10.3390/genes16091114)
Supplement: Supplementary file 1 [file genes-16-01114-s001.zip › table/S5.csv]

	DECMDR	DECMDR	HS-MMGKG	HS-MMGKG	SEE	SEE	GPBSO	GPBSO
	p	f	p	f	p	f	p	f
JR01	0.06	0.06	0.11	0.11	0.2	0.2	0.83	0.83
JR02	0.07	0.07	0.03	0.03	0.08	0.08	0.92	0.92
JR03	0.13	0.13	0.18	0.18	0.17	0.17	0.68	0.68
JR04	0.27	0.27	0.26	0.26	0.23	0.23	0.72	0.72
JR05	0.15	0.15	0.09	0.09	0.05	0.05	0.86	0.86
JR06	0.06	0.06	0.16	0.16	0.22	0.22	0.87	0.87
JR07	0.02	0.02	0.13	0.13	0.05	0.05	0.8	0.8
JR08	0.01	0.01	0.07	0.07	0.23	0.23	0.78	0.78
JR09	0.3	0.3	0.09	0.09	0.15	0.15	0.63	0.63
JR10	0.04	0.04	0.18	0.18	0.06	0.06	0.69	0.69
JD01	0.29	0.29	0.26	0.26	0.06	0.06	0.75	0.75
JD02	0.29	0.29	0.09	0.09	0.13	0.13	0.61	0.61
JD03	0.05	0.05	0.04	0.04	0.09	0.09	0.62	0.62
JD04	0.27	0.27	0.01	0.01	0.28	0.28	0.62	0.62
JD05	0.24	0.24	0.27	0.27	0.2	0.2	0.66	0.66
JD06	0.29	0.29	0.12	0.12	0.16	0.16	0.8	0.8
JD07	0.19	0.19	0.14	0.14	0.25	0.25	0.59	0.59
JD08	0.09	0.09	0.02	0.02	0.27	0.27	0.65	0.65
JD09	0.13	0.13	0.18	0.18	0.16	0.16	0.64	0.64
JD10	0.17	0.17	0.25	0.25	0.27	0.27	0.93	0.93
MOD01	0.12	0.12	0.25	0.25	0.13	0.13	0.92	0.92
MOD02	0.15	0.15	0.01	0.01	0.03	0.03	0.93	0.93
MOD03	0.2	0.2	0.27	0.27	0.28	0.28	0.64	0.64
MOD04	0.27	0.27	0.08	0.08	0.24	0.24	0.74	0.74
MOD05	0.02	0.02	0.2	0.2	0.04	0.04	0.67	0.67
MOD06	0	0	0.01	0.01	0.24	0.24	0.59	0.59
MOD07	0.04	0.04	0.08	0.08	0.13	0.13	0.7	0.7
MOD08	0.3	0.3	0.12	0.12	0.26	0.26	0.66	0.66
MOD09	0.07	0.07	0.14	0.14	0.2	0.2	0.67	0.67
MOD10	0.04	0.04	0.26	0.26	0.25	0.25	0.92	0.92
DIA01	0.07	0.07	0.11	0.11	0.15	0.15	0.73	0.73
DIA02	0.12	0.12	0.05	0.05	0.15	0.15	0.6	0.6
DIA03	0.06	0.06	0.16	0.16	0.25	0.25	0.79	0.79
DIA04	0	0	0.27	0.27	0.28	0.28	0.79	0.79
DIA05	0.05	0.05	0.01	0.01	0.25	0.25	0.82	0.82
DIA06	0.3	0.3	0.24	0.24	0.11	0.11	0.94	0.94
DIA07	0.02	0.02	0.05	0.05	0.2	0.2	0.63	0.63
DIA08	0.24	0.24	0.24	0.24	0.09	0.09	0.75	0.75
DIA09	0.2	0.2	0.04	0.04	0.17	0.17	0.9	0.9
DIA10	0.11	0.11	0.28	0.28	0.27	0.27	0.66	0.66
XOR01	0.03	0.03	0.09	0.09	0.09	0.09	0.91	0.91
XOR02	0.27	0.27	0.05	0.05	0.14	0.14	0.84	0.84
XOR03	0.04	0.04	0.29	0.29	0.27	0.27	0.89	0.89
XOR04	0.22	0.22	0.15	0.15	0.2	0.2	0.77	0.77
XOR05	0.21	0.21	0.05	0.05	0.25	0.25	0.6	0.6
XOR06	0.24	0.24	0.03	0.03	0.06	0.06	0.94	0.94
XOR07	0.09	0.09	0.05	0.05	0.2	0.2	0.65	0.65
XOR08	0.26	0.26	0.04	0.04	0.15	0.15	0.61	0.61
XOR09	0.17	0.17	0.19	0.19	0.12	0.12	0.66	0.66
XOR10	0.07	0.07	0.14	0.14	0.04	0.04	0.92	0.92
