# Supplementary material for: GPBSO: Gene Pool-Based Brain Storm Optimization for SNP Epistasis Detection
Source: Genes (Basel). 2025 Sep 19;16(9):1114. doi: 10.3390/genes16091114 (PMC12469498; doi:10.3390/genes16091114)
Supplement: Supplementary file 1 [file genes-16-01114-s001.zip › table/S6.xlsx]

## Sheet: Sheet1
Table S9. The brief description on the WTCCC dataset
dataset	description	number of SNPs	number of samples
bd	Bipolar Disorder	469611	1868
cad	Coronary Artery Disease	469611	1926
cd	Crohn's Disease	469611	1748
ht	Hypertension	469611	1952
ra	Rheumatoid Arthritis	469611	1860
t1d	Type 1 Diabetes	469611	1963
t2d	Type 2 Diabetes	469611	1924
nbs	the UK Blood Service Control Group	469611	1458
1958bc	the 1958 British Birth Cohort	469611	1480
