# Supplementary material for: GPBSO: Gene Pool-Based Brain Storm Optimization for SNP Epistasis Detection
Source: Genes (Basel). 2025 Sep 19;16(9):1114. doi: 10.3390/genes16091114 (PMC12469498; doi:10.3390/genes16091114)
Supplement: Supplementary file 1 [file genes-16-01114-s001.zip › table/S7.csv]

Bipolar Disorder
0.000000e+00	rs10494787	rs12050604
0.000000e+00	rs10494787	rs1156182	rs4257642
0.000000e+00	rs10494787	rs2492958	rs17105919
0.000000e+00	rs10494787	rs2492958	rs7419823	rs6736986
0.000000e+00	rs10494787	rs11100367	rs16898339	rs16954052
0.000000e+00	rs16824455	rs355631	rs10494787	rs1442650
0.000000e+00	rs10494787	rs7593135	rs17064749
0.000000e+00	rs10494787	rs8046533
0.000000e+00	rs10494787	rs2492958	rs17071956
0.000000e+00	rs10494787	rs6857837	rs403263	rs16997735
0.000000e+00	rs10494787	rs17016345
0.000000e+00	rs10494787	rs4830775
0.000000e+00	rs1924739	rs10494787	rs12058407	rs10185178
0.000000e+00	rs10494787	rs2492958	rs11988051
0.000000e+00	rs10494787	rs2492958	rs931126	rs631610
0.000000e+00	rs10494787	rs2492958	rs33457	rs902719
0.000000e+00	rs10494787	rs16892920	rs4830775
1.099121e-14	rs10494787	rs11181735
1.143530e-14	rs10494787	rs16884665
1.265654e-14	rs10494787	rs11920711	rs11100367	rs41473944
1.376677e-14	rs10494787	rs2492958
1.398881e-14	rs10494787	rs2492958	rs17151567
1.443290e-14	rs10494787	rs2492958	rs902719
1.454392e-14	rs10494787	rs2492958	rs17057313
1.543210e-14	rs10494787	rs2881745	rs17046143
1.609823e-14	rs10494787	rs2492958	rs931126	rs581252
1.676437e-14	rs10494787	rs2492958	rs931126	rs902719
1.687539e-14	rs10494787	rs2492958	rs7195360
1.698641e-14	rs10494787	rs2492958	rs931126	rs1445337
1.720846e-14	rs10494787	rs2492958	rs931126
1.887379e-14	rs10494787	rs11100367	rs725439
1.887379e-14	rs10494787	rs2492958	rs12096006
1.920686e-14	rs10494787	rs17168319
1.965095e-14	rs10494787	rs2492958	rs17171854
1.976197e-14	rs10494787	rs2492958	rs6736986	rs2614183
2.053913e-14	rs10494787	rs2492958	rs11239934
2.264855e-14	rs10494787	rs16912280	rs8046533
2.287059e-14	rs10494787	rs2492958	rs841207
2.531308e-14	rs10494787	rs6897707
2.542411e-14	rs10494787	rs2492958	rs7244488
2.664535e-14	rs10494787	rs2492958	rs931126	rs7932645
2.808864e-14	rs10494787	rs2018722	rs2492958	rs931126
2.831069e-14	rs10494787	rs2492958	rs16849458
2.831069e-14	rs10494787	rs2492958	rs6747871
2.831069e-14	rs10494787	rs2492958	rs11983849
2.953193e-14	rs10494787	rs2492958	rs17089392
3.019807e-14	rs10494787	rs2492958	rs16849458	rs931126	rs902719
3.019807e-14	rs10494787	rs2492958	rs931126	rs9320359
3.019807e-14	rs10494787	rs2492958	rs902719	rs5004218
3.275158e-14	rs10494787	rs2492958	rs788258
3.275158e-14	rs10494787	rs2492958	rs17083520
3.286260e-14	rs10494787	rs2492958	rs16849458	rs931126
3.363976e-14	rs10494787	rs2492958	rs11121441
3.397282e-14	rs10494787	rs2492958	rs931126	rs7174153
3.497203e-14	rs10494787	rs2492958	rs902719	rs10955862
3.530509e-14	rs10494787	rs2492958	rs1484357
3.597123e-14	rs10494787	rs2492958	rs6991378
3.597123e-14	rs10494787	rs2492958	rs1529324
3.597123e-14	rs10494787	rs2492958	rs7586519
3.597123e-14	rs10494787	rs2492958	rs597506
3.597123e-14	rs10494787	rs2492958	rs11944853
3.597123e-14	rs10494787	rs2492958	rs7642388
3.597123e-14	rs10494787	rs2492958	rs2609581
3.597123e-14	rs10494787	rs2492958	rs17011893
3.597123e-14	rs10494787	rs2492958	rs490815
3.597123e-14	rs10494787	rs856078	rs2492958
3.597123e-14	rs10494787	rs2492958	rs2498585
3.597123e-14	rs10494787	rs2492958	rs6498252
3.597123e-14	rs10494787	rs2492958	rs16979822
3.597123e-14	rs10494787	rs2492958	rs41501045
3.597123e-14	rs10494787	rs2492958	rs4467120
3.597123e-14	rs10494787	rs2492958	rs16970545
3.597123e-14	rs10494787	rs2492958	rs163441
3.597123e-14	rs10494787	rs2492958	rs398765
3.785861e-14	rs10494787	rs2492958	rs931126	rs6026852
3.785861e-14	rs10494787	rs2492958	rs931126	rs7258542
3.808065e-14	rs10494787	rs2492958	rs931126	rs902719	rs763794
3.874678e-14	rs10494787	rs2492958	rs12286816
3.885781e-14	rs10494787	rs2492958	rs10919385	rs931126
4.052314e-14	rs10494787	rs878851	rs6125996
4.163336e-14	rs10494787	rs2492958	rs931126	rs16946605
4.163336e-14	rs10494787	rs2492958	rs931126	rs17118670
4.163336e-14	rs10494787	rs2492958	rs931126	rs2652020
4.163336e-14	rs10494787	rs2492958	rs931126	rs16947675
4.163336e-14	rs10494787	rs2492958	rs931126	rs7880866
4.163336e-14	rs10494787	rs2492958	rs931126	rs479124
4.163336e-14	rs10494787	rs2492958	rs931126	rs17093783
4.163336e-14	rs10494787	rs2492958	rs931126	rs535214
4.163336e-14	rs10494787	rs2492958	rs931126	rs11128737
4.163336e-14	rs10494787	rs2492958	rs931126	rs41438150
4.218847e-14	rs17016345	rs17046143	rs13126272
4.229950e-14	rs10494787	rs461043
4.241052e-14	rs10494787	rs2492958	rs2092861	rs902719
4.318768e-14	rs10494787	rs2492958	rs902719	rs1622583
4.507505e-14	rs10494787	rs11100367	rs41473944	rs10076949
4.507505e-14	rs10494787	rs2492958	rs931126	rs5753527
4.529710e-14	rs10494787	rs11100367	rs7658187
4.773959e-14	rs1156182	rs13126272
4.884981e-14	rs10494787	rs2492958	rs7541391	rs931126
5.018208e-14	rs10494787	rs2492958	rs4756903
5.018208e-14	rs10494787	rs2492958	rs1055413
5.073719e-14	rs10494787	rs2492958	rs6736986	rs12252838
5.206946e-14	rs10494787	rs2492958	rs2861244
5.284662e-14	rs10494787	rs2492958	rs16966139
5.340173e-14	rs10494787	rs2492958	rs6567002
5.517808e-14	rs10494787	rs2492958	rs1577368
5.517808e-14	rs2937310	rs10494787	rs2492958	rs16892920
5.551115e-14	rs10494787	rs5921531
5.617729e-14	rs10494787	rs2492958	rs7854866
5.673240e-14	rs10494787	rs2492958	rs11101297
7.838175e-14	rs1156182	rs13126272	rs17097853
1.085798e-13	rs1156182	rs13126272	rs2921397
1.133538e-13	rs1156182	rs13126272	rs7742263
1.133538e-13	rs1156182	rs13126272	rs41357748
1.133538e-13	rs7340131	rs1156182	rs13126272
1.164624e-13	rs1156182	rs13126272	rs2167108
1.229017e-13	rs1156182	rs13126272	rs12416189
1.229017e-13	rs1156182	rs13126272	rs1019267
1.229017e-13	rs1156182	rs13126272	rs10995835
1.229017e-13	rs6738931	rs1156182	rs13126272
1.229017e-13	rs1156182	rs13126272	rs16898411
1.229017e-13	rs16854610	rs1156182	rs13126272
1.229017e-13	rs16866048	rs1156182	rs13126272
1.229017e-13	rs1156182	rs13126272	rs2785937
1.783018e-13	rs1156182	rs13126272	rs5979642
2.039480e-13	rs1156182	rs13126272	rs16918458
2.297051e-13	rs1156182	rs13126272	rs4414304
2.612355e-13	rs10172170	rs1156182	rs13126272
2.676748e-13	rs1156182	rs13126272	rs418595
2.676748e-13	rs1156182	rs13126272	rs16879412	rs41489747
2.676748e-13	rs1156182	rs13126272	rs920883
2.676748e-13	rs1156182	rs13126272	rs448727
2.977618e-13	rs1156182	rs13126272	rs2586328
3.096412e-13	rs1156182	rs13126272	rs7899869
3.577139e-13	rs1156182	rs13126272	rs11011491
3.895773e-13	rs17046143	rs13126272	rs10137150
4.070078e-13	rs1156182	rs13126272	rs17106454
4.251044e-13	rs1156182	rs13126272	rs17142983
4.271028e-13	rs1878656	rs1156182	rs13126272
5.117018e-13	rs1156182	rs13126272	rs6480340
5.460077e-13	rs1156182	rs13126272	rs17056692
1.163736e-12	rs17046143	rs13126272	rs9967923
1.190825e-12	rs17046143	rs13126272	rs1856123
1.533995e-12	rs1156182	rs13126272	rs16963155
1.760037e-12	rs1156182	rs13126272	rs2307430	rs16978052
2.063127e-12	rs1156182	rs13126272	rs16924036
2.330691e-12	rs7619021	rs1156182	rs13126272	rs7940262
2.366440e-12	rs1156182	rs13126272	rs16935081
6.842749e-12	rs3845903	rs1432651	rs10144260	rs16989599
7.339018e-12	rs3845903	rs1442650
8.054446e-12	rs16850854	rs1432651	rs7929346
8.556378e-12	rs3845903	rs1432651	rs802179	rs10144260	rs16989599
1.101896e-11	rs3845903	rs1432651	rs10144260
1.388467e-11	rs2092861	rs3845903	rs1432651	rs10144260	rs16989599
1.438716e-11	rs3845903	rs1432651	rs10144260	rs911045	rs16989599
1.457467e-11	rs3845903	rs1432651	rs10144260	rs9910891	rs16989599
1.480394e-11	rs3845903	rs1432651	rs802179	rs10144260	rs911045	rs16989599
1.495148e-11	rs3845903	rs1432651	rs802179	rs10144260
1.582801e-11	rs2092861	rs3845903	rs1432651	rs802179	rs10144260	rs16989599
1.611078e-11	rs3845903	rs1432651	rs10847564	rs10144260
1.662082e-11	rs3845903	rs1432651	rs802179	rs10144260	rs9910891	rs16989599
2.353473e-11	rs2092861	rs3845903	rs1432651	rs10144260
2.469758e-11	rs3845903	rs1432651	rs10144260	rs9910891
2.473122e-11	rs1318813	rs3762678	rs3845903	rs1026780
2.567480e-11	rs2092861	rs3845903	rs1432651	rs10144260	rs911045	rs16989599
2.570832e-11	rs3845903	rs1432651	rs10144260	rs911045
2.608480e-11	rs3845903	rs1432651	rs802179	rs10144260	rs9910891	rs911045	rs16989599
2.686762e-11	rs3845903	rs1432651	rs10144260	rs9910891	rs911045	rs16989599
2.761047e-11	rs3845903	rs1432651	rs802179	rs10144260	rs911045
2.790945e-11	rs2092861	rs3845903	rs1432651	rs10144260	rs9910891	rs16989599
2.859402e-11	rs2092861	rs3845903	rs1432651	rs802179	rs10144260
2.944867e-11	rs2092861	rs3845903	rs1432651	rs802179	rs10144260	rs9910891	rs16989599
3.001610e-11	rs3845903	rs1432651	rs802179	rs10144260	rs9910891
4.447176e-11	rs3845903	rs9351989	rs41435145	rs7929346
4.552358e-11	rs2092861	rs3845903	rs1432651	rs885404	rs10144260	rs16989599
4.715150e-11	rs2092861	rs3845903	rs1432651	rs10144260	rs911045
4.737799e-11	rs2092861	rs3845903	rs1432651	rs802179	rs10144260	rs911045
4.780842e-11	rs3845903	rs1432651	rs885404	rs10144260	rs9910891	rs16989599
4.802114e-11	rs2901261	rs16862179	rs3762678	rs11112069
4.923972e-11	rs2092861	rs3845903	rs1432651	rs10144260	rs9910891
4.932332e-11	rs3845903	rs1432651	rs10144260	rs9910891	rs911045
4.958445e-11	rs3845903	rs1432651	rs802179	rs10144260	rs9910891	rs911045
5.001799e-11	rs10185178	rs6786251	rs1156182
5.464285e-11	rs2092861	rs3845903	rs1432651	rs802179	rs10144260	rs9910891
6.902534e-11	rs1156182	rs4459649
7.053025e-11	rs1156182	rs1432651	rs6494402
8.227052e-11	rs2092861	rs3845903	rs1432651	rs802179	rs10144260	rs9910891	rs911045
8.227252e-11	rs1156182	rs1432651	rs9561179	rs6494402
8.347778e-11	rs2092861	rs3845903	rs1432651	rs885404	rs10144260	rs9910891	rs16989599
8.667145e-11	rs2092861	rs3845903	rs1432651	rs10144260	rs9910891	rs911045
8.729162e-11	rs3845903	rs1432651	rs885404	rs10144260	rs9910891
9.090872e-11	rs3845903	rs1432651	rs802179	rs16921801
9.966861e-11	rs17116117	rs4319541
1.043231e-10	rs1156182	rs1432651	rs6494402	rs841207
1.136754e-10	rs1156182	rs1432651	rs9561179	rs6494402	rs841207
1.327090e-10	rs2092861	rs3845903	rs1432651	rs885404	rs10144260	rs911045
1.402956e-10	rs3845903	rs1432651	rs802179	rs16878847
1.655392e-10	rs2486245	rs7558242	rs1002296	rs3762678	rs16887291
2.088635e-10	rs1156182	rs1432651	rs1342797	rs6494402
2.156371e-10	rs1156182	rs1432651	rs1342797	rs9561179	rs6494402
2.158612e-10	rs2486245	rs17027735	rs3762678	rs17064749
2.312378e-10	rs16862179	rs3762678	rs9884017	rs16884665
2.685682e-10	rs1156182	rs1432651	rs1342797	rs9561179	rs6494402	rs841207
2.714444e-10	rs1156182	rs1432651	rs1342797	rs6494402	rs841207
2.875293e-10	rs1156182	rs1432651	rs11181735
4.237808e-10	rs3845903	rs1432651	rs12556842
5.413288e-10	rs17106443	rs10185178	rs1558379	rs11112069
6.408502e-10	rs3762678	rs12347147
6.418057e-10	rs3845903	rs10144260	rs16989599
7.544526e-10	rs1156182	rs1432651	rs17167765
7.565149e-10	rs1156182	rs1432651	rs1822295	rs6494402	rs841207
7.834499e-10	rs16850854	rs7929346
7.959364e-10	rs1156182	rs1432651	rs12397305
8.258344e-10	rs16882402	rs11005729	rs1442650
8.690768e-10	rs3845903	rs10144260
9.618288e-10	rs16882402	rs1442650
9.876256e-10	rs1156182	rs11984645
1.003279e-09	rs3845903	rs802179	rs10144260	rs16989599
1.026522e-09	rs41439246	rs1156182
1.028315e-09	rs17106443	rs10185178	rs1558379	rs16882402
1.115478e-09	rs10491496	rs16882402	rs11005729	rs1442650
1.115478e-09	rs16882402	rs41409646	rs11005729	rs1442650
1.182624e-09	rs1156182	rs1432651	rs1822295	rs9561179	rs6494402
1.202860e-09	rs1156182	rs6494402
1.214672e-09	rs3845903	rs10144260	rs1790893
1.292988e-09	rs1156182	rs1432651	rs1822295	rs9561179	rs6494402	rs841207
1.332343e-09	rs16832048	rs2202154	rs3845903
1.352717e-09	rs1156182	rs1432651	rs17065438
1.376326e-09	rs6706688	rs1156182	rs1432651
1.379649e-09	rs1156182	rs1432651	rs4770394
1.428317e-09	rs10491496	rs16882402	rs41409646	rs11005729	rs1442650
1.485477e-09	rs1156182	rs11181735
1.499471e-09	rs10491496	rs16882402	rs1442650
1.499471e-09	rs16882402	rs41409646	rs1442650
1.507290e-09	rs2092861	rs3845903	rs10144260	rs16989599
1.569527e-09	rs10185178	rs1558379	rs10144260
1.632285e-09	rs3845903	rs802179	rs10144260
1.700210e-09	rs41399944	rs1156182
1.704030e-09	rs16882402	rs4716943	rs11005729	rs1442650
1.712587e-09	rs6773675	rs16882402	rs11005729	rs1442650
1.794833e-09	rs1156182	rs1432651	rs4390116
1.847936e-09	rs1156182	rs1432651	rs1342797	rs1822295	rs6494402
1.872016e-09	rs16882402	rs1442650	rs12690269
1.974600e-09	rs1156182	rs9561179	rs6494402
1.978179e-09	rs1156182	rs1432651	rs1342797	rs1822295	rs6494402	rs841207
1.994407e-09	rs2092861	rs3845903	rs802179	rs10144260	rs16989599
2.014878e-09	rs3845903	rs10144260	rs911045	rs16989599
2.057322e-09	rs2092861	rs3845903	rs1432651	rs16964920
2.068580e-09	rs10491496	rs16882402	rs1442650	rs12690269
2.087068e-09	rs10491496	rs16882402	rs4716943	rs11005729	rs1442650
2.087068e-09	rs16882402	rs4716943	rs41409646	rs11005729	rs1442650
2.112579e-09	rs2171775	rs1156182	rs11984645
2.136580e-09	rs10491496	rs16882402	rs41409646	rs1442650
2.179091e-09	rs6773675	rs10491496	rs16882402	rs11005729	rs1442650
2.179091e-09	rs6773675	rs16882402	rs41409646	rs11005729	rs1442650
2.225359e-09	rs3845903	rs802179	rs10144260	rs911045	rs16989599
2.260684e-09	rs1156182	rs1432651	rs10092007
2.270429e-09	rs16850854	rs17044883	rs1156182	rs5010659
2.278567e-09	rs16882402	rs11005729	rs1442650	rs12690269
2.299146e-09	rs2092861	rs3845903	rs10144260
2.308162e-09	rs2901261	rs16862179	rs3762678	rs1954383
2.330085e-09	rs6773675	rs16882402	rs1442650
2.345792e-09	rs10491496	rs16882402	rs11005729	rs1442650	rs12690269
2.391807e-09	rs3845903	rs1432651	rs802179	rs2521413
2.408800e-09	rs3845903	rs10144260	rs9910891
2.467511e-09	rs10491496	rs16882402	rs4716943	rs41409646	rs11005729	rs1442650
2.499157e-09	rs1156182	rs6494402	rs841207
2.547151e-09	rs16882402	rs4716943	rs1442650
2.628943e-09	rs4845632	rs3762678	rs7946113
2.656966e-09	rs6773675	rs10491496	rs16882402	rs41409646	rs11005729	rs1442650
2.736400e-09	rs1156182	rs269766	rs11984645
2.777797e-09	rs3845903	rs1432651	rs802179	rs2614183
2.863137e-09	rs3845903	rs1432651	rs802179	rs10231663
2.866869e-09	rs1156182	rs1432651	rs1342797	rs1822295	rs9561179	rs6494402
2.904231e-09	rs2412727	rs1156182	rs11984645
2.949705e-09	rs17005013	rs4459649
2.962420e-09	rs1156182	rs1432651	rs1342797	rs1822295	rs9561179	rs6494402	rs841207
3.011196e-09	rs13423896	rs1156182	rs1432651
3.117015e-09	rs6773675	rs16882402	rs1442650	rs12690269
3.162367e-09	rs3845903	rs4282065	rs1432651	rs802179
3.162415e-09	rs6773675	rs16882402	rs4716943	rs11005729	rs1442650
3.200632e-09	rs2092861	rs3845903	rs1432651	rs7889574
3.248385e-09	rs17010872	rs9572772
3.270717e-09	rs3845903	rs1432651	rs911045	rs16989599
3.295323e-09	rs6773675	rs10491496	rs16882402	rs1442650
3.295323e-09	rs6773675	rs16882402	rs41409646	rs1442650
3.337110e-09	rs2092861	rs3845903	rs10144260	rs9910891	rs16989599
3.355046e-09	rs6773675	rs10491496	rs16882402	rs1442650	rs12690269
3.356918e-09	rs3845903	rs1432651	rs802179	rs911045	rs16989599
3.368398e-09	rs1156182	rs9561179	rs6494402	rs841207
3.370419e-09	rs3845903	rs1432651	rs2464544
3.373990e-09	rs3845903	rs1073026	rs10144260	rs16989599
3.387367e-09	rs10491496	rs16882402	rs4716943	rs1442650
3.387367e-09	rs16882402	rs4716943	rs41409646	rs1442650
3.443867e-09	rs2092861	rs3845903	rs802179	rs10144260
3.444435e-09	rs3845903	rs10144260	rs911045
3.477083e-09	rs6773675	rs16882402	rs11005729	rs1442650	rs12690269
3.607653e-09	rs3845903	rs802179	rs10144260	rs9910891
3.718160e-09	rs6773675	rs16882402	rs4716943	rs41409646	rs11005729	rs1442650
3.718160e-09	rs6773675	rs10491496	rs16882402	rs4716943	rs11005729	rs1442650
3.770029e-09	rs2092861	rs3845903	rs10144260	rs911045	rs16989599
3.826022e-09	rs2092861	rs3845903	rs802179	rs10144260	rs911045	rs16989599
3.861059e-09	rs1156182	rs1350838
3.877384e-09	rs3845903	rs1432651	rs10514240	rs802179
3.877384e-09	rs3845903	rs1432651	rs802179	rs11212819
3.886610e-09	rs2092861	rs3845903	rs802179	rs10144260	rs9910891	rs16989599
3.905626e-09	rs16859063	rs3845903	rs1432651
3.935519e-09	rs3845903	rs10144260	rs9910891	rs911045	rs16989599
3.995080e-09	rs3845903	rs802179	rs10144260	rs9910891	rs911045	rs16989599
4.008050e-09	rs1156182	rs1432651	rs2266790
4.049276e-09	rs1156182	rs17005195	rs1432651
4.072122e-09	rs3845903	rs802179	rs10144260	rs911045
4.097426e-09	rs1156182	rs17059215	rs11984645
4.245549e-09	rs6773675	rs10491496	rs16882402	rs4716943	rs41409646	rs11005729	rs1442650
4.251149e-09	rs1156182	rs418595	rs11984645
4.272105e-09	rs2412727	rs1156182	rs11984645	rs11144993
4.275162e-09	rs10491496	rs16882402	rs4716943	rs41409646	rs1442650
4.359521e-09	rs6773675	rs10491496	rs16882402	rs41409646	rs1442650
4.434077e-09	rs1156182	rs1432651	rs6969085
4.668018e-09	rs2092861	rs3845903	rs1432651	rs2614183
4.819470e-09	rs16882402	rs41409646	rs1442650	rs12690269
4.846279e-09	rs3845903	rs1432651	rs802179	rs5974336
4.990093e-09	rs10491496	rs16882402	rs41409646	rs11005729	rs1442650	rs12690269
4.998852e-09	rs16882402	rs41409646	rs11005729	rs1442650	rs12690269
5.015941e-09	rs3845903	rs1432651	rs802179	rs5921453
5.074476e-09	rs10491496	rs16882402	rs41409646	rs1442650	rs12690269
5.183584e-09	rs6773675	rs16882402	rs4716943	rs1442650
5.338066e-09	rs17065438	rs16919895	rs10144260
5.408376e-09	rs1156182	rs11984645	rs920883
5.433411e-09	rs17041243	rs1156182	rs1432651
5.517010e-09	rs2092861	rs3845903	rs10144260	rs9910891
5.588596e-09	rs1156182	rs17059215	rs11984645	rs11144993
5.622933e-09	rs35066879	rs3845903	rs1432651	rs802179
5.631867e-09	rs2092861	rs3845903	rs1432651	rs802179	rs911045	rs16989599
5.639104e-09	rs3845903	rs1432651	rs16989599
5.678074e-09	rs16919895	rs10144260	rs7276641
5.770979e-09	rs3845903	rs1432651	rs802179	rs11156901
5.786910e-09	rs3845903	rs1432651	rs802179	rs6590606
5.940777e-09	rs3845903	rs1432651	rs802179	rs9910891	rs911045	rs16989599
5.958292e-09	rs2092861	rs3845903	rs1432651	rs911045	rs16989599
6.019993e-09	rs1156182	rs10121380
6.196695e-09	rs1156182	rs1342797	rs6494402
6.221388e-09	rs1156182	rs418595	rs11984645	rs11144993
6.284839e-09	rs3845903	rs1432651	rs9910891	rs911045	rs16989599
6.350692e-09	rs2412727	rs1156182	rs269766	rs11984645
6.362739e-09	rs3845903	rs1432651	rs16869427
6.367486e-09	rs3845903	rs1432651	rs802179	rs911045
6.499653e-09	rs6773675	rs10491496	rs16882402	rs4716943	rs1442650
6.499653e-09	rs6773675	rs16882402	rs4716943	rs41409646	rs1442650
6.532796e-09	rs1156182	rs1432651	rs17093355
6.643911e-09	rs1156182	rs5990014
6.678032e-09	rs16997735	rs41398246
6.727178e-09	rs3845903	rs1432651	rs802179	rs16989599
6.727178e-09	rs3845903	rs1432651	rs802179	rs7930508
6.739485e-09	rs2092861	rs3845903	rs10144260	rs911045
7.014974e-09	rs2092861	rs3845903	rs802179	rs10144260	rs9910891
7.033658e-09	rs3845903	rs10144260	rs9910891	rs911045
7.198911e-09	rs2092861	rs3845903	rs802179	rs10144260	rs911045
7.201324e-09	rs1518109	rs17106443	rs10185178	rs1558379	rs8011855
7.206258e-09	rs2092861	rs3845903	rs1432651	rs885404	rs911045	rs16989599
7.274718e-09	rs2786611	rs10491496	rs16882402	rs11005729	rs1442650	rs12690269
7.312176e-09	rs16839294	rs1156182	rs1432651
7.324116e-09	rs6773675	rs16882402	rs41409646	rs11005729	rs1442650	rs12690269
7.369890e-09	rs1156182	rs1342797	rs9561179	rs6494402
7.406315e-09	rs2092861	rs3845903	rs1432651	rs16926780
7.514575e-09	rs3845903	rs802179	rs10144260	rs9910891	rs911045
7.558985e-09	rs6773675	rs16882402	rs41409646	rs1442650	rs12690269
7.609066e-09	rs7813441	rs16919895	rs10144260	rs907999	rs7276641
7.609975e-09	rs3845903	rs1432651	rs802179	rs11243667
7.614959e-09	rs3845903	rs1432651	rs6923943	rs802179
7.624525e-09	rs2786611	rs16882402	rs1442650	rs12690269
7.799845e-09	rs6773675	rs10491496	rs16882402	rs41409646	rs1442650	rs12690269
7.817937e-09	rs6773675	rs10491496	rs16882402	rs4716943	rs41409646	rs1442650
7.848812e-09	rs1156182	rs11984645	rs11144993	rs920883
7.866709e-09	rs2786611	rs10491496	rs16882402	rs1442650	rs12690269
8.037883e-09	rs11920711	rs16919895	rs10144260
8.092923e-09	rs2412727	rs1156182	rs269766	rs11984645	rs11144993
8.188490e-09	rs2901261	rs11100367	rs10231663	rs16951117
8.227102e-09	rs1156182	rs17059215	rs269766	rs11984645
8.275951e-09	rs6827612	rs1156182	rs1432651
8.308165e-09	rs3845903	rs1432651	rs802179	rs12256996
8.418246e-09	rs1156182	rs1432651	rs12594576
8.421285e-09	rs3845903	rs6786251	rs1432651	rs802179
8.421285e-09	rs16859809	rs3845903	rs1432651	rs802179
8.457666e-09	rs6750794	rs6738554	rs13423896	rs11100367
8.564000e-09	rs7613727	rs1156182	rs1432651
8.627998e-09	rs12029502	rs1156182	rs1432651	rs16938165
8.652458e-09	rs3845903	rs802179	rs16906170	rs10144260	rs16989599
8.695031e-09	rs2412727	rs1156182	rs17059215	rs11984645
8.906866e-09	rs10185178	rs10144260
9.096841e-09	rs3845903	rs1432651
9.155030e-09	rs1156182	rs418595	rs269766	rs11984645
9.258490e-09	rs17024863	rs3845903	rs16919895
9.344319e-09	rs9288782	rs16919895	rs10144260	rs7276641
9.356188e-09	rs3845903	rs3778493	rs10144260	rs911045	rs16989599
9.359470e-09	rs11207507	rs1156182	rs6620832
9.562935e-09	rs3845903	rs1432651	rs802179	rs9971488
9.604079e-09	rs4633297	rs4848687	rs10255477	rs16951117
9.719379e-09	rs2412727	rs1156182	rs418595	rs11984645
9.792137e-09	rs2092861	rs3845903	rs1432651	rs634641
9.865409e-09	rs1156182	rs1432651	rs7918856
9.865409e-09	rs6777770	rs1156182	rs1432651
9.928882e-09	rs1156182	rs4975155
9.956500e-09	rs1156182	rs17059215	rs269766	rs11984645	rs11144993
9.983004e-09	rs6773787	rs1156182	rs1432651
9.983004e-09	rs820564	rs1156182	rs1432651
1.009839e-08	rs1156182	rs1342797	rs9561179	rs6494402	rs841207
1.015569e-08	rs1156182	rs1432651	rs5909187
1.024074e-08	rs2092861	rs3845903	rs1432651	rs6989181
1.028717e-08	rs10915258	rs1156182	rs16921892	rs8011855
1.029769e-08	rs3845903	rs1432651	rs16894924	rs802179
1.029769e-08	rs3845903	rs1432651	rs802179	rs10744467
1.029769e-08	rs3845903	rs1432651	rs9503675	rs802179
1.033445e-08	rs12085280	rs3845903	rs1432651	rs802179
1.037086e-08	rs2092861	rs3845903	rs1432651	rs1592293
1.043225e-08	rs2412727	rs1156182	rs17059215	rs11984645	rs11144993
1.061181e-08	rs1156182	rs1432651	rs5907221
1.061277e-08	rs6782147	rs1156182	rs1432651
1.062702e-08	rs2786611	rs6773675	rs16882402	rs11005729	rs1442650	rs12690269
1.084139e-08	rs2092861	rs3845903	rs1432651	rs9910891	rs911045	rs16989599
1.093412e-08	rs1156182	rs1432651	rs7244488
1.097130e-08	rs2092861	rs3845903	rs1432651	rs802179	rs911045
1.103259e-08	rs3845903	rs1432651	rs802179	rs2240113
1.105789e-08	rs2092861	rs3845903	rs1432651	rs911045
1.140846e-08	rs2092861	rs3845903	rs1432651	rs16989599
1.140846e-08	rs2809664	rs2092861	rs3845903	rs1432651
1.155994e-08	rs1156182	rs269766	rs11984645	rs920883
1.162097e-08	rs1156182	rs418595	rs269766	rs11984645	rs11144993
1.165425e-08	rs2786611	rs6773675	rs16882402	rs1442650	rs12690269
1.166243e-08	rs3845903	rs1432651	rs9910891	rs911045
1.166243e-08	rs3845903	rs1432651	rs17086024	rs911045
1.181161e-08	rs2786611	rs6773675	rs10491496	rs16882402	rs1442650	rs12690269
1.194814e-08	rs3845903	rs1432651	rs802179	rs17118999
1.197575e-08	rs3845903	rs1432651	rs802179	rs7345416
1.197575e-08	rs3845903	rs1432651	rs802179	rs485256
1.203300e-08	rs2092861	rs3845903	rs1432651	rs802179	rs16989599
1.207256e-08	rs3845903	rs1432651	rs9910891	rs16989599
1.218423e-08	rs2092861	rs3845903	rs1432651	rs17171854
1.219597e-08	rs3845903	rs1432651	rs802179
1.220241e-08	rs6765112	rs16919895	rs10144260	rs7276641
1.220241e-08	rs16919895	rs10144260	rs12945175	rs7276641
1.220241e-08	rs16919895	rs10144260	rs16975300	rs7276641
1.221995e-08	rs10076949	rs16882402	rs4830775
1.222772e-08	rs2412727	rs1156182	rs418595	rs11984645	rs11144993
1.226027e-08	rs2412727	rs1156182	rs11984645	rs920883
1.227610e-08	rs7519423	rs2412727	rs1156182	rs11984645
1.237545e-08	rs1156182	rs1432651	rs11167989
1.250844e-08	rs1156182	rs17059215	rs418595	rs11984645
1.267761e-08	rs2092861	rs3845903	rs802179	rs10144260	rs9910891	rs911045
1.273001e-08	rs3845903	rs1432651	rs802179	rs9910891	rs16989599
1.273336e-08	rs3845903	rs1432651	rs2259872
1.288514e-08	rs2092861	rs3845903	rs10144260	rs9910891	rs911045
1.299093e-08	rs17016345	rs4830775
1.311438e-08	rs3845903	rs3936633	rs1432651	rs802179	rs10897412
1.331956e-08	rs2092861	rs3845903	rs1432651	rs10977136
1.338809e-08	rs2092861	rs17070141	rs3845903	rs12107979	rs1432651
1.357471e-08	rs3845903	rs1432651	rs4332088
1.357471e-08	rs2015802	rs3845903	rs1432651
1.357471e-08	rs3845903	rs10516961	rs1432651
1.357471e-08	rs3845903	rs1432651	rs16941213
1.369325e-08	rs2092861	rs3845903	rs17072673	rs1432651	rs885404
1.369919e-08	rs6708268	rs16997735	rs41398246
1.385853e-08	rs41439246	rs16895271
1.387210e-08	rs3845903	rs1432651	rs802179	rs2513483
1.406073e-08	rs3845903	rs16894768	rs1432651	rs802179
1.422579e-08	rs3845903	rs1432651	rs16966651
1.430971e-08	rs3845903	rs1432651	rs802179	rs3850796
1.430971e-08	rs3845903	rs1432651	rs802179	rs10238757
1.434421e-08	rs2092861	rs3845903	rs1432651	rs3793837
1.440148e-08	rs3845903	rs1432651	rs802179	rs17038263
1.451138e-08	rs2786611	rs16882402	rs41409646	rs11005729	rs1442650	rs12690269
1.467849e-08	rs3845903	rs1432651	rs17722916	rs802179
1.468310e-08	rs2092861	rs3845903	rs1432651	rs885404	rs16989599
1.469720e-08	rs3845903	rs802179	rs16906170	rs10144260	rs9910891	rs16989599
1.477362e-08	rs2092861	rs3845903	rs6785796	rs1432651
1.480453e-08	rs2092861	rs3845903	rs6798082	rs1432651
1.499307e-08	rs3845903	rs1432651	rs802179	rs16981593
1.500441e-08	rs2092861	rs3845903	rs17067195	rs1432651
1.526690e-08	rs3845903	rs1432651	rs13438715
1.554971e-08	rs3845903	rs1432651	rs885404	rs9910891	rs16989599
1.555201e-08	rs3845903	rs1432651	rs10993301
1.574849e-08	rs3845903	rs1432651	rs802179	rs1958369
1.574849e-08	rs3845903	rs9813853	rs1432651	rs802179
1.574849e-08	rs1484892	rs3845903	rs1432651	rs802179
1.574849e-08	rs1233251	rs3845903	rs1432651	rs802179
1.574849e-08	rs3845903	rs1432651	rs802179	rs7256304
1.574849e-08	rs3845903	rs1432651	rs802179	rs41409646
1.595416e-08	rs1318813	rs3845903	rs1954383
1.602476e-08	rs3845903	rs16906170	rs10144260	rs9910891	rs16989599
1.611548e-08	rs2092861	rs3845903	rs1432651	rs5952804
1.620216e-08	rs3845903	rs1432651	rs7325854
1.623728e-08	rs3845903	rs1432651	rs4798918
1.629863e-08	rs3845903	rs1432651	rs802179	rs980494
1.638241e-08	rs3845903	rs1432651	rs802179	rs4633209
1.649993e-08	rs3845903	rs802179	rs16906170	rs10144260
1.652140e-08	rs9683255	rs3845903	rs1432651	rs802179
1.668285e-08	rs16850976	rs3845903	rs1432651	rs802179
1.668285e-08	rs3845903	rs1432651	rs802179	rs17064821
1.671071e-08	rs2786611	rs10491496	rs16882402	rs41409646	rs1442650	rs12690269
1.673853e-08	rs2786611	rs16882402	rs41409646	rs1442650	rs12690269
1.698358e-08	rs2092861	rs3845903	rs1432651	rs17057313
1.742814e-08	rs17106443	rs10185178	rs905309
1.755831e-08	rs2092861	rs17012349	rs3845903	rs1432651
1.755831e-08	rs2092861	rs3845903	rs1432651	rs1956575
1.755831e-08	rs2092861	rs3845903	rs1432651	rs2622413
1.755831e-08	rs2092861	rs3845903	rs1432651	rs6458533
1.755831e-08	rs2092861	rs3845903	rs1432651	rs16945860
1.755831e-08	rs2092861	rs3845903	rs41378846	rs1432651
1.861921e-08	rs6765112	rs9288782	rs16919895	rs10144260	rs7276641
1.861921e-08	rs9288782	rs16919895	rs10144260	rs16975300	rs7276641
1.861921e-08	rs9288782	rs16919895	rs10144260	rs12945175	rs7276641
1.868263e-08	rs3845903	rs1432651	rs802179	rs1599371
1.876518e-08	rs3845903	rs1432651	rs802179	rs541795
1.876518e-08	rs3845903	rs1432651	rs802179	rs10503866
1.876518e-08	rs3845903	rs1432651	rs802179	rs1981445
1.876518e-08	rs3845903	rs1432651	rs802179	rs11864408
1.901842e-08	rs2092861	rs3845903	rs17064083	rs1432651
1.903797e-08	rs2092861	rs3845903	rs1432651	rs802179	rs9910891	rs911045
1.932191e-08	rs6705537	rs10076949	rs16882402
1.983135e-08	rs2092861	rs3845903	rs1432651	rs1354177
1.983135e-08	rs2092861	rs3845903	rs10939911	rs1432651
1.987922e-08	rs2092861	rs3845903	rs1432651
1.997278e-08	rs10182327	rs3845903	rs1432651	rs802179
2.036177e-08	rs2092861	rs3845903	rs1432651	rs16936035
2.043973e-08	rs2092861	rs3845903	rs1432651	rs12180560
2.055529e-08	rs3845903	rs1432651	rs802179	rs1531382
2.074248e-08	rs16902499	rs16919895	rs10144260	rs5921531
2.078664e-08	rs2092861	rs3845903	rs1432651	rs9910891	rs911045
2.086688e-08	rs2092861	rs3845903	rs1432651	rs16916148
2.103828e-08	rs3845903	rs1432651	rs9910891
2.103828e-08	rs3845903	rs1432651	rs41323048
2.103828e-08	rs3845903	rs1432651	rs16994247
2.103828e-08	rs3845903	rs1432651	rs3949810
2.103828e-08	rs3845903	rs1432651	rs16928360
2.103828e-08	rs3845903	rs1432651	rs4149696
2.103828e-08	rs7550619	rs3845903	rs1432651
2.103828e-08	rs3845903	rs1432651	rs5010659
2.103828e-08	rs3845903	rs1432651	rs2967356
2.103828e-08	rs3845903	rs1432651	rs8093968
2.130970e-08	rs3845903	rs1432651	rs9487964	rs802179
2.157473e-08	rs2092861	rs3845903	rs1432651	rs802179	rs9910891	rs16989599
2.162432e-08	rs6750794	rs13423896	rs11100367	rs4745138
2.193676e-08	rs17016345	rs16884618	rs328310	rs12938916
2.195076e-08	rs626090	rs7419823	rs4694401	rs16997735
2.203601e-08	rs6783211	rs3845903	rs1432651	rs802179
2.207489e-08	rs16827563	rs8046533
2.212851e-08	rs3845903	rs1432651	rs802179	rs1378389
2.254169e-08	rs2092861	rs3845903	rs1432651	rs9910891	rs16989599
2.272933e-08	rs17032714	rs2092861	rs3845903	rs1432651
2.274588e-08	rs2092861	rs3845903	rs1432651	rs802179
2.274588e-08	rs3845903	rs1432651	rs802179	rs17137968
2.274588e-08	rs6424957	rs3845903	rs1432651	rs802179
2.274588e-08	rs3845903	rs10016634	rs1432651	rs802179
2.274588e-08	rs3845903	rs1432651	rs802179	rs10765590
2.274588e-08	rs3845903	rs1432651	rs802179	rs11235262
2.274588e-08	rs3845903	rs1432651	rs802179	rs7894131
2.274588e-08	rs3845903	rs1432651	rs802179	rs16937143
2.298258e-08	rs2092861	rs3845903	rs1432651	rs5932676
2.323369e-08	rs3845903	rs1432651	rs4240479
2.382015e-08	rs17016345	rs12304259	rs328310	rs12938916
2.406128e-08	rs3845903	rs1432651	rs802179	rs9910891
2.406128e-08	rs1518109	rs3845903	rs1432651	rs802179
2.406128e-08	rs3845903	rs1432651	rs802179	rs5968484
2.406128e-08	rs3845903	rs1432651	rs802179	rs12301391
2.406128e-08	rs3845903	rs17058214	rs1432651	rs802179
2.406128e-08	rs3845903	rs1432651	rs7772557	rs802179
2.406128e-08	rs3845903	rs1432651	rs802179	rs799690
2.406128e-08	rs3845903	rs1432651	rs414105	rs802179
2.406128e-08	rs3845903	rs1432651	rs802179	rs2822982
2.406128e-08	rs3845903	rs1432651	rs802179	rs7093616
2.406128e-08	rs3845903	rs1432651	rs9295935	rs802179
2.406128e-08	rs3845903	rs1518902	rs1432651	rs802179
2.406128e-08	rs3845903	rs1432651	rs802179	rs8190407
2.406128e-08	rs3845903	rs1433209	rs1432651	rs802179
2.406128e-08	rs3845903	rs16828813	rs1432651	rs802179
2.406128e-08	rs3845903	rs1432651	rs802179	rs10258267
2.406128e-08	rs3845903	rs41357748	rs1432651	rs802179
2.406128e-08	rs3845903	rs1432651	rs802179	rs1548860
2.406128e-08	rs3845903	rs1432651	rs802179	rs3760184
2.406128e-08	rs3845903	rs1432651	rs802179	rs9888490
2.406128e-08	rs3845903	rs1432651	rs16888332	rs802179
2.406128e-08	rs7533254	rs3845903	rs1432651	rs802179
2.406128e-08	rs3845903	rs1482117	rs1432651	rs802179
2.406128e-08	rs3845903	rs1432651	rs802179	rs2050071
2.406128e-08	rs3845903	rs1432651	rs802179	rs17247255
2.406128e-08	rs3845903	rs1432651	rs802179	rs1475434
2.417027e-08	rs3845903	rs1432651	rs802179	rs10968456
2.417027e-08	rs3845903	rs1432651	rs802179	rs5998365
2.417692e-08	rs6765112	rs16919895	rs10144260	rs12945175	rs7276641
2.417692e-08	rs16919895	rs10144260	rs12945175	rs16975300	rs7276641
2.417692e-08	rs6765112	rs16919895	rs10144260	rs16975300	rs7276641
2.435983e-08	rs17005013	rs11181735	rs1888805	rs1175198
2.448690e-08	rs150698	rs1442650	rs16965284
2.449712e-08	rs2786611	rs6773675	rs16882402	rs41409646	rs1442650	rs12690269
2.505261e-08	rs3845903	rs1432651	rs802179	rs16912552
2.559044e-08	rs2092861	rs3845903	rs16869447	rs1432651
2.559044e-08	rs2092861	rs17021232	rs3845903	rs1432651
2.559044e-08	rs2092861	rs3845903	rs1432651	rs10488811
2.559044e-08	rs2092861	rs3845903	rs1432651	rs8100001
2.594005e-08	rs16850854	rs1432651	rs17080156
2.613767e-08	rs2092861	rs333898	rs3845903	rs1432651
2.940885e-08	rs6708268	rs17063212	rs16997735	rs41398246
2.940885e-08	rs6708268	rs16907388	rs16997735	rs41398246
3.027085e-08	rs17021788	rs16997735	rs41398246
3.102794e-08	rs11100367	rs17089155	rs2521413
3.329803e-08	rs16907388	rs17063212	rs16997735	rs41398246
3.345922e-08	rs9946514	rs16997735	rs41398246
3.417482e-08	rs17016345	rs6441567	rs328310	rs12938916
3.474573e-08	rs9288782	rs16919895	rs10144260	rs12945175	rs16975300	rs7276641
3.474573e-08	rs6765112	rs9288782	rs16919895	rs10144260	rs16975300	rs7276641
3.955195e-08	rs10889185	rs17016345	rs328310	rs12938916
3.986196e-08	rs17016345	rs16884618	rs12304259	rs328310	rs12938916
3.986196e-08	rs17016345	rs16884618	rs41391644	rs328310	rs12938916
4.030881e-08	rs16850854	rs1432651	rs5986440
4.033691e-08	rs6750794	rs13423896	rs11100367	rs259736
4.100556e-08	rs10489967	rs16919895	rs10144260	rs7276641	rs17324149
4.190494e-08	rs6750794	rs13423896	rs11100367	rs1386299
4.199107e-08	rs17064749	rs5968401
4.306022e-08	rs6750794	rs13423896	rs11100367	rs17088338
4.352511e-08	rs16863329	rs16884665	rs11984645
4.420647e-08	rs16850854	rs17017280	rs1432651
4.487190e-08	rs6765112	rs16919895	rs10144260	rs12945175	rs16975300	rs7276641
5.149604e-08	rs1523848	rs16919895	rs10144260	rs7276641	rs17324149
5.169482e-08	rs1251499	rs6750794	rs13423896	rs11100367
5.200226e-08	rs16850854	rs1432651	rs6030696
5.280945e-08	rs16919895	rs10144260	rs11798175
5.292724e-08	rs6750794	rs13423896	rs11100367	rs9319893
5.292724e-08	rs6750794	rs13423896	rs11100367	rs2217586
5.301170e-08	rs17016345	rs1457796	rs16884618	rs328310	rs12938916
5.363999e-08	rs17021788	rs6708268	rs16997735	rs41398246
5.391291e-08	rs7419823	rs17064749
5.451763e-08	rs17016345	rs6441567	rs16884618	rs328310	rs12938916
5.495715e-08	rs6750794	rs13423896	rs11100367	rs11030984
5.545546e-08	rs1432651	rs10144260	rs16989599
5.704614e-08	rs16919895	rs10144260	rs12014885
5.893585e-08	rs6708268	rs16907388	rs17063212	rs16997735	rs41398246
5.905715e-08	rs17016345	rs6441567	rs41391644	rs328310	rs12938916
5.905715e-08	rs17016345	rs6441567	rs12304259	rs328310	rs12938916
5.922488e-08	rs6708268	rs9946514	rs16997735	rs41398246
5.939902e-08	rs16884665	rs2500579	rs35590625
5.971024e-08	rs10166201	rs17064749	rs1376108
5.979946e-08	rs17106443	rs10185178	rs4453901	rs1558379
5.980053e-08	rs10489967	rs16919895	rs10144260	rs16975300	rs7276641	rs17324149
5.980053e-08	rs10489967	rs16919895	rs10144260	rs12945175	rs7276641	rs17324149
6.065505e-08	rs17021788	rs17063212	rs16997735	rs41398246
6.082619e-08	rs10889185	rs17016345	rs16884618	rs328310	rs12938916
6.141554e-08	rs6765112	rs9288782	rs16919895	rs10144260	rs12945175	rs16975300	rs7276641
6.341124e-08	rs1563270	rs16907388	rs16997735	rs41398246
6.341124e-08	rs1563270	rs17063212	rs16997735	rs41398246
6.350402e-08	rs6750794	rs13423896	rs11100367	rs16904798
6.690954e-08	rs9946514	rs17063212	rs16997735	rs41398246
6.690954e-08	rs16907388	rs9946514	rs16997735	rs41398246
6.841483e-08	rs1432651	rs802179	rs10144260	rs16989599
6.992651e-08	rs16919895	rs16906501	rs10144260
7.280826e-08	rs1523848	rs16919895	rs10144260	rs16975300	rs7276641	rs17324149
7.280826e-08	rs1523848	rs16919895	rs10144260	rs12945175	rs7276641	rs17324149
7.280826e-08	rs6765112	rs1523848	rs16919895	rs10144260	rs7276641	rs17324149
7.344386e-08	rs10166201	rs16844136	rs2521413
7.646079e-08	rs310176	rs17015351	rs16997735
7.664620e-08	rs17026995	rs17106443	rs10185178	rs1558379
7.726667e-08	rs6750794	rs13423896	rs16886111	rs11100367
7.726667e-08	rs6750794	rs13423896	rs11100367	rs4440398
7.805973e-08	rs6750794	rs13423896	rs11100367	rs3093232
7.855308e-08	rs16907388	rs7024106	rs16997735	rs41398246
7.855308e-08	rs7024106	rs17063212	rs16997735	rs41398246
8.058071e-08	rs6750794	rs13423896	rs11100367	rs17032989
8.110210e-08	rs6750794	rs17037654	rs13423896	rs11100367
8.110210e-08	rs6750794	rs13423896	rs11100367	rs11720
8.110210e-08	rs6750794	rs13423896	rs11100367	rs11944057
8.110210e-08	rs12092846	rs6750794	rs13423896	rs11100367
8.110210e-08	rs6750794	rs13423896	rs11100367	rs269469
8.110210e-08	rs6750794	rs13423896	rs11100367	rs16960782
8.110210e-08	rs6750794	rs13423896	rs11100367	rs16940252
8.283998e-08	rs6750794	rs13423896	rs11100367	rs16913918
8.448913e-08	rs10889185	rs17016345	rs6441567	rs328310	rs12938916
8.493622e-08	rs1382281	rs16895271	rs17168319
8.544905e-08	rs10489967	rs6765112	rs16919895	rs10144260	rs16975300	rs7276641	rs17324149
8.544905e-08	rs10489967	rs16919895	rs10144260	rs12945175	rs16975300	rs7276641	rs17324149
8.544905e-08	rs10489967	rs6765112	rs16919895	rs10144260	rs12945175	rs7276641	rs17324149
8.566183e-08	rs1432651	rs10144260
8.603640e-08	rs12710680	rs17064749	rs5968401
8.886480e-08	rs16919895	rs10144260	rs6618890
9.017114e-08	rs17016345	rs6441567	rs16884618	rs41391644	rs328310	rs12938916
9.194459e-08	rs16850854	rs9874935	rs16884665
9.446825e-08	rs17064749	rs7064335
9.712805e-08	rs17064749	rs6439978	rs5968401
9.714460e-08	rs16827563	rs10076949	rs16882402
9.714862e-08	rs4633297	rs4848687	rs10255477	rs17168319	rs999113
9.721431e-08	rs6750794	rs13423896	rs11100367	rs16991678
9.747396e-08	rs10889185	rs17016345	rs16884618	rs41391644	rs328310	rs12938916
9.747396e-08	rs10889185	rs17016345	rs16884618	rs12304259	rs328310	rs12938916
9.756062e-08	rs17016345	rs6441567	rs41391644	rs12304259	rs328310	rs12938916
9.836144e-08	rs10960059	rs16919895	rs10144260	rs7276641	rs17324149
1.009913e-07	rs6750794	rs13423896	rs11100367
1.011817e-07	rs1523848	rs16919895	rs10144260	rs12945175	rs16975300	rs7276641	rs17324149
1.011817e-07	rs6765112	rs1523848	rs16919895	rs10144260	rs12945175	rs7276641	rs17324149
1.011817e-07	rs6765112	rs1523848	rs16919895	rs10144260	rs16975300	rs7276641	rs17324149
1.064336e-07	rs2886966	rs4459649
1.073725e-07	rs1382281	rs16895271	rs8011855
1.075053e-07	rs6750794	rs13423896	rs11100367	rs10747107
1.094170e-07	rs6750794	rs13423896	rs11100367	rs12000799
1.104729e-07	rs16919895	rs11058352	rs10144260	rs6628886
1.130607e-07	rs17032767	rs17046143	rs8011855
1.138500e-07	rs6750794	rs13423896	rs11100367	rs6900421
1.159116e-07	rs2092861	rs1432651	rs10144260	rs16989599
1.180857e-07	rs6750794	rs13423896	rs11100367	rs41387347
1.180992e-07	rs10889185	rs17016345	rs1457796	rs16884618	rs328310	rs12938916
1.206265e-07	rs6750794	rs13423896	rs11100367	rs7854907
1.210303e-07	rs6750794	rs13423896	rs9851111	rs11100367
1.210303e-07	rs6750794	rs13423896	rs11100367	rs4390494
1.215250e-07	rs10889185	rs17016345	rs6441567	rs16884618	rs328310	rs12938916
1.227634e-07	rs2092861	rs1432651	rs802179	rs10144260	rs16989599
1.229122e-07	rs1432651	rs10144260	rs9910891	rs16989599
1.235000e-07	rs16850854	rs6705537	rs9874935
1.238116e-07	rs1432651	rs802179	rs10144260
1.241364e-07	rs6750794	rs13423896	rs11100367	rs17066042
1.241364e-07	rs6750794	rs13423896	rs9995137	rs11100367
1.241364e-07	rs6750794	rs13423896	rs11100367	rs17032726
1.241364e-07	rs6750794	rs13423896	rs16856444	rs11100367
1.241364e-07	rs6750794	rs13423896	rs11100367	rs7199697
1.241364e-07	rs6750794	rs13423896	rs11100367	rs16916192
1.241364e-07	rs6750794	rs13423896	rs11100367	rs2517399
1.241364e-07	rs6750794	rs13423896	rs11100367	rs41343950
1.256795e-07	rs16919895	rs10144260	rs226541
1.272771e-07	rs16850854	rs7679559	rs1432651
1.275681e-07	rs17050780	rs16884665	rs2500579
1.279136e-07	rs17010872	rs10185178
1.293332e-07	rs17064749	rs6527745
1.300925e-07	rs1432651	rs802179	rs10144260	rs9910891	rs16989599
1.305068e-07	rs6750794	rs13423896	rs11100367	rs17117696
1.305068e-07	rs6750794	rs13423896	rs7674613	rs11100367
1.320676e-07	rs17064749	rs16824826	rs5968401
1.376640e-07	rs6765112	rs10960059	rs16919895	rs10144260	rs7276641	rs17324149
1.376640e-07	rs10960059	rs16919895	rs10144260	rs12945175	rs7276641	rs17324149
1.376640e-07	rs10960059	rs16919895	rs10144260	rs16975300	rs7276641	rs17324149
1.379987e-07	rs41439246	rs10059821
1.450456e-07	rs6750794	rs13423896	rs11100367	rs2201674
1.457062e-07	rs6750794	rs13423896	rs11100367	rs16991811
1.473374e-07	rs6750794	rs13423896	rs17037155	rs11100367	rs6900421
1.506316e-07	rs6750794	rs13423896	rs11100367	rs13337621
1.506316e-07	rs6750794	rs13423896	rs11100367	rs2827702
1.506316e-07	rs7514825	rs6750794	rs13423896	rs11100367
1.506316e-07	rs6750794	rs13423896	rs17037155	rs11100367
1.506316e-07	rs6750794	rs13423896	rs11100367	rs12311779
1.514412e-07	rs6750794	rs13423896	rs11100367	rs1121161
1.524525e-07	rs6750794	rs13423896	rs11100367	rs7075103
1.540262e-07	rs6750794	rs11100367	rs41528144	rs16880392
1.551319e-07	rs10889185	rs17016345	rs1457796	rs6441567	rs328310	rs12938916
1.553532e-07	rs6750794	rs13423896	rs6739962	rs11100367
1.553532e-07	rs6750794	rs13423896	rs11100367	rs1257409
1.557554e-07	rs6750794	rs13423896	rs11100367	rs10070302
1.561742e-07	rs6750794	rs13423896	rs11100367	rs10046269
1.615602e-07	rs6750794	rs13423896	rs11100367	rs7706640
1.650553e-07	rs2886966	rs17046143	rs494483
1.660241e-07	rs6750794	rs13423896	rs938636	rs11100367
1.697319e-07	rs17106443	rs10185178	rs1558379	rs6030696
1.697319e-07	rs17106443	rs10185178	rs17050505	rs1558379
1.716768e-07	rs6750794	rs13423896	rs11100367	rs17102874
1.724327e-07	rs16884665	rs5971115
1.750393e-07	rs17064749	rs6629443
1.761758e-07	rs17016345	rs16884618	rs41391644	rs12938916
1.762390e-07	rs6750794	rs13423896	rs11100367	rs41361451
1.782703e-07	rs6750794	rs13423896	rs11100367	rs16875655
1.782703e-07	rs6750794	rs13423896	rs10016634	rs11100367
1.815753e-07	rs16895271	rs7057074
1.828450e-07	rs6750794	rs13423896	rs11100367	rs6900421	rs16970476
1.828450e-07	rs6750794	rs13423896	rs11100367	rs41528144	rs6900421
1.854635e-07	rs17168555	rs16919895	rs10144260
1.889583e-07	rs6750794	rs13423896	rs4565062	rs11100367
1.894331e-07	rs6765112	rs10960059	rs16919895	rs10144260	rs16975300	rs7276641	rs17324149
1.894331e-07	rs10960059	rs16919895	rs10144260	rs12945175	rs16975300	rs7276641	rs17324149
1.894331e-07	rs6765112	rs10960059	rs16919895	rs10144260	rs12945175	rs7276641	rs17324149
1.897860e-07	rs6750794	rs13423896	rs11100367	rs41528144
1.897860e-07	rs6750794	rs13423896	rs11100367	rs16970476
1.897860e-07	rs6750794	rs13423896	rs11100367	rs16898679
1.897860e-07	rs6750794	rs13423896	rs11100367	rs2941083
1.897860e-07	rs6750794	rs13423896	rs11100367	rs4149696
1.897860e-07	rs6750794	rs13423896	rs16842891	rs11100367
1.897860e-07	rs6750794	rs13423896	rs11100367	rs16902271
1.897860e-07	rs6750794	rs13423896	rs867700	rs11100367
1.897860e-07	rs17034963	rs6750794	rs13423896	rs11100367
1.897860e-07	rs6750794	rs13423896	rs17018019	rs11100367
1.897860e-07	rs10157616	rs6750794	rs13423896	rs11100367
1.897860e-07	rs16863459	rs6750794	rs13423896	rs11100367
1.897860e-07	rs16840966	rs6750794	rs13423896	rs11100367
1.897860e-07	rs6750794	rs13423896	rs11100367	rs8061697
1.897860e-07	rs2540242	rs6750794	rs13423896	rs11100367
1.897860e-07	rs6750794	rs13423896	rs41492445	rs11100367
1.897860e-07	rs6750794	rs13423896	rs11100367	rs16896577
1.897860e-07	rs226472	rs6750794	rs13423896	rs11100367
1.897860e-07	rs6750794	rs13423896	rs9997779	rs11100367
1.897860e-07	rs6750794	rs13423896	rs11100367	rs16977878
1.897860e-07	rs6750794	rs13423896	rs11100367	rs281597
1.897860e-07	rs6750794	rs13423896	rs11100367	rs8004360
1.897860e-07	rs6750794	rs13423896	rs11100367	rs5766205
1.897860e-07	rs6750794	rs13423896	rs11100367	rs10508242
1.897860e-07	rs6750794	rs13423896	rs11100367	rs6119274
1.907534e-07	rs16850854	rs7586849	rs1521801	rs1432651
1.909102e-07	rs16919895	rs10144260	rs11095690
1.970619e-07	rs4848687	rs10076949	rs16882402
1.983246e-07	rs17043948	rs10076949	rs16882402	rs17303386
1.988457e-07	rs16850854	rs1432651	rs17101428
1.993186e-07	rs2092861	rs1432651	rs10144260
1.994475e-07	rs1432651	rs1073026	rs10144260	rs16989599
2.021666e-07	rs1432651	rs802179	rs10144260	rs9910891	rs4790673
2.038161e-07	rs16850854	rs3928369
2.062408e-07	rs16850854	rs1432651	rs5933963
2.114284e-07	rs1432651	rs10144260	rs9910891
2.114284e-07	rs1432651	rs10144260	rs2676277
2.156319e-07	rs6750794	rs13423896	rs11100367	rs6652921
2.176624e-07	rs6750794	rs13423896	rs11100367	rs6900421	rs10733517
2.183338e-07	rs6750794	rs13423896	rs11100367	rs3903658
2.188666e-07	rs10144260	rs7276641
2.192426e-07	rs2092861	rs1432651	rs802179	rs10144260	rs9910891	rs16989599
2.209023e-07	rs6750794	rs13423896	rs7633340	rs11100367
2.209023e-07	rs6750794	rs13423896	rs11100367	rs744082
2.210249e-07	rs16850854	rs9874935	rs1432651	rs9490047
2.224241e-07	rs6750794	rs13423896	rs3902684	rs11100367
2.245469e-07	rs16850854	rs1432651	rs7915835
2.260853e-07	rs17064749	rs16824826	rs6439978	rs5968401
2.281474e-07	rs16850854	rs1432651
2.288412e-07	rs10166201	rs12104985	rs7821190
2.293596e-07	rs6750794	rs13423896	rs11100367	rs7878100
2.305297e-07	rs10489967	rs10960059	rs16919895	rs10144260	rs7276641	rs17324149
2.322549e-07	rs2092861	rs1432651	rs10144260	rs9910891	rs16989599
2.323084e-07	rs10166201	rs12104985	rs16895271
2.333690e-07	rs7419823	rs9843730	rs4459649
2.336894e-07	rs2092861	rs1432651	rs802179	rs10144260
2.356982e-07	rs12710680	rs17064749	rs16824826	rs5968401
2.361437e-07	rs6750794	rs13423896	rs11100367	rs695162
2.386476e-07	rs10166201	rs12104985	rs17050780
2.429400e-07	rs17016345	rs6441567	rs16884618	rs12938916
2.429689e-07	rs10166201	rs17105919
2.465492e-07	rs16919895	rs10144260	rs2834688
2.474411e-07	rs41399944	rs16884665
2.476574e-07	rs1432651	rs802179	rs10144260	rs9910891
2.539324e-07	rs6750794	rs13423896	rs11100367	rs1384522
2.540149e-07	rs6750794	rs13423896	rs11100367	rs17074028
2.610686e-07	rs16863329	rs16884665	rs17302514
2.635262e-07	rs6750794	rs13423896	rs17037155	rs11100367	rs6900421	rs10733517
2.637686e-07	rs17016345	rs6441567	rs41391644	rs12938916
2.637686e-07	rs17016345	rs6441567	rs12304259	rs12938916
2.662187e-07	rs16850854	rs1432651	rs5927374
2.671281e-07	rs6750794	rs13423896	rs17037155	rs11100367	rs41528144
2.693566e-07	rs11100367	rs41473944	rs16898339	rs6494402	rs2828673
2.701825e-07	rs17016345	rs16884618	rs328310	rs12938916	rs2214047
2.704135e-07	rs6750794	rs13423896	rs11100367	rs11984762
2.704135e-07	rs6750794	rs13423896	rs11100367	rs17000117
2.714075e-07	rs6750794	rs13423896	rs11100367	rs10733517
2.776257e-07	rs10889185	rs17016345	rs914715	rs328310	rs12938916
2.777402e-07	rs6765112	rs16919895	rs17127500	rs10144260
2.808803e-07	rs6750794	rs16854398	rs13423896	rs11100367	rs6900421
2.838719e-07	rs6750794	rs13423896	rs11100367	rs41528144	rs6900421	rs16970476
2.887752e-07	rs16850854	rs1432651	rs12687744
2.895926e-07	rs9503909	rs16919895	rs10144260
2.906598e-07	rs17009492	rs16895271	rs7905911
2.912611e-07	rs16919895	rs10144260	rs17324149
2.937765e-07	rs17005013	rs878851	rs1888805
2.951013e-07	rs16919895	rs10144260
2.963517e-07	rs10166201	rs1376108	rs17105919
2.963517e-07	rs10166201	rs41421747	rs17105919
2.994981e-07	rs16884665	rs2500579	rs13380241
3.014442e-07	rs10166201	rs17050780	rs1376108	rs41421747
3.055166e-07	rs12079672	rs17046143	rs5966680
3.066297e-07	rs17016345	rs16884618	rs41391644	rs12304259	rs12938916
3.103586e-07	rs16850854	rs7555465	rs1432651
3.116542e-07	rs10489967	rs6765112	rs10960059	rs16919895	rs10144260	rs7276641	rs17324149
3.116542e-07	rs10489967	rs10960059	rs16919895	rs10144260	rs16975300	rs7276641	rs17324149
3.116542e-07	rs10489967	rs10960059	rs16919895	rs10144260	rs12945175	rs7276641	rs17324149
3.122644e-07	rs16919895	rs10144260	rs5968903
3.123452e-07	rs6750794	rs13423896	rs11100367	rs16949594
3.146955e-07	rs4633297	rs4848687	rs2019695
3.154569e-07	rs16850854	rs12556842
3.190495e-07	rs16850854	rs9874935	rs1432651	rs41349945
3.196447e-07	rs17036959	rs16895271	rs7057074
3.198743e-07	rs17101358	rs2202154	rs5968401
3.222298e-07	rs16919895	rs10144260	rs6619756
3.229916e-07	rs6750794	rs13423896	rs11100367	rs41528144	rs6900421	rs10733517
3.229916e-07	rs6750794	rs13423896	rs11100367	rs6900421	rs10733517	rs16970476
3.247802e-07	rs16850854	rs1432651	rs10144835
3.271438e-07	rs6750794	rs13423896	rs11100367	rs2200719
3.294938e-07	rs6750794	rs13423896	rs11100367	rs6519055
3.307999e-07	rs6750794	rs16854398	rs13423896	rs11100367
3.347920e-07	rs6750794	rs13423896	rs11100367	rs41528144	rs16970476
3.347920e-07	rs6750794	rs13423896	rs11100367	rs11006372
3.347920e-07	rs6750794	rs13423896	rs17031987	rs11100367
3.347920e-07	rs6750794	rs13423896	rs11100367	rs1785863	rs41414847
3.347920e-07	rs6750794	rs13423896	rs11100367	rs16947823
3.396467e-07	rs11937516	rs16919895	rs10144260
3.401913e-07	rs16882402	rs1350838
3.412166e-07	rs16842025	rs2202154
3.418268e-07	rs6750794	rs13423896	rs3843880	rs11100367
3.425208e-07	rs6765112	rs1523848	rs10960059	rs16919895	rs10144260	rs7276641	rs17324149
3.437956e-07	rs6750794	rs16854398	rs13423896	rs17037155	rs11100367	rs6900421
3.451463e-07	rs10166201	rs1376108	rs41421747	rs17105919
3.470358e-07	rs16895271	rs2014884	rs7057074
3.480023e-07	rs10144260	rs12945175	rs7276641	rs17324149
3.480023e-07	rs6765112	rs10144260	rs7276641	rs17324149
3.480023e-07	rs10144260	rs16975300	rs7276641	rs17324149
3.492849e-07	rs12067308	rs10517009	rs11100367	rs10738852
3.500149e-07	rs2092861	rs1432651	rs885404	rs10144260	rs16989599
3.526859e-07	rs10121380	rs41398246
3.533682e-07	rs16919895	rs10144260	rs232674
3.536065e-07	rs6750794	rs11100367	rs41528144	rs1491857
3.555645e-07	rs6750794	rs13423896	rs17037155	rs11100367	rs10733517
3.600847e-07	rs16850854	rs1432651	rs5910877
3.614698e-07	rs2202154	rs5943627
3.650170e-07	rs6750794	rs13423896	rs11100367	rs4491591
3.668134e-07	rs516701	rs7558352	rs6981350
3.709001e-07	rs1432651	rs885404	rs10144260	rs9910891	rs16989599
3.722274e-07	rs2901261	rs11100367	rs10231663	rs16946406
3.779296e-07	rs10889185	rs17016345	rs6441567	rs12938916
3.780124e-07	rs6750794	rs13423896	rs11100367	rs633389
3.805490e-07	rs17016345	rs16884618	rs12304259	rs328310	rs12938916	rs2214047
3.824424e-07	rs16919895	rs10144260	rs574124
3.837674e-07	rs1382281	rs16895271	rs12170227
3.860634e-07	rs16850854	rs1432651	rs16885107
3.860634e-07	rs16850854	rs1432651	rs7915467
3.860634e-07	rs16850854	rs1432651	rs17121676
3.860634e-07	rs16850854	rs1432651	rs1885330
3.883477e-07	rs12079672	rs17046143	rs6458533	rs5966680
3.926474e-07	rs17009492	rs16895271	rs7057074
3.928147e-07	rs17016345	rs16884618	rs914715	rs12938916	rs2215150
3.961623e-07	rs16827563	rs12938916
3.966305e-07	rs13423236	rs16919895	rs10144260
3.973933e-07	rs16850854	rs1432651	rs2735958
4.034659e-07	rs17016345	rs6441567	rs16884618	rs12304259	rs12938916
4.034659e-07	rs17016345	rs6441567	rs16884618	rs41391644	rs12938916
4.052968e-07	rs11100367	rs41473944	rs16898339	rs6494402
4.084535e-07	rs16850854	rs1432651	rs1233718
4.094940e-07	rs6750794	rs13423896	rs11100367	rs17035308
4.094940e-07	rs6750794	rs13423896	rs11100367	rs16942755
4.094940e-07	rs6750794	rs13423896	rs11100367	rs17004209
4.094940e-07	rs11265050	rs6750794	rs13423896	rs11100367
4.094940e-07	rs6750794	rs13423896	rs11100367	rs11957916
4.106828e-07	rs10889185	rs17016345	rs328310	rs12938916	rs2214047
4.157675e-07	rs16850854	rs9874935	rs1432651	rs16905122
4.192516e-07	rs17016345	rs6441567	rs16884618	rs328310	rs12938916	rs2214047
4.204189e-07	rs10889185	rs17016345	rs16884618	rs328310	rs12938916	rs2214047
4.211670e-07	rs16850854	rs1521801	rs1432651	rs5934009
4.235017e-07	rs6750794	rs16854398	rs13423896	rs11100367	rs41528144	rs6900421
4.235017e-07	rs6750794	rs16854398	rs13423896	rs11100367	rs6900421	rs16970476
4.283340e-07	rs2092861	rs1432651	rs10144260	rs9910891
4.286747e-07	rs10144260	rs907999	rs7276641	rs17324149
4.296359e-07	rs7827663	rs16919895	rs10144260
4.327177e-07	rs2092861	rs1432651	rs802179	rs10144260	rs9910891
4.337488e-07	rs6750794	rs13423896	rs11100367	rs4770393
4.356389e-07	rs10889185	rs17016345	rs16884618	rs12304259	rs12938916
4.374325e-07	rs17016345	rs6441567	rs41391644	rs12304259	rs12938916
4.410837e-07	rs6750794	rs13423896	rs11100367	rs41528144	rs10733517
4.410837e-07	rs6750794	rs13423896	rs11100367	rs10733517	rs16970476
4.440501e-07	rs6750794	rs16854398	rs13423896	rs17037155	rs11100367
4.447833e-07	rs16850854	rs9874935	rs1432651	rs7278701
4.506649e-07	rs16850854	rs9874935	rs1432651
4.506649e-07	rs16850854	rs1432651	rs13331266
4.506649e-07	rs16850854	rs17062497	rs1432651
4.506649e-07	rs16850854	rs1432651	rs12316478
4.506649e-07	rs16850854	rs1432651	rs4306517
4.506649e-07	rs16850854	rs16856026	rs1432651
4.525069e-07	rs10889185	rs17016345	rs41391644	rs914715	rs12938916
4.534083e-07	rs16850854	rs1432651	rs17072334
4.631914e-07	rs1608941	rs10166201	rs2202154
4.642530e-07	rs6750794	rs16854398	rs13423896	rs11100367	rs6900421	rs10733517
4.680188e-07	rs12079672	rs17046143	rs17070668	rs5966680
4.717505e-07	rs10889185	rs17016345	rs41391644	rs12304259	rs12938916
4.752105e-07	rs2202154	rs5986440
4.757586e-07	rs4633297	rs16826061	rs2063918	rs16895271
4.778447e-07	rs16850854	rs1432651	rs6967354
4.778447e-07	rs16850854	rs1432651	rs10261757
4.831553e-07	rs16850854	rs1432651	rs3858028
4.839231e-07	rs16850854	rs1432651	rs427992
4.839231e-07	rs16850854	rs41481045	rs1432651
4.839231e-07	rs16850854	rs1432651	rs11142555
4.839231e-07	rs16850854	rs2805878	rs1432651
4.839231e-07	rs16850854	rs1432651	rs16902499
4.839231e-07	rs16850854	rs1432651	rs28528093
4.839231e-07	rs16850854	rs1432651	rs7310207
4.839231e-07	rs16850854	rs10157616	rs1432651
4.839231e-07	rs16850854	rs1432651	rs16953132
4.839231e-07	rs16850854	rs1432651	rs16991627
4.839231e-07	rs16850854	rs1432651	rs17152767
4.839231e-07	rs16850854	rs16884379	rs1432651
4.839231e-07	rs16850854	rs1432651	rs243103
4.839231e-07	rs16850854	rs17120084	rs1432651
4.839231e-07	rs16850854	rs1432651	rs1566849
4.839231e-07	rs16850854	rs1417250	rs1432651
4.839231e-07	rs16850854	rs532871	rs1432651
4.839231e-07	rs16850854	rs1432651	rs7700349
4.839231e-07	rs16850854	rs1432651	rs16982006
4.861778e-07	rs2492958	rs33470	rs41365448
4.861972e-07	rs17005013	rs5966680
4.880472e-07	rs16850854	rs1432651	rs4612552
4.912866e-07	rs16850854	rs9874935	rs1432651	rs10747107
4.922132e-07	rs4633297	rs16845632	rs4848687
4.957440e-07	rs17005013	rs16883622	rs16936757
4.987351e-07	rs11100367	rs2099908	rs6574590
5.030730e-07	rs6750794	rs11100367	rs10881771
5.057096e-07	rs16884665	rs2071177
5.068728e-07	rs6750794	rs16854398	rs13423896	rs17037155	rs11100367	rs41528144	rs6900421
5.143081e-07	rs10166201	rs16827563
5.220771e-07	rs16842025	rs11894708	rs6981350
5.334721e-07	rs16850854	rs1432651	rs12835663
5.408410e-07	rs6750794	rs16854398	rs13423896	rs17037155	rs11100367	rs6900421	rs10733517
5.408426e-07	rs10889185	rs17016345	rs6441567	rs16884618	rs12938916
5.452226e-07	rs6750794	rs13423896	rs11100367	rs9943469
5.542527e-07	rs6750794	rs16854398	rs13423896	rs11100367	rs41528144
5.542527e-07	rs6750794	rs16854398	rs13423896	rs11100367	rs16970476
5.542527e-07	rs6750794	rs16854398	rs13423896	rs11100367	rs7725841
5.588514e-07	rs6750794	rs13423896	rs17037155	rs11100367	rs41528144	rs10733517
5.613523e-07	rs16850854	rs6754582	rs9874935	rs1432651
5.613523e-07	rs16850854	rs9874935	rs1506543	rs1432651
5.621715e-07	rs16895271	rs7197337
5.624716e-07	rs17046143	rs5966680
5.660986e-07	rs17016345	rs5966680
5.683391e-07	rs17016345	rs16884618	rs41391644	rs914715	rs12938916	rs2215150
5.692591e-07	rs12079672	rs17046143	rs1806028	rs5966680
5.722516e-07	rs10166201	rs17105919	rs16965089
5.750910e-07	rs16832048	rs2202154	rs2249910
5.761047e-07	rs12079672	rs17046143	rs6458533	rs17070668	rs5966680
5.768325e-07	rs6750794	rs11100367
5.842693e-07	rs10090430	rs9925894	rs1894586
5.850719e-07	rs10889185	rs17016345	rs6441567	rs12304259	rs12938916
5.879903e-07	rs16850854	rs1432651	rs5908093
5.973403e-07	rs16850854	rs1432651	rs16885107	rs7915467
5.973403e-07	rs16850854	rs1432651	rs7055477
5.993788e-07	rs16850854	rs16838392	rs9876014	rs1432651
6.057387e-07	rs1382281	rs16895271	rs17065438
6.090967e-07	rs17036959	rs17009492	rs16895271	rs7057074
6.111011e-07	rs16850854	rs1432651	rs2238973
6.160209e-07	rs17128809	rs6676226	rs17050780	rs1954383
6.169948e-07	rs10889185	rs17016345	rs6441567	rs328310	rs12938916	rs2214047
6.258109e-07	rs10166201	rs16844136	rs13679
6.337046e-07	rs17101358	rs2202154	rs17073814
6.381116e-07	rs10166201	rs1376108	rs17105919	rs16965089
6.381116e-07	rs10166201	rs41421747	rs17105919	rs16965089
6.389446e-07	rs17016345	rs1980775
6.451104e-07	rs16832048	rs9790193	rs2202154
6.460957e-07	rs16850854	rs2335466	rs16863378
6.550870e-07	rs16850854	rs9874935	rs1432651	rs1433083
6.586215e-07	rs6750794	rs16854398	rs13423896	rs11100367	rs41528144	rs6900421	rs10733517
6.616162e-07	rs16850854	rs16863378	rs10166201
6.647211e-07	rs16884665	rs6525714
6.666112e-07	rs16860884	rs17016345
6.677200e-07	rs6750794	rs13423896	rs11100367	rs2254392
6.679920e-07	rs6750794	rs13423896	rs1873598
6.716854e-07	rs12079672	rs17046143	rs1806028	rs6458533	rs5966680
6.724781e-07	rs10889185	rs17016345	rs16884618	rs41391644	rs12304259	rs12938916
6.838673e-07	rs6750794	rs16854398	rs13423896	rs11100367	rs10733517
6.864295e-07	rs10889185	rs17016345	rs1457796	rs6441567	rs12938916
6.869811e-07	rs6750794	rs13423896	rs41508347	rs11100367
6.901270e-07	rs6750794	rs13423896	rs11100367	rs41528144	rs10733517	rs16970476
6.912031e-07	rs10166201	rs1376108	rs41421747	rs17105919	rs16965089
6.934183e-07	rs6676226	rs17050780	rs6878236
6.935198e-07	rs17009492	rs16895271	rs2014884	rs7057074
6.956366e-07	rs16850854	rs9874935	rs1432651	rs16885107
6.956366e-07	rs16850854	rs9874935	rs1432651	rs7915467
6.997043e-07	rs12071213	rs12079672	rs17046143	rs5966680
7.079146e-07	rs6750794	rs13423896	rs11100367	rs41501455
7.141571e-07	rs12079672	rs17017971	rs17046143	rs5966680
7.302417e-07	rs6750794	rs13423896	rs11100367	rs2496235
7.454390e-07	rs16850854	rs1432651	rs16885107	rs427992
7.484622e-07	rs17046143	rs494483	rs6969085	rs17085128
7.557200e-07	rs16895271	rs8026269	rs7057074
7.610352e-07	rs16850854	rs1432651	rs1936492
7.778884e-07	rs10889185	rs17016345	rs6441567	rs914715	rs328310	rs12938916
7.782960e-07	rs6750794	rs11100367	rs16918649
7.790113e-07	rs7419823	rs41399944	rs4694401
7.836564e-07	rs16882402	rs41389547
7.908226e-07	rs16895271	rs321342	rs6505290
7.930170e-07	rs16895271	rs11053973	rs7057074
7.985151e-07	rs6750794	rs11100367	rs6900421
8.016155e-07	rs16850854	rs9874935	rs1432651	rs570268
8.045260e-07	rs10059821	rs1432651
8.077714e-07	rs16850854	rs9874935	rs1432651	rs10093527
8.077714e-07	rs16850854	rs9874935	rs1432651	rs1830386
8.077714e-07	rs16850854	rs9874935	rs4376137	rs1432651
8.138849e-07	rs16850854	rs9874935	rs1432651	rs5974336
8.169263e-07	rs17016345	rs16884618	rs12304259	rs12938916	rs2214047
8.169263e-07	rs17016345	rs16884618	rs41391644	rs12938916	rs2214047
8.230612e-07	rs12071213	rs12079672	rs17046143	rs6458533	rs5966680
8.248078e-07	rs17016345	rs5924937
8.288603e-07	rs12079672	rs17046143	rs1806028	rs17070668	rs5966680
8.328183e-07	rs10076949	rs16882402	rs16876938	rs5931188
8.416900e-07	rs6750794	rs16854398	rs13423896	rs17037155	rs11100367	rs10733517
8.425890e-07	rs16850854	rs1432651	rs2833362
8.446651e-07	rs6750794	rs13423896	rs11100367	rs5911443
8.463868e-07	rs2202154	rs7713473	rs5968401
8.538606e-07	rs12079672	rs17017971	rs17046143	rs6458533	rs5966680
8.551567e-07	rs16850854	rs9874935	rs1432651	rs4887043
8.551567e-07	rs16850854	rs9874935	rs1432651	rs2843389
8.663257e-07	rs16850854	rs9874935	rs17074446	rs1432651
8.663257e-07	rs16850854	rs9874935	rs1432651	rs9959626
8.663257e-07	rs16850854	rs9874935	rs1432651	rs2321162
8.663257e-07	rs16850854	rs9874935	rs1432651	rs1587627
8.663257e-07	rs16850854	rs10916908	rs9874935	rs1432651
8.663257e-07	rs16850854	rs16825946	rs9874935	rs1432651
8.663257e-07	rs16850854	rs1559500	rs9874935	rs1432651
8.663257e-07	rs16850854	rs9874935	rs1432651	rs11975197
8.663257e-07	rs16850854	rs17047645	rs9874935	rs1432651
8.663257e-07	rs16850854	rs9874935	rs1432651	rs16961917
8.663257e-07	rs16850854	rs9874935	rs1432651	rs1034930
8.663257e-07	rs16850854	rs9874935	rs1432651	rs16978743
8.663257e-07	rs16850854	rs9874935	rs1432651	rs230680
8.663257e-07	rs16850854	rs9874935	rs1432651	rs427992
8.668654e-07	rs17016345	rs808573
8.767396e-07	rs10889185	rs17016345	rs6441567	rs41391644	rs12304259	rs12938916
8.780355e-07	rs10076949	rs16882402	rs7055913
8.816853e-07	rs10166201	rs1432651
8.848465e-07	rs17016345	rs6629443
8.854474e-07	rs17016345	rs17006333
8.887360e-07	rs1884354	rs41472845	rs7082404
8.888360e-07	rs6750794	rs16854398	rs13423896	rs11100367	rs41528144	rs16970476
9.069219e-07	rs17046143	rs6458533	rs5966680
9.070949e-07	rs17046143	rs261916	rs5966680
9.100139e-07	rs6750794	rs13423896	rs11100367	rs41440345
9.140265e-07	rs16850854	rs2841076	rs17083966
9.167021e-07	rs1884354	rs11944057	rs41472845	rs10850424
9.271800e-07	rs12071213	rs12079672	rs17046143	rs16888332	rs5966680
9.297913e-07	rs10889185	rs17016345	rs1457796	rs6441567	rs16884618	rs12938916
9.412847e-07	rs6750794	rs17037155	rs11100367
9.443161e-07	rs1608941	rs10166201	rs17105919
9.463530e-07	rs16850854	rs1432651	rs5952991
9.489363e-07	rs12079672	rs17046143	rs41525448
9.547145e-07	rs12079672	rs17046143	rs1806028	rs6458533	rs17070668	rs5966680
9.605791e-07	rs1432651	rs6494402
9.608054e-07	rs16850854	rs1432651	rs17116305	rs1233718
9.608225e-07	rs2202154	rs1872108
9.682206e-07	rs2202154	rs11167989	rs16878847
9.702328e-07	rs16850854	rs1432651	rs17108444
9.707217e-07	rs16850854	rs5966680
9.846014e-07	rs8011855	rs4820363
9.901590e-07	rs4633297	rs4848687	rs2019695	rs16916762
1.004486e-06	rs16850854	rs9874935	rs1432651	rs16885107	rs7915467
1.006198e-06	rs17046143	rs17070668	rs5966680
1.013404e-06	rs16850854	rs16863378	rs1350838
1.015814e-06	rs41399944	rs41378345	rs12556842
1.016611e-06	rs12071213	rs12079672	rs17046143	rs17070668	rs5966680
1.029265e-06	rs17031911	rs16895271	rs5969460
1.031104e-06	rs9651038	rs17046143
1.040797e-06	rs16850854	rs16863378	rs5971115
1.041946e-06	rs1608941	rs10166201	rs41421747	rs17105919
1.041946e-06	rs1608941	rs10166201	rs1376108	rs17105919
1.044723e-06	rs828273	rs16895271
1.056268e-06	rs17016345	rs41391644	rs914715	rs1941769	rs12938916	rs7269505
1.060595e-06	rs10166201	rs16844136	rs2238927
1.061349e-06	rs2202154	rs4359965	rs7082404
1.084333e-06	rs16827563	rs7082404
1.085917e-06	rs16882402	rs11005729	rs2249910
1.086597e-06	rs17046143	rs494483	rs6969085	rs17085128	rs4924671
1.086597e-06	rs17046143	rs494483	rs6969085	rs16916074	rs17085128
1.130551e-06	rs16850854	rs2873797
1.136683e-06	rs11165973	rs17046143	rs494483
1.140021e-06	rs17005195	rs10076949	rs16882402
1.141116e-06	rs1432651	rs9561179	rs6494402
1.142679e-06	rs41399944	rs9502551
1.143516e-06	rs16850854	rs16878694
1.151843e-06	rs16850854	rs1032657	rs1432651
1.151843e-06	rs16850854	rs1432651	rs9318680
1.151843e-06	rs16850854	rs1432651	rs5906544
1.167418e-06	rs1382281	rs16895271	rs756948
1.172268e-06	rs17009492	rs16895271	rs2238927
1.181944e-06	rs16850854	rs1432651	rs209235
1.202490e-06	rs16884665	rs2852136
1.206264e-06	rs16850854	rs11164656	rs1432651
1.226758e-06	rs10076949	rs16882402	rs1244059	rs7055913
1.231630e-06	rs16850854	rs9874935	rs1432651	rs6584967
1.245840e-06	rs16850854	rs9874935	rs1432651	rs16885107	rs427992
1.245840e-06	rs16850854	rs9874935	rs1432651	rs7915467	rs427992
1.248502e-06	rs4633297	rs4848687	rs7056902
1.269030e-06	rs10076949	rs16882402	rs7055913	rs16992059
1.279698e-06	rs16832048	rs2202154	rs1458737
1.295511e-06	rs16921892	rs8011855	rs4820363
1.297425e-06	rs10076949	rs16882402	rs7327760
1.331357e-06	rs16850854	rs9874935	rs1432651	rs12846686
1.340040e-06	rs16832048	rs2202154	rs1571910
1.353596e-06	rs10166201	rs16844136	rs7930508	rs1414101
1.362398e-06	rs16850854	rs1432651	rs11961875
1.368556e-06	rs12079672	rs17038489	rs17046143
1.409272e-06	rs2202154	rs4359965	rs6505290
1.413897e-06	rs16829481	rs700202	rs5923929
1.420573e-06	rs9828256	rs1432651	rs6494402
1.420573e-06	rs1432651	rs6494402	rs841207
1.428842e-06	rs12079672	rs17046143	rs321342
1.471199e-06	rs16829481	rs700202	rs5925563
1.484806e-06	rs7419823	rs4694401	rs11011417
1.494468e-06	rs17046143	rs494483	rs6969085	rs16916074	rs17085128	rs4924671
1.504584e-06	rs4633297	rs4848687	rs2074614
1.513747e-06	rs16829481	rs700202	rs3918616	rs5923929
1.514498e-06	rs1432651	rs9561179	rs6494402	rs841207
1.514833e-06	rs16850854	rs1432651	rs10408746
1.523162e-06	rs11133680	rs10076949	rs16882402
1.523162e-06	rs1026404	rs10076949	rs16882402
1.536384e-06	rs16850854	rs1432651	rs17083022
1.540692e-06	rs16850854	rs9874935	rs1432651	rs1016745
1.540692e-06	rs16850854	rs9874935	rs1432651	rs1813661
1.558788e-06	rs16850854	rs1432651	rs16967535
1.622731e-06	rs17046143	rs9360790	rs494483	rs6969085	rs17085128
1.627072e-06	rs16850854	rs1432651	rs5913656
1.631943e-06	rs10076949	rs16882402	rs5972687
1.637850e-06	rs17015351	rs17046143
1.637850e-06	rs17046143	rs1366607
1.651933e-06	rs9831599	rs16921892	rs8011855	rs4820363
1.659063e-06	rs10076949	rs16882402	rs1244059	rs7055913	rs16992059
1.687071e-06	rs16850854	rs1432651	rs17260460
1.691890e-06	rs10076949	rs16882402	rs6023447	rs6645848
1.707287e-06	rs4633297	rs4848687	rs16850045
1.707967e-06	rs16842025	rs17048558	rs11894708	rs16882402
1.712324e-06	rs668720	rs16845632	rs694015	rs16895271
1.732501e-06	rs8011855	rs1957132	rs4820363
1.744482e-06	rs16829481	rs1872108	rs700202
1.776465e-06	rs16850854	rs16829481	rs16863378
1.797375e-06	rs10166201	rs16844136	rs10054583	rs7930508
1.839780e-06	rs16829481	rs700202	rs2457274	rs5923929
1.856564e-06	rs4633297	rs4848687	rs1382375	rs10255477
1.868538e-06	rs16850854	rs1458737
1.898458e-06	rs16829481	rs700202	rs3918616	rs2457274	rs5923929
1.904051e-06	rs10076949	rs16882402	rs17052986	rs7055913
1.904581e-06	rs16850854	rs9874935	rs1432651	rs1313045
1.926636e-06	rs10166201	rs16844136	rs12309129
1.979810e-06	rs41399944	rs9502551	rs41378345
2.022925e-06	rs16884665	rs197006
2.042983e-06	rs16850854	rs16863378	rs12170227
2.062191e-06	rs16829481	rs700202	rs17138579	rs5923929
2.065061e-06	rs16850854	rs17326758
2.065937e-06	rs16884665	rs12391688
2.114277e-06	rs6750794	rs13423896	rs10137150
2.146928e-06	rs17046143	rs9360790	rs494483	rs6969085	rs16916074	rs17085128
2.146928e-06	rs17046143	rs9360790	rs494483	rs6969085	rs17085128	rs4924671
2.158525e-06	rs16829481	rs700202	rs3918616	rs17138579	rs5923929
2.243342e-06	rs17046143	rs494483	rs6969085	rs17085128	rs16986692
2.276341e-06	rs10076949	rs16882402	rs1244059	rs17052986	rs7055913
2.280118e-06	rs310176	rs17024863	rs16919895	rs4820363
2.323473e-06	rs10166201	rs16844136	rs7052428
2.339176e-06	rs17168319	rs10090430
2.478866e-06	rs12079672	rs17046143	rs6634960
2.484380e-06	rs41399944	rs6620928
2.500683e-06	rs6765112	rs17046143	rs16919895
2.504455e-06	rs17051103	rs10059821
2.520958e-06	rs16829481	rs700202	rs17167765
2.535867e-06	rs16829481	rs700202	rs17138579	rs2457274	rs5923929
2.555079e-06	rs10076949	rs16882402	rs17100641
2.575837e-06	rs16829481	rs700202	rs3918616	rs17138579	rs2457274	rs5923929
2.609988e-06	rs4633297	rs4848687	rs13399468
2.613416e-06	rs4633297	rs4848687	rs5969460
2.614226e-06	rs310176	rs17024863	rs581929	rs16919895	rs4820363
2.630250e-06	rs10076949	rs16882402	rs17052986	rs7055913	rs16992059
2.644608e-06	rs1432651	rs1342797	rs9561179	rs6494402
2.677362e-06	rs1432651	rs1342797	rs6494402
2.724328e-06	rs10076949	rs9292087	rs16882402
2.724328e-06	rs7679559	rs10076949	rs16882402
2.739417e-06	rs17046143	rs9360790	rs494483	rs6969085	rs16916074	rs17085128	rs4924671
2.807504e-06	rs10090430	rs9925894	rs17002054	rs1894586
2.827892e-06	rs9661239	rs10090430	rs9925894	rs1894586
2.832973e-06	rs6676226	rs17050780	rs313361
2.833610e-06	rs10166201	rs16844136	rs5909187
2.879778e-06	rs10059821	rs17052984	rs7064335
2.887444e-06	rs4633297	rs4848687	rs17331656
2.943528e-06	rs17046143	rs494483	rs6969085	rs17085128	rs4924671	rs16986692
2.971922e-06	rs17046143	rs6969085	rs17085128
2.995348e-06	rs9651038	rs5932609
3.014928e-06	rs10166201	rs16844136	rs2109564
3.022831e-06	rs1432651	rs1822295	rs6494402	rs841207
3.054907e-06	rs1432651	rs1342797	rs9561179	rs6494402	rs841207
3.065821e-06	rs41399944	rs1958305
3.119581e-06	rs7556640	rs11920711	rs10059821
3.134261e-06	rs12079672	rs17046143	rs17066358	rs5955962
3.141553e-06	rs9450027	rs17083966	rs725178	rs16936757	rs12241448
3.169248e-06	rs310176	rs17024863	rs16919895	rs859152	rs4820363
3.184413e-06	rs4633297	rs2063918	rs6785796	rs17083966
3.188091e-06	rs17024863	rs581929	rs16919895	rs4820363
3.192341e-06	rs10090430	rs9925894
3.255315e-06	rs1432651	rs1342797	rs6494402	rs841207
3.255315e-06	rs9828256	rs1432651	rs1342797	rs6494402
3.306075e-06	rs17046143	rs494483	rs17085128
3.348438e-06	rs16827563	rs10516685	rs5972354
3.377219e-06	rs9450027	rs17083966	rs725178	rs16936757	rs12241448	rs7216862
3.402267e-06	rs17015351	rs10059821
3.415058e-06	rs16829481	rs700202	rs362391	rs5923929
3.468402e-06	rs310176	rs17024863	rs581929	rs16919895	rs859152	rs4820363
3.488205e-06	rs10059821	rs2074614
3.501309e-06	rs16829481	rs700202	rs3918616	rs362391	rs5923929
3.544689e-06	rs4633297	rs4848687	rs8087063
3.566313e-06	rs4633297	rs4848687	rs35738158
3.660636e-06	rs7419823	rs17015351	rs4694401
3.699488e-06	rs10918425	rs8112647	rs12170227
3.771902e-06	rs1872108	rs13380241
3.847136e-06	rs9450027	rs17083966	rs16936757	rs12241448
3.864151e-06	rs17024863	rs16919895	rs859152	rs4820363
3.867271e-06	rs16829481	rs700202	rs203351
3.885625e-06	rs4633297	rs16827563	rs17005093	rs7688778
3.890136e-06	rs10166201	rs8064799
3.937039e-06	rs310176	rs17024863	rs16919895	rs4786671	rs4820363
3.942831e-06	rs10166201	rs12104985	rs1366607	rs1527157
3.954222e-06	rs16829481	rs700202	rs362391	rs2457274	rs5923929
3.957769e-06	rs16829481	rs700202	rs3918616	rs362391	rs2457274	rs5923929
3.973285e-06	rs310176	rs17024863	rs6738931	rs16919895	rs4820363
3.998258e-06	rs4633297	rs4848687	rs1972999
4.045719e-06	rs4633297	rs4848687	rs17050505
4.045719e-06	rs4633297	rs4848687	rs1870777
4.121313e-06	rs4633297	rs4848687	rs5968843
4.173176e-06	rs9450027	rs17083966	rs725178	rs16936757
4.180350e-06	rs4578903	rs10166201	rs16844136
4.190262e-06	rs16919895	rs7276641
4.293506e-06	rs310176	rs17024863	rs581929	rs16919895	rs4786671	rs4820363
4.313541e-06	rs10166201	rs12104985	rs6629443
4.334412e-06	rs310176	rs17024863	rs6738931	rs581929	rs16919895	rs4820363
4.346452e-06	rs10166201	rs4830419
4.362255e-06	rs17024863	rs581929	rs16919895	rs859152	rs4820363
4.370539e-06	rs17083966	rs16936757
4.374396e-06	rs626090	rs7419823	rs4694401	rs41389547
4.379841e-06	rs41399944	rs7946113
4.402107e-06	rs7548042	rs11006039	rs7898565
4.429212e-06	rs7419823	rs4694401	rs17078626	rs6505290
4.498627e-06	rs9450027	rs17083966	rs16936757	rs12241448	rs7216862
4.528327e-06	rs17083966	rs16936757	rs12241448
4.530411e-06	rs1432651	rs1822295	rs9561179	rs6494402
4.621485e-06	rs9450027	rs17083966	rs725178	rs16936757	rs7216862
4.657660e-06	rs17024765	rs16842025	rs9925894
4.676187e-06	rs9450027	rs17083966	rs16936757
4.708459e-06	rs1432651	rs1822295	rs9561179	rs6494402	rs841207
4.716832e-06	rs16829481	rs700202	rs362391	rs17138579	rs5923929
4.722000e-06	rs10059821	rs2071178
4.731290e-06	rs4633297	rs4848687	rs10255477	rs409263
4.752242e-06	rs1890211	rs10918425	rs8112647	rs12170227
4.755070e-06	rs16829481	rs700202	rs3918616	rs362391	rs17138579	rs5923929
4.759933e-06	rs17083966	rs725178	rs16936757	rs12241448
4.891720e-06	rs17024863	rs6738931	rs16919895	rs4820363
4.896968e-06	rs4633297	rs4848687	rs10255477	rs1236386
4.998730e-06	rs4633297	rs4848687	rs5964225
5.054068e-06	rs41399944	rs6505290
5.172624e-06	rs310176	rs17024863	rs16919895	rs859152	rs4786671	rs4820363
5.172701e-06	rs6765112	rs16919895	rs7276641	rs17324149
5.172701e-06	rs16919895	rs16975300	rs7276641	rs17324149
5.177011e-06	rs16829481	rs700202	rs3918616	rs362391	rs17138579	rs2457274	rs5923929
5.179995e-06	rs16829481	rs700202	rs5918486
5.203337e-06	rs6750794	rs16854398	rs13423896	rs10059821
5.227173e-06	rs310176	rs17024863	rs6738931	rs16919895	rs859152	rs4820363
5.236350e-06	rs16829481	rs700202	rs362391	rs17138579	rs2457274	rs5923929
5.364744e-06	rs12067488	rs6494402	rs2837588
5.498437e-06	rs310176	rs17024863	rs6738931	rs581929	rs16919895	rs859152	rs4820363
5.501131e-06	rs17024863	rs6738931	rs581929	rs16919895	rs4820363
5.521426e-06	rs16829481	rs5923929
5.534073e-06	rs17083966	rs725178	rs16936757	rs12241448	rs7216862
5.607072e-06	rs7597575	rs1571910	rs7200033	rs984229
5.612647e-06	rs8112647	rs12170227
5.630831e-06	rs4633297	rs4848687	rs11092739
5.703162e-06	rs10059821	rs7050981
5.707965e-06	rs4633297	rs4848687	rs7878461
5.715627e-06	rs4633297	rs4848687	rs1026332
5.747685e-06	rs10166201	rs16844136	rs7930508	rs2470592	rs12852223
5.761618e-06	rs10166201	rs16844136	rs5955025
5.802967e-06	rs9450027	rs17083966	rs16936757	rs7216862
5.809543e-06	rs16860884	rs41399944
5.813723e-06	rs17083966	rs725178	rs16936757
5.903949e-06	rs10166201	rs16844136	rs7930508	rs2470592
5.946248e-06	rs16829481	rs700202	rs1016826
5.954040e-06	rs41399944	rs41378345	rs16972641
6.022117e-06	rs4633297	rs4848687	rs7200033
6.036844e-06	rs6712418	rs12347147	rs12841782
6.275729e-06	rs7556640	rs10059821	rs2394472
6.306363e-06	rs10166201	rs16844136	rs10816619
6.378511e-06	rs4633297	rs4848687	rs17065889
6.462204e-06	rs310176	rs17024863	rs6738931	rs16919895	rs4786671	rs4820363
6.515263e-06	rs10166201	rs16844136	rs7930508	rs130036
6.630628e-06	rs17024863	rs6738931	rs16919895	rs859152	rs4820363
6.635308e-06	rs16829481	rs3918616	rs5923929
6.657873e-06	rs41399944	rs5931178
6.837647e-06	rs41399944	rs6529924
6.853848e-06	rs4633297	rs4848687	rs9983290	rs2404797
6.863460e-06	rs6712418	rs17001627	rs12347147
7.002024e-06	rs41399944	rs5975953
7.037988e-06	rs11117707	rs41399944	rs10137150
7.041247e-06	rs17083966	rs16936757	rs7216862
7.054422e-06	rs10166201	rs12104985	rs5942936
7.068176e-06	rs2886966	rs17065438
7.129678e-06	rs17024863	rs6738931	rs581929	rs16919895	rs859152	rs4820363
7.155816e-06	rs9288782	rs16919895	rs7276641
7.167746e-06	rs17083966	rs725178	rs16936757	rs7216862
7.178635e-06	rs17083966	rs16936757	rs17003875
7.228648e-06	rs2886966	rs10121380
7.276442e-06	rs2034547	rs6712418	rs12347147	rs12841782
7.315198e-06	rs1872108	rs295432	rs1873598
7.375086e-06	rs4633297	rs4848687	rs5956652
7.582072e-06	rs6765112	rs16919895	rs16975300	rs7276641	rs17324149
7.582072e-06	rs6765112	rs16919895	rs12945175	rs7276641	rs17324149
7.582072e-06	rs16919895	rs12945175	rs16975300	rs7276641	rs17324149
7.596231e-06	rs10918425	rs10253752	rs8112647	rs12170227
7.621038e-06	rs10166201	rs16844136	rs3778313	rs5985546
7.657163e-06	rs4633297	rs4848687	rs2819656
7.770958e-06	rs4633297	rs4848687	rs7279871
7.869781e-06	rs1890211	rs8112647	rs12170227
7.952211e-06	rs4633297	rs4848687	rs3756527	rs41441848
8.185947e-06	rs6690810	rs10137150	rs5940034
8.192963e-06	rs310176	rs581929	rs16919895	rs4820363
8.212198e-06	rs10166201	rs12104985	rs16946406
8.256257e-06	rs17024863	rs6738931	rs16919895	rs4786671	rs4820363
8.267575e-06	rs9790193	rs6522866
8.333180e-06	rs9651038	rs12170227
8.353453e-06	rs4633297	rs4848687	rs16894613	rs10255477
8.394549e-06	rs17024765	rs16842025	rs2249910
8.493131e-06	rs12062146	rs9964855	rs8112647	rs12170227
8.522354e-06	rs10166201	rs16844136	rs16986464
8.598303e-06	rs1890211	rs10918425	rs10253752	rs8112647	rs12170227
8.715610e-06	rs41399944	rs6629443
8.818301e-06	rs41399944	rs3905591
8.947025e-06	rs6690810	rs16842025	rs7638896	rs10137150
8.960043e-06	rs16829481	rs700202	rs6652410
8.982978e-06	rs16829481	rs700202	rs5905163
8.994444e-06	rs2019695	rs17083966
9.019766e-06	rs2886966	rs7000519	rs6125996
9.027111e-06	rs2213779	rs6712418	rs12347147	rs12841782
9.121669e-06	rs6712418	rs41535752	rs12347147
9.121669e-06	rs2213779	rs6712418	rs12347147	rs1523588
9.258597e-06	rs41399944	rs2475420
9.358391e-06	rs41399944	rs41378345	rs3905591
9.361534e-06	rs4848687	rs41399944
9.499817e-06	rs6712418	rs17039651	rs12347147	rs12841782
9.505331e-06	rs2820300	rs4633297	rs4848687
9.598966e-06	rs10918822	rs9790193	rs6933043	rs17001836
9.879734e-06	rs581929	rs16919895	rs4820363
9.880180e-06	rs6712418	rs12347147	rs11142815
9.922091e-06	rs9450027	rs17083966	rs725178	rs16936757	rs12241448	rs7216862	rs16984604
9.935786e-06	rs9450027	rs17083966	rs725178	rs16936757	rs12241448	rs16984604
9.987181e-06	rs310176	rs16919895	rs859152	rs4820363
9.992236e-06	rs4633297	rs4848687	rs16869195
9.998206e-06	rs4633297	rs9973592	rs4848687
1.004940e-05	rs4633297	rs4848687	rs16982953
1.004940e-05	rs4633297	rs4848687	rs41339449
1.009571e-05	rs4633297	rs16826061	rs2063918	rs8064799
1.039302e-05	rs2213779	rs2034547	rs6712418	rs12347147	rs12841782
1.048781e-05	rs7082404	rs4824171
1.059379e-05	rs17024863	rs6738931	rs16919895	rs859152	rs4786671	rs4820363
1.072498e-05	rs41399944	rs5905436
1.089068e-05	rs17020828	rs403263	rs10214147	rs11025922	rs4764058	rs7269753
1.089068e-05	rs403263	rs1386904	rs10214147	rs11025922	rs4764058	rs7269753
1.092513e-05	rs2034547	rs6712418	rs17039651	rs12347147	rs12841782
1.105026e-05	rs7586476	rs17020828	rs403263	rs10214147	rs11025922	rs4764058	rs7269753
1.105026e-05	rs7586476	rs403263	rs1386904	rs10214147	rs11025922	rs4764058	rs7269753
1.106916e-05	rs310176	rs581929	rs16919895	rs859152	rs4820363
1.116890e-05	rs4633297	rs4848687	rs5972255
1.149128e-05	rs9864518	rs2019695	rs16921801
1.161481e-05	rs4633297	rs4848687	rs4146320
1.171567e-05	rs840690	rs533054
1.198603e-05	rs6674781	rs16845632	rs10121380
1.205032e-05	rs16919895	rs859152	rs4820363
1.208324e-05	rs17010872	rs16964920	rs5990629
1.222899e-05	rs4633297	rs4848687	rs10255477
1.222899e-05	rs4633297	rs4848687	rs8037482
1.223471e-05	rs4633297	rs6738554
1.238968e-05	rs4633297	rs4848687	rs4918833
1.241103e-05	rs310176	rs16919895	rs4786671	rs4820363
1.251038e-05	rs310176	rs6738931	rs16919895	rs4820363
1.251130e-05	rs6712418	rs12347147
1.269940e-05	rs4633297	rs4848687	rs7032406
1.286502e-05	rs17083966	rs16914933	rs725178	rs16936757	rs7216862
1.287918e-05	rs6712418	rs12347147	rs10135891	rs12841782
1.289284e-05	rs16829481	rs700202	rs6030696
1.289824e-05	rs6712418	rs12347147	rs16991678
1.293508e-05	rs10918425	rs2227944	rs8112647	rs12170227
1.296835e-05	rs10253752	rs8112647	rs12170227
1.316722e-05	rs4633297	rs4848687	rs10255477	rs7126299
1.321149e-05	rs2886966	rs2852136
1.333058e-05	rs4633297	rs4848687	rs10255477	rs7126299	rs4356720
1.335245e-05	rs1872108	rs1954383
1.343602e-05	rs17117403	rs4633297	rs4848687	rs5932983
1.347710e-05	rs16851785	rs6712418	rs7904666
1.347734e-05	rs7537172	rs16860884	rs16921801
1.349657e-05	rs2886966	rs7000519	rs533054
1.357984e-05	rs2034547	rs6712418	rs12347147	rs10135891	rs12841782
1.359629e-05	rs4633297	rs4848687	rs9683255
1.367653e-05	rs7597575	rs41378846	rs1571910	rs7200033	rs984229
1.369802e-05	rs310176	rs581929	rs16919895	rs4786671	rs4820363
1.375681e-05	rs2213779	rs6712418	rs17039651	rs12347147	rs12841782
1.381209e-05	rs310176	rs6738931	rs581929	rs16919895	rs4820363
1.382943e-05	rs6674781	rs16845632	rs828273
1.387443e-05	rs7419823	rs2681035
1.388992e-05	rs4633297	rs4848687	rs17005698	rs10133001
1.389383e-05	rs581929	rs16919895	rs859152	rs4820363
1.392835e-05	rs1571910	rs7200033	rs984229
1.396095e-05	rs4633297	rs4848687	rs6923085
1.415791e-05	rs9450027	rs17083966	rs725178	rs16936757	rs16984604
1.422534e-05	rs4633297	rs4848687	rs7914837
1.423482e-05	rs16829481	rs700202	rs6099952
1.427491e-05	rs4633297	rs4848687	rs1780838
1.434006e-05	rs9450027	rs17083966	rs725178	rs16936757	rs7216862	rs16984604
1.436082e-05	rs2886966	rs7000519	rs285028
1.438175e-05	rs1890211	rs10918425	rs2227944	rs8112647	rs12170227
1.438592e-05	rs4633297	rs4848687	rs16937030
1.454794e-05	rs9450027	rs17083966	rs16936757	rs12241448	rs16984604
1.466512e-05	rs2886966	rs17750520	rs16962374
1.474616e-05	rs4633297	rs4848687	rs121816
1.474616e-05	rs4633297	rs4848687	rs775850
1.481549e-05	rs4633297	rs4848687	rs6603421
1.509113e-05	rs4633297	rs4848687	rs10773297
1.509519e-05	rs4633297	rs4848687	rs17168102
1.510427e-05	rs16919895	rs4786671	rs4820363
1.519366e-05	rs9450027	rs17083966	rs16936757	rs12241448	rs7216862	rs16984604
1.521496e-05	rs2213779	rs2034547	rs6712418	rs17039651	rs12347147	rs12841782
1.521827e-05	rs1890211	rs10253752	rs8112647	rs12170227
1.525562e-05	rs6738931	rs16919895	rs4820363
1.546061e-05	rs16845632	rs6574590
1.569009e-05	rs4633297	rs4848687
1.571032e-05	rs403263	rs1386904	rs11025922	rs4764058	rs7269753
1.571032e-05	rs17020828	rs403263	rs11025922	rs4764058	rs7269753
1.571032e-05	rs403263	rs10214147	rs11025922	rs4764058	rs7269753
1.571032e-05	rs403263	rs1386904	rs10214147	rs11025922	rs7269753
1.582131e-05	rs4633297	rs4848687	rs16971762
1.582131e-05	rs4633297	rs4848687	rs17005698
1.582131e-05	rs4633297	rs4848687	rs10750636
1.589860e-05	rs4633297	rs4848687	rs16844185
1.589860e-05	rs4633297	rs4848687	rs7868681
1.596354e-05	rs4633297	rs12405350	rs4848687	rs6635663
1.597267e-05	rs4633297	rs4848687	rs10255477	rs10101552
1.598136e-05	rs6712418	rs17083966
1.619583e-05	rs7586476	rs17020828	rs403263	rs11025922	rs4764058	rs7269753
1.619583e-05	rs7586476	rs403263	rs1386904	rs11025922	rs4764058	rs7269753
1.619583e-05	rs7586476	rs403263	rs10214147	rs11025922	rs4764058	rs7269753
1.619583e-05	rs7586476	rs403263	rs1386904	rs10214147	rs11025922	rs7269753
1.619583e-05	rs7586476	rs17020828	rs403263	rs10214147	rs11025922	rs7269753
1.622464e-05	rs16842025	rs16845632	rs11622475
1.623297e-05	rs4633297	rs4848687	rs4829934
1.632988e-05	rs4633297	rs4848687	rs938636
1.650449e-05	rs16829481	rs700202	rs576538
1.652889e-05	rs16829481	rs700202	rs6902280
1.658105e-05	rs310176	rs16919895	rs859152	rs4786671	rs4820363
1.664328e-05	rs16834446	rs6933043	rs2249910
1.673603e-05	rs310176	rs6738931	rs16919895	rs859152	rs4820363
1.679148e-05	rs4633297	rs4848687	rs10255477	rs527244
1.679148e-05	rs4633297	rs4848687	rs10255477	rs17079460
1.679148e-05	rs4633297	rs4848687	rs10255477	rs17100445
1.679148e-05	rs4633297	rs4848687	rs17090501	rs10255477
1.721158e-05	rs6712418	rs12347147	rs16975653
1.721158e-05	rs6712418	rs17066184	rs12347147
1.721158e-05	rs2697297	rs6712418	rs12347147
1.732371e-05	rs7597575	rs1571910	rs1001964	rs7200033	rs984229
1.732879e-05	rs581929	rs16919895	rs4786671	rs4820363
1.750695e-05	rs6738931	rs581929	rs16919895	rs4820363
1.751603e-05	rs4633297	rs4848687	rs4826012
1.752898e-05	rs310176	rs581929	rs16919895	rs859152	rs4786671	rs4820363
1.755713e-05	rs4633297	rs7558999	rs4848687
1.756960e-05	rs7536495	rs6712418	rs12347147
1.769180e-05	rs516701	rs7558352	rs2886966
1.769807e-05	rs310176	rs6738931	rs581929	rs16919895	rs859152	rs4820363
1.778686e-05	rs17083966	rs725178	rs16936757	rs12241448	rs16984604
1.825646e-05	rs17017699	rs17010872
1.828918e-05	rs17010872	rs17064259	rs1954383
1.832258e-05	rs17042333	rs17015351	rs10121380
1.848568e-05	rs17083966	rs725178	rs16936757	rs12241448	rs7216862	rs16984604
1.857267e-05	rs6750794	rs13423896	rs9396787
1.859229e-05	rs10918822	rs9790193	rs4893549
1.874663e-05	rs1122726	rs17017699	rs2019695
1.878201e-05	rs9790193	rs533054
1.887127e-05	rs7419823	rs4694401	rs16996558
1.912011e-05	rs7419823	rs2694712
1.915667e-05	rs626090	rs7419823	rs4694401	rs767147
1.917018e-05	rs17017699	rs4975155	rs10214147
2.001658e-05	rs9450027	rs17083966	rs16936757	rs16984604
2.010602e-05	rs6750794	rs13423896	rs2148330
2.012247e-05	rs16829481	rs1493061
2.048141e-05	rs840690	rs5009939
2.068263e-05	rs310176	rs6738931	rs16919895	rs4786671	rs4820363
2.097773e-05	rs16919895	rs859152	rs4786671	rs4820363
2.121542e-05	rs6738931	rs16919895	rs859152	rs4820363
2.144596e-05	rs9450027	rs17083966	rs16936757	rs7216862	rs16984604
2.150903e-05	rs1872108	rs16972641
2.178899e-05	rs310176	rs6738931	rs581929	rs16919895	rs4786671	rs4820363
2.234186e-05	rs403263	rs1386904	rs11025922	rs7269753
2.234186e-05	rs403263	rs11025922	rs4764058	rs7269753
2.234186e-05	rs17020828	rs403263	rs11025922	rs7269753
2.234186e-05	rs403263	rs10214147	rs11025922	rs7269753
2.277678e-05	rs581929	rs16919895	rs859152	rs4786671	rs4820363
2.283833e-05	rs6750794	rs13423896	rs10092007
2.304035e-05	rs6738931	rs581929	rs16919895	rs859152	rs4820363
2.335158e-05	rs2198729	rs951840	rs2019695
2.350136e-05	rs7586476	rs403263	rs11025922	rs4764058	rs7269753
2.350136e-05	rs7586476	rs17020828	rs403263	rs11025922	rs7269753
2.350136e-05	rs7586476	rs403263	rs1386904	rs11025922	rs7269753
2.361466e-05	rs17020828	rs403263	rs1386904	rs10214147	rs11025922	rs4764058	rs7269753
2.383293e-05	rs16842025	rs4678941	rs10228244	rs899008	rs16929518
2.411739e-05	rs4705639	rs16917819	rs12170227
2.437824e-05	rs7558352	rs4611670	rs1431910	rs17167765
2.474052e-05	rs16845632	rs16919895
2.500649e-05	rs878851	rs6125996
2.519926e-05	rs9651038	rs6712418
2.580177e-05	rs9651038	rs6712418	rs2436722
2.674558e-05	rs17024765	rs16842025	rs1321723	rs8064799
2.848926e-05	rs17020828	rs7637817	rs403263	rs10214147	rs11025922	rs4764058	rs7269753
2.855220e-05	rs12079672	rs17039071	rs17065438
2.934710e-05	rs17108559	rs337692	rs713345	rs4892869
3.054623e-05	rs2198729	rs2019695	rs10090430
3.080799e-05	rs828273	rs4975155
3.115976e-05	rs403263	rs11025922	rs7269753
3.133010e-05	rs7558352	rs1431910	rs17057439	rs10795316	rs7244488
3.173800e-05	rs4848687	rs10255477	rs7126299	rs4356720
3.225317e-05	rs17010872	rs8064799
3.287517e-05	rs7558352	rs4611670	rs1431910	rs17057439	rs10795316	rs7244488
3.346273e-05	rs7597575	rs41378846	rs1571910	rs7200033
3.365386e-05	rs7586476	rs403263	rs11025922	rs7269753
3.444684e-05	rs7537172	rs16860884	rs5945258
3.448536e-05	rs7586476	rs17020828	rs403263	rs1386904	rs11025922	rs4764058	rs7269753
3.448536e-05	rs7586476	rs17020828	rs403263	rs1386904	rs10214147	rs11025922	rs7269753
3.481269e-05	rs17010872	rs11025922
3.533855e-05	rs17020828	rs403263	rs1386904	rs11025922	rs4764058	rs7269753
3.533855e-05	rs17020828	rs403263	rs1386904	rs10214147	rs11025922	rs7269753
3.559965e-05	rs7597575	rs41378846	rs1571910	rs1001964	rs7200033	rs984229
3.561151e-05	rs16860884	rs16878694
3.629911e-05	rs17108559	rs337692	rs713345	rs3906475	rs4892869
3.676953e-05	rs17010872	rs2019695	rs2880328
3.685771e-05	rs17010872	rs2681035
3.704175e-05	rs4848687	rs10255477	rs7126299
3.747771e-05	rs17010872	rs6563675
3.806277e-05	rs16860884	rs41444744	rs16920891
3.826734e-05	rs12713558	rs16878694
3.893581e-05	rs41378846	rs1571910	rs7200033	rs984229
3.934196e-05	rs840690	rs4829636
3.951093e-05	rs713345	rs7946113
4.049678e-05	rs17108559	rs337692	rs17077229	rs713345	rs4892869
4.060031e-05	rs17010872	rs6537573	rs4886431
4.095463e-05	rs41478747	rs17065438	rs17147133
4.098630e-05	rs17108559	rs17077229	rs713345	rs4892869
4.209695e-05	rs16860884	rs17286668	rs17065438
4.270404e-05	rs17020828	rs7637817	rs403263	rs11025922	rs4764058	rs7269753
4.270404e-05	rs7637817	rs403263	rs1386904	rs10214147	rs11025922	rs7269753
4.270404e-05	rs17020828	rs7637817	rs403263	rs10214147	rs11025922	rs7269753
4.270404e-05	rs7637817	rs403263	rs10214147	rs11025922	rs4764058	rs7269753
4.480995e-05	rs17108559	rs713345	rs4892869
4.496820e-05	rs7597575	rs1571910	rs7200033
4.499275e-05	rs17042333	rs4848687	rs17015351
4.531471e-05	rs17010872	rs1867027
4.555623e-05	rs17024863	rs16919895	rs16967083
4.577355e-05	rs17010872	rs17064259	rs7491314
4.649155e-05	rs16847436	rs17041166	rs4975155
4.682150e-05	rs4975155	rs16965284
4.691628e-05	rs41378846	rs9791975	rs1571910	rs7200033	rs984229
4.713056e-05	rs12079672	rs4892869
4.722969e-05	rs17108559	rs337692	rs17077229	rs713345	rs3906475	rs4892869
4.731252e-05	rs828273	rs11827790
4.753133e-05	rs7558352	rs951840
4.807848e-05	rs41478747	rs1203605
4.846331e-05	rs16845632	rs41365448
4.915055e-05	rs951840	rs16847436	rs16849751	rs17041166
4.926316e-05	rs6674781	rs16845632	rs532586
4.936461e-05	rs4848687	rs7126299
5.056124e-05	rs6674781	rs17093917	rs16845632
5.090925e-05	rs4848687	rs7126299	rs4356720
5.106753e-05	rs17058926	rs16919895	rs2361562
5.182682e-05	rs7586476	rs17020828	rs403263	rs1386904	rs11025922	rs7269753
5.214258e-05	rs1872108	rs6125996
5.235691e-05	rs17108559	rs17077229	rs713345	rs3906475	rs4892869
5.258304e-05	rs17020828	rs403263	rs1386904	rs11025922	rs7269753
5.312160e-05	rs17010872	rs17064259	rs6537573	rs4886431
5.357874e-05	rs6750794	rs17031911	rs1382375
5.541206e-05	rs6750794	rs11894477	rs13423896	rs17037155
5.686245e-05	rs6750794	rs13423896	rs6900421
5.737075e-05	rs17010872	rs16964920	rs41391844	rs9937229
5.957840e-05	rs16860884	rs17286668	rs191686	rs41478747
5.964285e-05	rs6750794	rs13430065	rs17031911	rs5917963
5.966312e-05	rs7558352	rs1431910	rs17057439	rs10795316
5.977391e-05	rs17010872	rs16964920	rs9937229
6.021329e-05	rs16847436	rs17041166	rs16946406
6.106110e-05	rs840690	rs16878694
6.115878e-05	rs12079672	rs17010871
6.141279e-05	rs16845632	rs6746460	rs17064083	rs2507247
6.150284e-05	rs12079672	rs869092
6.154607e-05	rs7558352	rs1431910	rs881927	rs10795316
6.161983e-05	rs7558352	rs1431910	rs17080156
6.169765e-05	rs516701	rs7558352	rs2148330
6.254442e-05	rs7586476	rs7637817	rs403263	rs11025922	rs4764058	rs7269753
6.254442e-05	rs7586476	rs7637817	rs403263	rs1386904	rs11025922	rs7269753
6.260588e-05	rs1386904	rs10214147	rs11025922	rs4764058	rs7269753
6.260588e-05	rs17020828	rs10214147	rs11025922	rs4764058	rs7269753
6.367004e-05	rs17020828	rs7637817	rs403263	rs11025922	rs7269753
6.367004e-05	rs7637817	rs403263	rs11025922	rs4764058	rs7269753
6.367004e-05	rs7637817	rs403263	rs1386904	rs11025922	rs7269753
6.367004e-05	rs7637817	rs403263	rs10214147	rs11025922	rs7269753
6.376323e-05	rs6750794	rs13423896	rs27122
6.378533e-05	rs7558352	rs4611670	rs1431910	rs17057439	rs10795316
6.429676e-05	rs7586476	rs17020828	rs10214147	rs11025922	rs4764058	rs7269753
6.429676e-05	rs7586476	rs1386904	rs10214147	rs11025922	rs4764058	rs7269753
6.445578e-05	rs6674781	rs16845632	rs608568
6.602379e-05	rs7558352	rs1431910	rs10795316	rs7244488
6.737499e-05	rs6750794	rs13423896	rs179350
6.858861e-05	rs7558352	rs4611670	rs1431910	rs11042134
6.909125e-05	rs6750794	rs17031911	rs7200033
7.011699e-05	rs6750794	rs13423896	rs17037155	rs6900421
7.034511e-05	rs7558352	rs4611670	rs1431910	rs10795316	rs7244488
7.125871e-05	rs6750794	rs13423896	rs9904450
7.131759e-05	rs7558352	rs4611670	rs1431910	rs17057439	rs10795316	rs7244488	rs16994536
7.181445e-05	rs12079672	rs16876318
7.207592e-05	rs12079672	rs5936146
7.249656e-05	rs7558352	rs1431910	rs17057439	rs10795316	rs7244488	rs16994536
7.351295e-05	rs16845632	rs17013652	rs12309129
7.500659e-05	rs6750794	rs13423896	rs982735
7.609595e-05	rs12079672	rs5934557
7.735034e-05	rs12079672	rs10184855	rs1259383	rs3788859
7.758288e-05	rs6750794	rs13423896	rs11815819
7.758288e-05	rs6750794	rs13423896	rs17098698
7.814445e-05	rs6933043	rs17151128	rs10437533	rs984229
8.200471e-05	rs17026995	rs9458420	rs12549265
8.201155e-05	rs13423958	rs7558352	rs1431910	rs17057439
8.386706e-05	rs589445	rs11112216
9.138078e-05	rs7558352	rs1431910	rs11965721	rs17057439	rs10267635
9.286600e-05	rs16861444	rs3846536	rs7142143
9.530957e-05	rs7558352	rs1431910	rs17057439	rs6120140
9.712167e-05	rs12079672	rs7202244
9.712167e-05	rs12079672	rs16839513
9.917523e-05	rs6448889	rs7750637	rs5944691
1.029579e-04	rs41394649	rs3846536	rs11022211
1.052185e-04	rs10174763	rs17064178	rs1797020
1.065798e-04	rs7558352	rs4611670	rs1431910	rs10096000
1.112835e-04	rs16834446	rs6933043	rs10437533	rs1982216
1.160625e-04	rs7516173	rs16890748	rs4332088	rs2298579	rs12594576	rs7200033
1.167013e-04	rs7516173	rs16890748	rs2298579	rs12594576	rs7200033
1.223787e-04	rs7354859	rs12079672
1.241900e-04	rs7558352	rs1431910	rs10795316
1.275712e-04	rs17044399	rs17105063	rs17307956
1.293997e-04	rs7516173	rs4332088	rs2298579	rs12594576	rs7200033
1.356718e-04	rs7558352	rs4611670	rs1431910	rs10795316
1.380831e-04	rs17130276	rs7558352	rs4611670	rs1431910
1.422296e-04	rs7558352	rs4611670	rs1431910	rs17057439	rs10795316	rs16994536
1.429621e-04	rs7678707	rs10267635	rs2589315
1.436847e-04	rs7558352	rs1431910	rs17057439	rs10795316	rs16994536
1.492011e-04	rs7516173	rs4332088	rs947906	rs2298579	rs12594576	rs7200033
1.514491e-04	rs7558352	rs1431910	rs17057439	rs7244488
1.530103e-04	rs7516173	rs947906	rs2298579	rs12594576	rs7200033
1.553684e-04	rs7558352	rs4611670	rs1431910	rs1336572
1.557714e-04	rs7558352	rs4611670	rs1431910	rs10795316	rs7244488	rs16994536
1.557832e-04	rs7516173	rs16890748	rs4332088	rs947906	rs12594576	rs7200033
1.561407e-04	rs7548042	rs2440405	rs7898565
1.565006e-04	rs17026995	rs9458420	rs7854907	rs17105063
1.565817e-04	rs16847436	rs16849751	rs17041166	rs2394472
1.569397e-04	rs7558352	rs4611670	rs1431910	rs17057439	rs7244488
1.569441e-04	rs7516173	rs9839783	rs16890748	rs2298579	rs12594576	rs7200033
1.578135e-04	rs7558352	rs1431910	rs10795316	rs7244488	rs16994536
1.579870e-04	rs7516173	rs16890748	rs947906	rs12594576	rs7200033
1.685394e-04	rs16834446	rs6933043	rs17151128	rs10437533	rs1982216
1.695745e-04	rs6933043	rs10437533	rs1982216
1.726116e-04	rs7516173	rs9839783	rs4332088	rs2298579	rs12594576	rs7200033
1.737334e-04	rs7608936	rs3846536	rs16925238	rs4550254	rs2225272	rs2474772
1.739782e-04	rs7516173	rs4332088	rs947906	rs12594576	rs7200033
1.804543e-04	rs7516173	rs9839783	rs16890748	rs4332088	rs12594576	rs7200033
1.836878e-04	rs7516173	rs9839783	rs16890748	rs12594576	rs7200033
1.867001e-04	rs7516173	rs9839783	rs4332088	rs947906	rs2298579	rs12594576	rs7200033
1.923033e-04	rs17026995	rs9458420	rs11817557	rs7888189
1.932823e-04	rs7516173	rs4332088	rs7085251	rs2298579	rs12594576	rs7200033
1.963218e-04	rs7516173	rs4332088	rs2298579	rs12594576	rs10500571	rs7200033
1.964030e-04	rs7516173	rs9839783	rs947906	rs2298579	rs12594576	rs7200033
1.989469e-04	rs7516173	rs9839783	rs16890748	rs4332088	rs947906	rs12594576	rs7200033
2.004187e-04	rs17026995	rs259603	rs9458420	rs7854907
2.015652e-04	rs7516173	rs7085251	rs2298579	rs12594576	rs7200033
2.018643e-04	rs7516173	rs9839783	rs4332088	rs12594576	rs7200033
2.041079e-04	rs7516173	rs4332088	rs7085251	rs947906	rs2298579	rs12594576	rs7200033
2.043787e-04	rs7516173	rs16890748	rs4332088	rs7085251	rs12594576	rs7200033
2.078437e-04	rs7516173	rs9839783	rs16890748	rs947906	rs12594576	rs7200033
2.080840e-04	rs7516173	rs4332088	rs947906	rs2298579	rs12594576	rs10500571	rs7200033
2.088204e-04	rs7516173	rs16890748	rs4332088	rs12594576	rs10500571	rs7200033
2.091782e-04	rs7608936	rs3846536	rs16925238	rs2225272	rs2474772
2.248524e-04	rs17026995	rs9458420	rs10986986
2.256522e-04	rs16847436	rs17041166	rs10156189	rs5965860
2.371079e-04	rs7597575	rs7200033	rs984229
2.406323e-04	rs16847436	rs17041166	rs10156189	rs11113668	rs5965860
2.546333e-04	rs17026995	rs9458420	rs7854907	rs17684722
2.655881e-04	rs7597575	rs9791975	rs7200033	rs984229
2.658813e-04	rs17026995	rs16861444	rs9458420	rs7854907
2.710267e-04	rs897196	rs17041166	rs17776590	rs10054583
2.819278e-04	rs16847436	rs16849751	rs17041166	rs7678707
2.839682e-04	rs16847436	rs17041166	rs10776103
2.851871e-04	rs6541906	rs16847436	rs17041166	rs2698479
2.925541e-04	rs7597575	rs1472491	rs7200033	rs984229
3.014998e-04	rs17026995	rs9458420	rs7854907	rs41393750
3.200345e-04	rs6808651	rs17017280	rs4526506
3.268219e-04	rs16847436	rs16849751	rs17041166	rs10156189	rs5965860
3.286531e-04	rs16847436	rs16849751	rs17041166	rs10156189	rs11113668	rs5965860
3.304336e-04	rs16847436	rs17041166	rs10156189	rs1154507	rs5965860
3.304336e-04	rs16847436	rs2353930	rs17041166	rs10156189	rs5965860
3.323652e-04	rs16847436	rs2353930	rs17041166	rs10156189	rs11113668	rs5965860
3.323652e-04	rs16847436	rs17041166	rs10156189	rs1154507	rs11113668	rs5965860
3.361032e-04	rs16847436	rs17041166	rs2661667	rs10156189
3.559406e-04	rs16847436	rs17041166	rs2955900
3.666923e-04	rs16847436	rs17041166	rs363381
3.790662e-04	rs1426316	rs16847436	rs16849751	rs17041166	rs10156189	rs5965860
3.829624e-04	rs1426316	rs16847436	rs17041166	rs10156189	rs1154507	rs5965860
3.829624e-04	rs1426316	rs16847436	rs2353930	rs17041166	rs10156189	rs5965860
4.226401e-04	rs16847436	rs17041166	rs10156189	rs11113668
4.404018e-04	rs16847436	rs16849751	rs17041166	rs10156189	rs1154507	rs11113668	rs5965860
4.404018e-04	rs16847436	rs16849751	rs2353930	rs17041166	rs10156189	rs11113668	rs5965860
4.453455e-04	rs16847436	rs2353930	rs17041166	rs10156189	rs1154507	rs11113668	rs5965860
4.587088e-04	rs16847436	rs16849751	rs2353930	rs17041166	rs10156189	rs5965860
4.587088e-04	rs16847436	rs16849751	rs17041166	rs10156189	rs1154507	rs5965860
4.637375e-04	rs16847436	rs2353930	rs17041166	rs10156189	rs1154507	rs5965860
4.820076e-04	rs897196	rs17029862	rs17041166	rs17776590
5.002389e-04	rs16847436	rs17041166	rs5965860
5.234588e-04	rs13423896	rs35532477
5.444748e-04	rs494483	rs6969085	rs17085128
5.513206e-04	rs897196	rs17041166	rs7708924	rs17776590
6.211602e-04	rs6541906	rs16847436	rs17041166	rs10156189	rs11113668
7.428720e-04	rs1431910	rs17057439	rs10795316	rs7244488
7.666350e-04	rs4611670	rs1431910	rs17057439	rs10795316	rs7244488
7.968958e-04	rs2873587	rs17049084	rs10516685	rs725439
8.296881e-04	rs4624874	rs11243667	rs494403	rs11854532
8.737554e-04	rs2873587	rs17049084	rs10516685	rs1283944
3.745294e-03	rs6727041	rs16998716	rs2844720	rs727661	rs713296
8.934555e-03	rs1683737	rs2471512
1.138095e-02	rs851002	rs10819994
1.536239e-02	rs41318650	rs2902031	rs8192892
1.859051e-02	rs7087570	rs17065675
1.945595e-02	rs9789675	rs249145
2.073044e-02	rs4870413	rs4886165
2.146585e-02	rs3851455	rs2930112
3.199968e-02	rs2902031	rs8192892
3.566547e-02	rs2139030	rs7087559
Coronary Artery Disease
0.000000e+00	rs1091486	rs6643915
0.000000e+00	rs1563315	rs630967
0.000000e+00	rs5961751	rs4543670
0.000000e+00	rs6634416	rs5961751	rs4543670
0.000000e+00	rs6634416	rs4543670
0.000000e+00	rs6478664	rs17127328	rs6631847	rs5961751	rs4543670
0.000000e+00	rs6631847	rs6634416	rs5961751
0.000000e+00	rs6631847	rs5961751	rs4543670
0.000000e+00	rs6631847	rs4543670
0.000000e+00	rs17127328	rs6631847	rs5961751	rs4543670
0.000000e+00	rs6478664	rs6631847	rs4543670
0.000000e+00	rs646221	rs5963481	rs1412333
0.000000e+00	rs646221	rs1412333
0.000000e+00	rs5963481	rs1412333
0.000000e+00	rs41355254	rs10521604
0.000000e+00	rs11971130	rs5965213	rs5935310
0.000000e+00	rs11058352	rs7392389	rs5916052
0.000000e+00	rs7536607	rs209105	rs440051
0.000000e+00	rs2497548	rs1935313
0.000000e+00	rs5925649	rs2497548
0.000000e+00	rs12559422	rs1935313
0.000000e+00	rs5925649	rs2772187
0.000000e+00	rs5925649	rs1935313
0.000000e+00	rs2497548	rs2772187	rs1935313
0.000000e+00	rs16992994	rs2772187	rs1935313
0.000000e+00	rs5935338	rs7887546
0.000000e+00	rs2875191	rs1331101	rs1327482
0.000000e+00	rs17051303	rs1331101	rs17315996
0.000000e+00	rs1565455	rs10442389
0.000000e+00	rs5921477	rs7881705
0.000000e+00	rs16935403	rs5921477	rs7881705
0.000000e+00	rs6574590	rs5921477	rs7881705
0.000000e+00	rs16935403	rs6574590	rs5921477	rs7881705
0.000000e+00	rs6599589	rs241109	rs5980854
0.000000e+00	rs16933077	rs6609239	rs5975080
0.000000e+00	rs5970676	rs1794665
0.000000e+00	rs7605396	rs6636435	rs41435147
0.000000e+00	rs41427853	rs6636435	rs41435147
0.000000e+00	rs1350838	rs5938386
0.000000e+00	rs6639170	rs16983232
0.000000e+00	rs6529903	rs17333434
0.000000e+00	rs871236	rs5949650	rs6646655
0.000000e+00	rs4306517	rs5920097	rs6639170
0.000000e+00	rs6529903	rs17333434	rs7358024
0.000000e+00	rs17129552	rs4306517	rs5920097	rs7358024	rs6639170
0.000000e+00	rs692016	rs5920097	rs6639170	rs16983232
0.000000e+00	rs17333434	rs6639170
0.000000e+00	rs4306517	rs5920097	rs7358024	rs6639170
0.000000e+00	rs692016	rs5920097	rs5949650
0.000000e+00	rs17129552	rs4306517	rs5920097	rs17333434	rs7358024
0.000000e+00	rs17129552	rs5920097	rs6639170
0.000000e+00	rs5920097	rs6529903	rs7358024
0.000000e+00	rs17129552	rs5949650	rs17333434	rs7358024
0.000000e+00	rs10961954	rs17129552	rs6529903	rs17333434	rs7358024
0.000000e+00	rs17129552	rs16940437	rs6529903	rs17333434
0.000000e+00	rs1444193	rs17333434	rs6639170
0.000000e+00	rs4412145	rs5920097	rs6639170
0.000000e+00	rs10961954	rs17129552	rs4306517	rs5920097	rs17333434	rs6639170
0.000000e+00	rs5920097	rs6639170	rs16983232
0.000000e+00	rs17129552	rs6529903	rs17333434
0.000000e+00	rs17333434	rs7358024	rs6639170
0.000000e+00	rs1444193	rs17129552	rs5920097	rs7358024	rs6639170
0.000000e+00	rs16940437	rs6639170	rs16983232
0.000000e+00	rs692016	rs6529903	rs17333434	rs7358024
0.000000e+00	rs17028366	rs5949650	rs17333434
0.000000e+00	rs871236	rs5949650	rs17333434	rs6646655
0.000000e+00	rs871236	rs7358024	rs6646655
0.000000e+00	rs871236	rs6529903	rs7358024	rs6646655
0.000000e+00	rs17129552	rs17333434	rs7358024
0.000000e+00	rs1571490	rs16940437	rs6529903	rs17333434
0.000000e+00	rs7358024	rs6646655
0.000000e+00	rs1444193	rs17129552	rs5920097	rs6639170
0.000000e+00	rs871236	rs692016	rs5920097	rs17333434	rs6646655
0.000000e+00	rs692016	rs6529903	rs17333434	rs6646655
0.000000e+00	rs871236	rs6529903	rs6646655
0.000000e+00	rs17129552	rs5920097	rs6529903
0.000000e+00	rs17129552	rs16940437	rs4306517	rs5920097	rs17333434
0.000000e+00	rs692016	rs6529903	rs7358024	rs6646655
0.000000e+00	rs17129552	rs692016	rs5920097	rs17333434	rs7358024
0.000000e+00	rs871236	rs16890637	rs17129552	rs692016	rs5920097	rs6529903	rs17333434
0.000000e+00	rs692016	rs7358024	rs6646655	rs6639170
0.000000e+00	rs5949650	rs17333434	rs7358024
0.000000e+00	rs17129552	rs692016	rs6529903	rs17333434
0.000000e+00	rs4306517	rs17333434	rs6646655
0.000000e+00	rs17333434	rs7358024	rs6646655
0.000000e+00	rs1571490	rs871236	rs5949650	rs6646655
0.000000e+00	rs871236	rs5949650	rs6646655	rs6639170
0.000000e+00	rs17129552	rs5920097	rs17333434	rs6646655
0.000000e+00	rs17333434	rs6646655
0.000000e+00	rs17129552	rs5920097	rs6646655
0.000000e+00	rs4306517	rs5920097	rs17333434	rs6646655
0.000000e+00	rs17129552	rs6646655	rs6639170	rs16983232
0.000000e+00	rs871236	rs5949650	rs6529903	rs6646655
0.000000e+00	rs6529903	rs17333434	rs6646655
0.000000e+00	rs17028366	rs17333434	rs7358024	rs6646655
0.000000e+00	rs10961954	rs4306517	rs5920097	rs6529903
0.000000e+00	rs692016	rs4306517	rs5920097	rs5949650	rs6646655
0.000000e+00	rs5920097	rs16983232
0.000000e+00	rs16940437	rs17333434	rs7358024	rs6646655
0.000000e+00	rs17028366	rs17129552	rs5949650	rs17333434	rs7358024
0.000000e+00	rs5949650	rs17333434
0.000000e+00	rs16890637	rs17129552	rs5920097	rs5949650
0.000000e+00	rs10961954	rs692016	rs5920097	rs6529903	rs6646655
0.000000e+00	rs871236	rs5920097	rs17333434	rs6646655
0.000000e+00	rs17129552	rs5920097	rs6529903	rs6646655
0.000000e+00	rs17028366	rs5949650	rs17333434	rs6646655
0.000000e+00	rs871236	rs10961954	rs17129552	rs5920097	rs6529903	rs6646655
0.000000e+00	rs692016	rs5920097	rs17333434	rs6646655
0.000000e+00	rs871236	rs5920097	rs5949650	rs17333434	rs6646655
0.000000e+00	rs17028366	rs17333434	rs6646655
0.000000e+00	rs1571490	rs871236	rs7358024	rs6646655
0.000000e+00	rs17129552	rs5920097	rs5949650	rs6646655
0.000000e+00	rs1571490	rs871236	rs16890637	rs4306517	rs5920097	rs17333434
0.000000e+00	rs1571490	rs871236	rs16890637	rs17129552	rs5920097	rs17333434
0.000000e+00	rs16940437	rs6529903	rs17333434	rs6646655
0.000000e+00	rs17129552	rs692016	rs5920097	rs17333434	rs6646655
0.000000e+00	rs871236	rs17129552	rs5920097	rs5949650	rs17333434	rs6646655
0.000000e+00	rs871236	rs17129552	rs692016	rs5920097	rs6529903	rs17333434
0.000000e+00	rs16890637	rs17129552	rs692016	rs5920097	rs5949650
0.000000e+00	rs17129552	rs692016	rs16940437	rs5920097	rs17333434	rs6646655
0.000000e+00	rs17129552	rs692016	rs4306517	rs5920097	rs5949650	rs17333434	rs6646655
0.000000e+00	rs1444193	rs16940437	rs17333434	rs6646655	rs6639170
0.000000e+00	rs1571490	rs5949650	rs6646655
0.000000e+00	rs1571490	rs4306517	rs5949650	rs6646655
0.000000e+00	rs871236	rs692016	rs6529903	rs17333434	rs6646655
0.000000e+00	rs4306517	rs5949650	rs17333434	rs6646655
0.000000e+00	rs5920097	rs5949650	rs17333434	rs6646655
0.000000e+00	rs871236	rs4412145	rs10961954	rs692016	rs5920097	rs17333434
0.000000e+00	rs16940437	rs4306517	rs17333434	rs6646655
0.000000e+00	rs1571490	rs17129552	rs692016	rs6529903	rs17333434
0.000000e+00	rs871236	rs17129552	rs5920097	rs5949650	rs17333434
0.000000e+00	rs17028366	rs871236	rs5949650	rs17333434	rs7358024
0.000000e+00	rs16890637	rs10961954	rs4306517	rs5920097	rs17333434
0.000000e+00	rs1571490	rs5949650	rs17333434
0.000000e+00	rs16890637	rs10961954	rs17129552	rs692016	rs5920097	rs17333434
0.000000e+00	rs16890637	rs17129552	rs692016	rs5920097	rs17333434	rs6646655
0.000000e+00	rs10961954	rs17129552	rs692016	rs4306517	rs5920097	rs17333434
0.000000e+00	rs692016	rs4306517	rs5949650	rs17333434
0.000000e+00	rs17129552	rs692016	rs5920097	rs5949650	rs6646655
0.000000e+00	rs1571490	rs871236	rs17129552	rs4306517	rs5920097	rs17333434
0.000000e+00	rs692016	rs5949650	rs17333434	rs16983232
0.000000e+00	rs17129552	rs4306517	rs5920097	rs5949650	rs6646655
0.000000e+00	rs1571490	rs17129552	rs692016	rs4306517	rs5920097	rs17333434
0.000000e+00	rs4306517	rs5920097	rs5949650	rs6646655
0.000000e+00	rs871236	rs17333434	rs6646655
0.000000e+00	rs871236	rs16890637	rs5920097	rs7358024	rs6646655
0.000000e+00	rs692016	rs5920097	rs5949650	rs6639170
0.000000e+00	rs871236	rs17129552	rs692016	rs4306517	rs5920097	rs17333434
0.000000e+00	rs16890637	rs10961954	rs17129552	rs692016	rs5920097	rs17333434	rs7358024
0.000000e+00	rs17129552	rs4306517	rs5920097	rs6646655
0.000000e+00	rs10961954	rs5949650	rs6529903	rs6646655
0.000000e+00	rs16940437	rs6646655	rs6639170
0.000000e+00	rs1571490	rs871236	rs692016	rs4306517	rs5920097	rs17333434
0.000000e+00	rs692016	rs4306517	rs5949650	rs6646655
0.000000e+00	rs4306517	rs5920097	rs17333434
0.000000e+00	rs10961954	rs17129552	rs4306517	rs5920097	rs5949650	rs17333434
0.000000e+00	rs871236	rs17129552	rs4306517	rs5920097	rs6646655
0.000000e+00	rs1571490	rs871236	rs4306517	rs17333434	rs6646655
0.000000e+00	rs10961954	rs17129552	rs5920097	rs17333434
0.000000e+00	rs871236	rs16890637	rs17129552	rs692016	rs5920097	rs17333434
0.000000e+00	rs692016	rs5949650	rs7358024	rs6646655
0.000000e+00	rs692016	rs4306517	rs5920097	rs17333434	rs6646655
0.000000e+00	rs16890637	rs692016	rs4306517	rs5920097	rs17333434	rs6646655
0.000000e+00	rs17129552	rs5920097	rs5949650	rs7358024
0.000000e+00	rs1571490	rs16890637	rs17129552	rs4306517	rs5920097	rs17333434
0.000000e+00	rs10961954	rs692016	rs4306517	rs5920097	rs17333434
0.000000e+00	rs871236	rs17129552	rs5920097	rs6646655
0.000000e+00	rs6646655	rs401271
0.000000e+00	rs16890637	rs4328010	rs12014482
0.000000e+00	rs17051672	rs35868112
0.000000e+00	rs10915489	rs17058994	rs6521151	rs792952	rs4316283
0.000000e+00	rs17058994	rs5909732	rs17319566
0.000000e+00	rs5969877	rs12009080
0.000000e+00	rs5969877	rs12009080	rs5949581
0.000000e+00	rs12009080	rs5949581
0.000000e+00	rs16857489	rs5969877	rs4354443
0.000000e+00	rs5969877	rs12009080	rs5966847
0.000000e+00	rs7094027	rs5969877	rs4354443
0.000000e+00	rs16881698	rs5969877	rs4354443
0.000000e+00	rs5969877	rs4354443
0.000000e+00	rs7094027	rs5969877	rs563074	rs4354443
0.000000e+00	rs2359898	rs5969877	rs563074
0.000000e+00	rs16881698	rs7094027	rs5969877	rs4354443
0.000000e+00	rs16881698	rs5969877	rs563074	rs4354443
0.000000e+00	rs7049661	rs5924705
0.000000e+00	rs2812343	rs1939359	rs2411931
0.000000e+00	rs17096534	rs6105600	rs5916393	rs5926703
[truncated: 39,400 more rows]
