# Supplementary material for: GPBSO: Gene Pool-Based Brain Storm Optimization for SNP Epistasis Detection
Source: Genes (Basel). 2025 Sep 19;16(9):1114. doi: 10.3390/genes16091114 (PMC12469498; doi:10.3390/genes16091114)
Supplement: Supplementary file 1 [file genes-16-01114-s001.zip › table/S8.xlsx]

## Sheet: bd
unknown	NF	unknown	NF	1464
FSTL5	DE	unknown	NF	445
STK32A-AS1	NF	unknown	NF	316
LRIG1	NDE	unknown	NF	231
LOC124902439	NF	unknown	NF	220
LRIG1	NDE	STK32A-AS1	NF	219
COL19A1	NDE	LRIG1	NDE	136
COL19A1	NDE	STK32A-AS1	NF	128
COL19A1	NDE	unknown	NF	127
LOC105372753	NF	unknown	NF	123
MGAT4FP	NF	STK32A-AS1	NF	115
BACH2	NDE	unknown	NF	113
RERE	NDE	unknown	NF	106
LINC00907	NF	unknown	NF	92
ZFHX3	NDE	unknown	NF	90
EYA3	NDE	LINC02789	NF	84
LRIG1	NDE	RERE	NDE	83
CCDC13	NF	CCDC13-AS1	NF	82
RERE	NDE	STK32A-AS1	NF	78
LOC102723906	NF	LOC105377599	NF	77
LINC01748	NF	unknown	NF	71
MGAT4FP	NF	unknown	NF	71
LOC100130587	NF	unknown	NF	67
LOC105376945	NF	unknown	NF	66
FAH	NDE	unknown	NF	58
POU2F3	NDE	unknown	NF	58
BACH2	NDE	LINC00907	NF	56
C9	NDE	unknown	NF	56
AOC1	NDE	unknown	NF	54
LOC105375567	NF	unknown	NF	54
ACSL1	NDE	unknown	NF	53
VPS13B	NDE	unknown	NF	51
LOC105371953	NF	unknown	NF	49
LOC105372753	NF	LOC124902439	NF	48
B3GALT1	NDE	unknown	NF	47
MACROD2	NDE	unknown	NF	47
TUBA1C	NDE	unknown	NF	47
NELL1	NDE	unknown	NF	46
FNDC8	NDE	unknown	NF	45
LOC100130587	NF	LRIG1	NDE	44
MACROD2	NDE	NELL1	NDE	44
RBFOX1	NDE	unknown	NF	44
NRG1	NDE	unknown	NF	43
MGAT4FP	NF	MOBP	NDE	42
LINC01950	NF	unknown	NF	41
CCDC13	NF	unknown	NF	41
MOBP	NDE	STK32A-AS1	NF	40
LOC102723906	NF	NELL1	NDE	40
LOC102723906	NF	MACROD2	NDE	40
LOC105377599	NF	MACROD2	NDE	40
NRG1-IT1	NF	unknown	NF	40
LINC02542	NF	unknown	NF	39
LOC102723906	NF	unknown	NF	39
LOC101926964	NF	unknown	NF	37
LINC02789	NF	unknown	NF	35
LOC102724861	NF	unknown	NF	34
LOC105378066	NF	unknown	NF	34
EYS	NF	unknown	NF	33
ARHGEF4	NDE	unknown	NF	33
IRAG2	NDE	unknown	NF	32
MAGI2	NDE	unknown	NF	32
LOC124900954	NF	unknown	NF	32
LINC01346	NF	unknown	NF	32
CLSTN2	NDE	unknown	NF	32
LOC124905260	NF	LOC124905261	NF	31
KIAA2026	NF	unknown	NF	30
ADAMTSL1	NDE	unknown	NF	30
LOC100130587	NF	STK32A-AS1	NF	29
CA12	NDE	STK32A-AS1	NF	28
LHFPL3	NDE	unknown	NF	28
EYA3	NDE	unknown	NF	28
MOBP	NDE	unknown	NF	28
CLSTN2	NDE	LINC02789	NF	27
CLSTN2	NDE	EYA3	NDE	27
ADAMTSL1	NDE	LOC105378066	NF	27
CNTN6	NDE	unknown	NF	27
IPO11	NDE	unknown	NF	27
RGSL1	NF	unknown	NF	27
SH3BGR	NDE	unknown	NF	27
BACH2	NDE	LINC01950	NF	26
LINC00907	NF	LINC01950	NF	26
BACH2	NDE	CCDC13	NF	26
BACH2	NDE	CCDC13-AS1	NF	26
CCDC13	NF	LINC00907	NF	26
CA12	NDE	unknown	NF	26
RGS12	NDE	unknown	NF	26
LOC124905260	NF	unknown	NF	26
LOC101926964	NF	LOC124902439	NF	25
FAH	NDE	POU2F3	NDE	25
LOC124901499	NF	unknown	NF	25
ITGA8	NDE	unknown	NF	24
HORMAD2	NDE	unknown	NF	24
COL19A1	NDE	RERE	NDE	23
LOC107986127	NF	MGLL	NDE	23
C9orf92	NF	unknown	NF	23
LOC105371953	NF	LOC105372753	NF	22
BACH2	NDE	LINC01932	NF	22
EYS	NF	LOC124902439	NF	22
IRAG2	NDE	LOC124902439	NF	22
KLHL32	NDE	unknown	NF	22
CRACD	NDE	unknown	NF	22
LOC105371953	NF	LOC124902439	NF	21
ARHGEF4	NDE	LOC124902439	NF	21
LOC105377599	NF	unknown	NF	21
LOC105374464	NF	unknown	NF	21
MYO1B	NDE	unknown	NF	21
PRUNE2	NDE	unknown	NF	21
LOC105376095	NF	unknown	NF	21
LOC105375369	NF	unknown	NF	21
GET1-SH3BGR	NF	unknown	NF	21
LOC100130587	NF	RERE	NDE	20
FNDC8	NDE	LOC105372753	NF	20
LOC105374464	NF	NELL1	NDE	20
LOC105374464	NF	MACROD2	NDE	20
LINC02261	NF	NELL1	NDE	20
LINC02261	NF	MACROD2	NDE	20
AOC1	NDE	FSTL5	DE	20
FSTL5	DE	LOC105375567	NF	20
VAC14	NDE	unknown	NF	20
NRG1	NDE	NRG1-IT1	NF	20
MORN5	NDE	unknown	NF	20
NXN	NDE	unknown	NF	20
PSEN1	NDE	unknown	NF	20
COL19A1	NDE	LOC100130587	NF	19
FNDC8	NDE	LOC124902439	NF	19
LINC01346	NF	LOC105376945	NF	19
SLC25A21	NDE	unknown	NF	19
LINC02261	NF	unknown	NF	19
TBC1D9B	NDE	unknown	NF	19
SETD1B	NDE	unknown	NF	19
CA12	NDE	GPC5	NDE	18
FSTL5	DE	LINC02542	NF	18
LOC102723906	NF	LOC105374464	NF	18
LINC02261	NF	LOC102723906	NF	18
LINC02261	NF	LOC105377599	NF	18
MYO1B	NDE	NELL1	NDE	18
MACROD2	NDE	MYO1B	NDE	18
ACAD11	NDE	NPHP3-ACAD11	NF	18
C16orf96	NF	CA12	NDE	17
LOC124905260	NF	SH3BGR	NDE	17
GET1-SH3BGR	NF	LOC124905260	NF	17
GET1-SH3BGR	NF	LOC124905261	NF	17
B3GALT1	NDE	ITGA8	NDE	17
MARK1	NDE	unknown	NF	17
MIR4527HG	NF	unknown	NF	17
VWA3B	NDE	unknown	NF	17
CA12	NDE	LOC107984041	NF	16
FSTL5	DE	LOC124900954	NF	16
FSTL5	DE	LOC102724861	NF	16
LOC105378066	NF	LOC124901494	NF	16
ADAMTSL1	NDE	LOC124901494	NF	16
LOC124902439	NF	RBFOX1	NDE	16
LOC102723906	NF	MYO1B	NDE	16
LOC105377599	NF	MYO1B	NDE	16
FAH	NDE	NRG1	NDE	16
FAH	NDE	NRG1-IT1	NF	16
NRG1	NDE	POU2F3	NDE	16
MYO3B	NDE	unknown	NF	16
LOC124901494	NF	unknown	NF	16
GALNT7	NDE	unknown	NF	16
TLE4	NDE	unknown	NF	16
FSTL5	DE	KIAA2026	NF	15
B3GALT1	NDE	KLHL32	NDE	15
GPC5	NDE	unknown	NF	15
CREB5	NDE	unknown	NF	15
ENOX1	NDE	unknown	NF	15
GPC5	NDE	STK32A-AS1	NF	14
C16orf96	NF	STK32A-AS1	NF	14
CUBN	NDE	unknown	NF	14
CD99P1	NF	unknown	NF	14
PTPRG	NDE	unknown	NF	14
LINC02477	NF	unknown	NF	14
LINC01932	NF	unknown	NF	14
CNTNAP5	NF	unknown	NF	14
LOC107984041	NF	STK32A-AS1	NF	13
LINC01748	NF	ZFHX3	NDE	13
CUBN	NDE	LOC105378066	NF	13
ADAMTSL1	NDE	CUBN	NDE	13
LOC105377114	NF	unknown	NF	13
CNTN6	NDE	FSTL5	DE	12
EYS	NF	LOC101926964	NF	12
B3GALT1	NDE	MIR4527HG	NF	12
PRDM5	NDE	unknown	NF	12
LOC124905261	NF	unknown	NF	12
GANC	NDE	unknown	NF	12
GEMIN2	NDE	unknown	NF	12
LRRC31	NDE	unknown	NF	12
MORN5	NDE	STK32A-AS1	NF	11
C16orf96	NF	unknown	NF	11
LOC107984041	NF	unknown	NF	11
CCDC13	NF	LINC01950	NF	11
LHFPL3	NDE	LOC105376945	NF	11
IRAG2	NDE	LOC101926964	NF	11
ANKRD27	NDE	EPIC1	NF	11
ANKRD27	NDE	LINC00898	NF	11
ARHGEF4	NDE	LOC101926964	NF	11
LOC102723906	NF	MGLL	NDE	11
LOC102723906	NF	LOC107986127	NF	11
LOC105377599	NF	MGLL	NDE	11
LOC105377599	NF	LOC107986127	NF	11
MGLL	NDE	NELL1	NDE	11
MACROD2	NDE	MGLL	NDE	11
LOC107986127	NF	MACROD2	NDE	11
FAH	NDE	IPO11	NDE	11
SLC4A4	NDE	unknown	NF	11
FAM184B	NDE	unknown	NF	11
EPIC1	NF	LINC00898	NF	11
GRIK1	NDE	unknown	NF	11
TENM1	NDE	unknown	NF	11
CEPT1	NDE	unknown	NF	11
SBF2	NDE	STK32A-AS1	NF	10
CA12	NDE	SBF2	NDE	10
BACH2	NDE	MARK1	NDE	10
LINC00907	NF	MARK1	NDE	10
LOC124902439	NF	RGSL1	NF	10
LOC105372753	NF	RGSL1	NF	10
FSTL5	DE	VAC14	NDE	10
EYS	NF	IRAG2	NDE	10
LOC101926964	NF	RBFOX1	NDE	10
GRIK1	NDE	LOC105378066	NF	10
ADAMTSL1	NDE	GRIK1	NDE	10
ITGA8	NDE	KLHL32	NDE	10
ITGA8	NDE	MIR4527HG	NF	10
CLSTN2	NDE	FSTL5	DE	10
LOC124901489	NF	unknown	NF	10
LOC105377115	NF	unknown	NF	10
MGLL	NDE	unknown	NF	10
PRKN	NDE	unknown	NF	10
LOC101928516	NF	unknown	NF	10
LINC02789	NF	TAFA1	NDE	9
LINC02789	NF	LOC107986019	NF	9
EYA3	NDE	TAFA1	NDE	9
EYA3	NDE	LOC107986019	NF	9
LRIG1	NDE	MORN5	NDE	9
C16orf96	NF	GPC5	NDE	9
ARHGEF4	NDE	EYS	NF	9
ARHGEF4	NDE	IRAG2	NDE	9
LINC02261	NF	MYO1B	NDE	9
LINC02055	NF	unknown	NF	9
KCNN2	NDE	unknown	NF	9
ACVR1	NDE	unknown	NF	9
GPC5	NDE	LOC107984041	NF	8
FAM184B	NDE	MYO3B	NDE	8
FNDC8	NDE	LOC105371953	NF	8
LOC105375369	NF	LOC124902439	NF	8
LOC105372753	NF	LOC105375369	NF	8
LINC02542	NF	LOC102724861	NF	8
C9	NDE	NXN	NDE	8
C9	NDE	RBFOX1	NDE	8
CUBN	NDE	LOC124901494	NF	8
C9	NDE	PSEN1	NDE	8
GRIK1	NDE	LOC124901494	NF	8
LOC105374464	NF	MYO1B	NDE	8
KLHL32	NDE	MIR4527HG	NF	8
CEPT1	NDE	PRKN	NDE	8
UBASH3B	NDE	unknown	NF	8
EPIC1	NF	unknown	NF	8
SLC18A2	NDE	unknown	NF	8
LOC105377114	NF	LOC105377115	NF	8
ACAD11	NDE	unknown	NF	8
MARCHF6	NDE	unknown	NF	8
MORN5	NDE	RERE	NDE	7
C16orf96	NF	LOC107984041	NF	7
SBF2	NDE	unknown	NF	7
KIAA2026	NF	LINC02542	NF	7
LOC105376945	NF	LOC124901489	NF	7
GEMIN8	NDE	LINC01932	NF	7
BACH2	NDE	GEMIN8	NDE	7
LINC02261	NF	LOC105374464	NF	7
CD99P1	NF	CREB5	NDE	7
NRG1-IT1	NF	POU2F3	NDE	7
AOC1	NDE	CLSTN2	NDE	7
CLSTN2	NDE	LOC105375567	NF	7
FSTL5	DE	SETD1B	NDE	7
AOC1	NDE	SETD1B	NDE	7
LOC105375567	NF	SETD1B	NDE	7
GPR39	NDE	unknown	NF	7
IPO11	NDE	POU2F3	NDE	7
LOC124900169	NF	unknown	NF	7
FNBP1L	NDE	unknown	NF	7
FRMPD4	NDE	unknown	NF	7
RAPGEF4	NDE	unknown	NF	7
C16orf96	NF	SBF2	NDE	6
GPC5	NDE	SBF2	NDE	6
TUBA1C	NDE	ZFHX3	NDE	6
GET1-SH3BGR	NF	SH3BGR	NDE	6
LINC01748	NF	TUBA1C	NDE	6
TUBA1C	NDE	VPS13B	NDE	6
CNTN6	NDE	LINC02542	NF	6
LINC02542	NF	LOC124900954	NF	6
HORMAD2	NDE	ZFHX3	NDE	6
LINC01346	NF	LOC124901489	NF	6
LOC107985962	NF	MGAT4FP	NF	6
ANKRD27	NDE	LOC112268276	NF	6
EPIC1	NF	LOC112268276	NF	6
EYS	NF	RBFOX1	NDE	6
IRAG2	NDE	RBFOX1	NDE	6
CUBN	NDE	GRIK1	NDE	6
B3GALT1	NDE	TENM1	NDE	6
ITGA8	NDE	TENM1	NDE	6
IPO11	NDE	NRG1	NDE	6
IPO11	NDE	NRG1-IT1	NF	6
POU2F3	NDE	POU2F3	NDE	6
SEMA5A	NDE	unknown	NF	6
LOC101927026	NF	unknown	NF	6
ANKRD27	NDE	unknown	NF	6
NAV1	NDE	unknown	NF	6
NT5DC4	NDE	unknown	NF	6
CFAP299	NDE	unknown	NF	6
LOC100506974	NF	unknown	NF	6
FGGY	NDE	unknown	NF	6
ATG14	NDE	unknown	NF	6
FBXO34	NDE	unknown	NF	6
TRIM44	NDE	unknown	NF	6
LINC01933	NDE	unknown	NF	6
FSTL5	DE	LINC02789	NF	5
VPS13B	NDE	ZFHX3	NDE	5
LINC01748	NF	VPS13B	NDE	5
CNTN6	NDE	KIAA2026	NF	5
LCLAT1	NDE	LOC124901499	NF	5
PRDM5	NDE	SLC25A21	NDE	5
KIAA2026	NF	LOC124900954	NF	5
CNTN6	NDE	LOC102724861	NF	5
LOC102724861	NF	LOC124900954	NF	5
KIAA2026	NF	LOC102724861	NF	5
LOC105370174	NF	MGAT4FP	NF	5
LOC105370174	NF	STK32A-AS1	NF	5
GANC	NDE	LOC105376945	NF	5
GANC	NDE	LHFPL3	NDE	5
ANKRD27	NDE	FGGY	NDE	5
EPIC1	NF	FGGY	NDE	5
FGGY	NDE	LINC00898	NF	5
ARHGEF4	NDE	RBFOX1	NDE	5
C9orf92	NF	PTPRG	NDE	5
LINC00702	NF	unknown	NF	5
HSD17B2	NDE	LOC105371363	NF	5
ROBO2	NDE	unknown	NF	5
ZNF767P	NDE	unknown	NF	5
TSSC2	NF	unknown	NF	5
PYGB	NDE	unknown	NF	5
LINC01088	NDE	unknown	NF	5
TBL1X	NDE	unknown	NF	5
KALRN	NDE	unknown	NF	5
FHIT	NDE	unknown	NF	5
FSTL5	DE	LOC101928279	NF	4
ACSL1	NDE	LOC105376945	NF	4
LOC107984041	NF	SBF2	NDE	4
CRACD	NDE	PRUNE2	NDE	4
CRACD	NDE	LOC105376095	NF	4
LINC01950	NF	MARK1	NDE	4
LINC02055	NF	LRIG1	NDE	4
CCDC13	NF	MARK1	NDE	4
LOC105371953	NF	RGSL1	NF	4
FNDC8	NDE	RGSL1	NF	4
LINC02542	NF	VAC14	NDE	4
LOC124900954	NF	VAC14	NDE	4
LINC01346	NF	SEMA5A	NDE	4
LOC105376945	NF	SEMA5A	NDE	4
LOC101927026	NF	SLC25A21	NDE	4
CASC11	NF	RBFOX1	NDE	4
LRRC31	NDE	MCPH1	NDE	4
LOC101928516	NF	LOC105376945	NF	4
LHFPL3	NDE	LOC101928516	NF	4
NXN	NDE	RBFOX1	NDE	4
NXN	NDE	PSEN1	NDE	4
PSEN1	NDE	RBFOX1	NDE	4
MAGI2	NDE	UBASH3B	NDE	4
LOC105374464	NF	MGLL	NDE	4
LOC105374464	NF	LOC107986127	NF	4
CREB5	NDE	KCNN2	NDE	4
CD99P1	NF	KCNN2	NDE	4
KLHL32	NDE	TENM1	NDE	4
MIR4527HG	NF	TENM1	NDE	4
FAH	NDE	SLC18A2	NDE	4
RASAL2	NDE	unknown	NF	4
LSAMP	NDE	unknown	NF	4
LCLAT1	NDE	unknown	NF	4
LOC101927566	NF	unknown	NF	4
TSHZ2	NDE	unknown	NF	4
AOX3P-AOX2P	NF	unknown	NF	4
POU2F3	NDE	SLC18A2	NDE	4
RAD51B	NDE	unknown	NF	4
LOC107984997	NF	unknown	NF	4
MAPK6	NDE	unknown	NF	4
SEPTIN7P14	NF	unknown	NF	4
CATSPER3	NF	unknown	NF	4
SPTA1	NF	unknown	NF	4
LINC03000	NF	unknown	NF	4
TARID	NF	unknown	NF	4
CCSER1	NDE	unknown	NF	4
VEPH1	NDE	unknown	NF	4
LOC107985962	NF	unknown	NF	4
RHOT1	NDE	unknown	NF	4
RBFOX3	NDE	unknown	NF	4
KANK1	NDE	unknown	NF	4
CLSTN2	NDE	TAFA1	NDE	3
CLSTN2	NDE	LOC107986019	NF	3
COP1	NDE	LINC02789	NF	3
COP1	NDE	EYA3	NDE	3
ACAD11	NDE	NBAS	NDE	3
GALNT7	NDE	PRUNE2	NDE	3
GALNT7	NDE	LOC105376095	NF	3
PRUNE2	NDE	TBC1D9B	NDE	3
LOC105376095	NF	TBC1D9B	NDE	3
COL19A1	NDE	LINC02055	NF	3
RASAL2	NDE	SLC4A4	NDE	3
GACAT1	NF	SH3BGR	NDE	3
GACAT1	NF	GET1-SH3BGR	NF	3
GACAT1	NF	LOC124905260	NF	3
GACAT1	NF	LOC124905261	NF	3
MARCHF6	NDE	PDSS2	NDE	3
LOC105371953	NF	LOC105375369	NF	3
FNDC8	NDE	LOC105375369	NF	3
LOC105377114	NF	LSAMP	NDE	3
CNTN6	NDE	LOC124900954	NF	3
LINC01748	NF	TLE4	NDE	3
KIAA2026	NF	VAC14	NDE	3
HORMAD2	NDE	LINC01748	NF	3
LOC102724861	NF	VAC14	NDE	3
TLE4	NDE	VPS13B	NDE	3
CASC11	NF	LOC124905213	NF	3
LOC124905213	NF	RBFOX1	NDE	3
LOC105370174	NF	MOBP	NDE	3
LINC01932	NF	NCOR2	NDE	3
BACH2	NDE	NCOR2	NDE	3
GEMIN8	NDE	NCOR2	NDE	3
GEMIN8	NDE	unknown	NF	3
LINC01932	NF	LOC105370214	NF	3
BACH2	NDE	LOC105370214	NF	3
GEMIN8	NDE	LOC105370214	NF	3
ACVR1	NDE	LOC107985251	NF	3
ACVR1	NDE	LOC124904497	NF	3
FGGY	NDE	LOC112268276	NF	3
TSHZ2	NDE	UBASH3B	NDE	3
CNTNAP5	NF	FHIT	NDE	3
LINC02261	NF	MGLL	NDE	3
LINC02261	NF	LOC107986127	NF	3
LTBP2	NDE	unknown	NF	3
LINC00702	NF	LTBP2	NDE	3
NRG1	NDE	SLC18A2	NDE	3
NRG1-IT1	NF	SLC18A2	NDE	3
NRG1	NDE	ZFHX3	NDE	3
FAH	NDE	ZFHX3	NDE	3
FSTL5	DE	MYO1B	NDE	3
FBXO38-DT	NF	MYO1B	NDE	3
FBXO38-DT	NF	FSTL5	DE	3
FNBP1L	NDE	FSTL5	DE	3
AOC1	NDE	FNBP1L	NDE	3
FNBP1L	NDE	LOC105375567	NF	3
LOC101928279	NF	unknown	NF	3
LOC105370174	NF	unknown	NF	3
OPRD1	NDE	unknown	NF	3
ITGA4	NDE	unknown	NF	3
MAF	NDE	unknown	NF	3
MSRA	NDE	unknown	NF	3
POU2F3	NDE	ZFHX3	NDE	3
CD1E	NDE	unknown	NF	3
HELQ	NDE	unknown	NF	3
ADGRL3	NDE	unknown	NF	3
MIR3681HG	NF	unknown	NF	3
STK32A	NDE	unknown	NF	3
AGBL1	NDE	unknown	NF	3
CABLES1	NDE	unknown	NF	3
LOC105370112	NF	unknown	NF	3
ZFX	NDE	unknown	NF	3
DOCK11	NDE	unknown	NF	3
STRA8	NF	unknown	NF	3
DACH2	NDE	unknown	NF	3
TCF4	NDE	unknown	NF	3
LINC00898	NF	unknown	NF	3
PDK3	NDE	unknown	NF	3
PDE4B	DE	unknown	NF	3
CDR2L	NDE	unknown	NF	3
SMS	NDE	unknown	NF	3
PXDNL	NDE	unknown	NF	3
AP5S1	NDE	unknown	NF	3
XRCC4	NDE	unknown	NF	3
SRPX	NDE	unknown	NF	3
LOC105369302	NF	unknown	NF	3
KLHL14	NDE	unknown	NF	3
CTNND1	NDE	TMX2-CTNND1	NF	3
NABP1	NDE	unknown	NF	3
LOC105376253	NF	unknown	NF	3
HSD17B2	NDE	LINC02789	NF	2
FRMPD4	NDE	LINC02789	NF	2
LINC02789	NF	PROM1	NDE	2
LINC02789	NF	LOC101928279	NF	2
CLSTN2	NDE	COP1	NDE	2
CTNNBL1	NDE	MAD1L1	NDE	2
KIFAP3	NDE	NBAS	NDE	2
ACAD11	NDE	KIFAP3	NDE	2
LOC100130587	NF	MORN5	NDE	2
FSTL5	DE	KIFAP3	NDE	2
KIFAP3	NDE	SKAP2	NDE	2
FSTL5	DE	SKAP2	NDE	2
CRACD	NDE	GALNT7	NDE	2
CRACD	NDE	TBC1D9B	NDE	2
MARCHF6	NDE	P2RY12	NDE	2
MARCHF6	NDE	MED12L	NDE	2
LOC105377785	NF	SH3BGR	NDE	2
GET1-SH3BGR	NF	LOC105377785	NF	2
LOC105377785	NF	LOC124905260	NF	2
LOC105377785	NF	LOC124905261	NF	2
LOC105377114	NF	SPSB4	NDE	2
LOC105377115	NF	SPSB4	NDE	2
SPSB4	NDE	unknown	NF	2
CA12	NDE	FSTL5	DE	2
CA12	NDE	LOC101928279	NF	2
TLE4	NDE	ZFHX3	NDE	2
LOC124901499	NF	RANBP2	NDE	2
CCDC138	NDE	LOC124901499	NF	2
RANBP2	NDE	unknown	NF	2
CCDC138	NDE	unknown	NF	2
LOC124901499	NF	OR52N4	NF	2
OR52N4	NF	unknown	NF	2
HORMAD2	NDE	TUBA1C	NDE	2
LOC100506974	NF	TLE4	NDE	2
MACROD2	NDE	MGAT4FP	NF	2
MACROD2	NDE	STK32A-AS1	NF	2
LOC101927026	NF	PRDM5	NDE	2
LOC124901489	NF	SEMA5A	NDE	2
CTNNA2	NDE	LINC01346	NF	2
CTNNA2	NDE	LOC105376945	NF	2
CTNNA2	NDE	unknown	NF	2
RERE	NDE	STEAP1B	NDE	2
LOC107986335	NF	unknown	NF	2
COLQ	NDE	STK32A-AS1	NF	2
CA12	NDE	COLQ	NDE	2
GANC	NDE	LOC101928516	NF	2
FRMPD4	NDE	LOC105376945	NF	2
FRMPD4	NDE	LHFPL3	NDE	2
LINC01933	NDE	NR5A2	NDE	2
NOL9	NDE	R3HCC1L	NDE	2
MAPK6	NDE	RGS12	NDE	2
LOC112268276	NF	unknown	NF	2
DCAF8L2	NDE	LRRC31	NDE	2
GPR161	NDE	KALRN	NDE	2
LINC02477	NF	VWA3B	NDE	2
BRCA2	NDE	LOC112268276	NF	2
ANKRD27	NDE	BRCA2	NDE	2
BRCA2	NDE	EPIC1	NF	2
BRCA2	NDE	LINC00898	NF	2
MAGI2	NDE	TSHZ2	NDE	2
LINC02608	NF	RAPGEF4	NDE	2
C9orf92	NF	TRIM44	NDE	2
FAM78B	NDE	unknown	NF	2
CNTNAP5	NF	WDFY4	NDE	2
WDFY4	NDE	unknown	NF	2
CNTNAP5	NF	MAF	NDE	2
MGLL	NDE	MYO1B	NDE	2
LINC00702	NF	MSRA	NDE	2
AOX3P-AOX2P	NF	LINC00702	NF	2
AOX3P-AOX2P	NF	LTBP2	NDE	2
ENOX1	NDE	TSSC2	NF	2
PYGB	NDE	TSSC2	NF	2
ENOX1	NDE	PYGB	NDE	2
CLSTN2	NDE	SETD1B	NDE	2
CD1E	NDE	HELQ	NDE	2
ESD	NDE	LOC105376637	NF	2
EYA3	NDE	LYZL4	NDE	2
LINC02789	NF	VAT1L	NDE	2
EYA3	NDE	VAT1L	NDE	2
LOC100506869	NF	unknown	NF	2
LINC02388	NF	LOC100506869	NF	2
PDZRN3	NDE	unknown	NF	2
PREX2	NDE	unknown	NF	2
LRIG1	NDE	NRG1	NDE	2
LRIG1	NDE	NRG1-IT1	NF	2
NRG1	NDE	STK32A-AS1	NF	2
NBAS	NDE	unknown	NF	2
NPHP3-ACAD11	NF	unknown	NF	2
LOC124905213	NF	unknown	NF	2
ATP6V1C2	NDE	unknown	NF	2
LOC107985792	NF	unknown	NF	2
ASAP1	NDE	unknown	NF	2
LOC105378515	NF	STK32A-AS1	NF	2
POLR1C	NDE	unknown	NF	2
MRPS18A	NDE	POLR1C	NDE	2
LOC105371356	NF	unknown	NF	2
CDKL5	NDE	unknown	NF	2
ABCC12	NDE	STK32A-AS1	NF	2
FHIT	NDE	STK32A-AS1	NF	2
FCHO2	NDE	unknown	NF	2
LOC105377949	NF	LOC107986634	NF	2
C9orf85	NF	unknown	NF	2
AHI1	NDE	LOC124901407	NF	2
LINC00457	NF	LINC02343	NF	2
FSTL5	DE	TBL1X	NDE	2
RUBCNL	NDE	unknown	NF	2
P2RY12	NDE	unknown	NF	2
LOC124904200	NF	unknown	NF	2
FBXO15	NDE	unknown	NF	2
GACAT1	NF	unknown	NF	2
ARL14EP-DT	NF	unknown	NF	2
PDSS2	NDE	unknown	NF	2
LOC105377785	NF	unknown	NF	2
TG	NDE	unknown	NF	2
PCDH15	NDE	unknown	NF	2
LINC02360	NF	unknown	NF	2
LINC02208	NF	unknown	NF	2
LOC105377347	NF	unknown	NF	2
STK10	NDE	unknown	NF	2
DUT	NDE	unknown	NF	2
DUT	NDE	LOC107984755	NF	2
PTPRT	NDE	unknown	NF	2
ZMYM2	NDE	unknown	NF	2
TMEM47	NDE	unknown	NF	2
SNTG1	NDE	unknown	NF	2
PRKCH	NDE	unknown	NF	2
TMEM26-AS1	NF	unknown	NF	2
ASH2L	NDE	unknown	NF	2
GTF2IP8	NF	unknown	NF	2
OR2AP1	NF	unknown	NF	2
MEPE	NDE	unknown	NF	2
AHCYL1	NDE	unknown	NF	2
DCP1B	NDE	unknown	NF	2
TEX36	NDE	unknown	NF	2
ADGRF3	NF	unknown	NF	2
ERBIN	NDE	unknown	NF	2
LOC105369466	NF	unknown	NF	2
LINC01182	NF	unknown	NF	2
LOC101927947	NF	unknown	NF	2
SNX29	NDE	unknown	NF	2
F9	NDE	unknown	NF	2
LOC105374618	NF	unknown	NF	2
CRIM1	NDE	unknown	NF	2
LOC105374789	NF	unknown	NF	2
EIF4G3	NDE	unknown	NF	2
LOC105376829	NF	unknown	NF	2
LOC105376830	NF	unknown	NF	2
OR6K6	NF	unknown	NF	2
TMEM178A	NDE	unknown	NF	2
MATN2	NDE	unknown	NF	2
CCNYL3	NF	unknown	NF	2
PHF21B	NDE	unknown	NF	2
PELP1	NDE	unknown	NF	2
FRMPD4	NDE	MGAT4FP	NF	2
FRMPD4	NDE	STK32A-AS1	NF	2
IL1RAPL2	NDE	unknown	NF	2
LOC105374056	NF	unknown	NF	2
SAMD12	NDE	unknown	NF	2
LOC105375724	NF	SAMD12	NDE	2
EVC2	NDE	unknown	NF	2
MAP3K15	NDE	unknown	NF	2
DLGAP1	NDE	unknown	NF	2
UTRN	NDE	unknown	NF	2
TSNARE1	NDE	unknown	NF	2
SCN3B	NDE	unknown	NF	2
L3MBTL4	NDE	unknown	NF	2
DOCK11	NDE	MGAT4FP	NF	2
LOC101927668	NF	MACC1	NDE	2
BANK1	NDE	unknown	NF	2
CLUL1	NDE	unknown	NF	2
CLUL1	NDE	LOC105371952	NF	2
ZNF385D	NDE	unknown	NF	2
LOC105374524	NF	unknown	NF	2
POLR2A	NDE	unknown	NF	2
FSTL5	DE	GPC5	NDE	2
BTBD9	NDE	LOC124901315	NF	2
LOC101928236	NF	VEPH1	NDE	2
LOC124900868	NF	unknown	NF	2
ABHD2	NDE	unknown	NF	2
EIF4G3	NDE	MGAT4FP	NF	2
EIF4G3	NDE	STK32A-AS1	NF	2
CTNND2	NDE	unknown	NF	2
MGAT4FP	NF	NDP	NDE	2
MGAT4FP	NF	NDP-AS1	NF	2
NDP	NDE	STK32A-AS1	NF	2
NDP	NDE	NDP-AS1	NF	2
RGS12	NDE	ZFX	NDE	2
CDH18	NDE	unknown	NF	2
CNTNAP2	NDE	unknown	NF	2
NIM1K	NDE	unknown	NF	2
STEAP1B	NDE	unknown	NF	2
ZNF451	NDE	unknown	NF	2
GPM6B	NDE	unknown	NF	2
PCDH19	NDE	unknown	NF	2
SLC25A26	NDE	unknown	NF	2
PDZD2	NDE	unknown	NF	2
MCPH1	NDE	unknown	NF	2
CASC11	NF	unknown	NF	2
LOC105372190	NF	unknown	NF	2
LOC101928236	NF	unknown	NF	2
ARHGAP24	NDE	unknown	NF	2
FSTL4	NDE	unknown	NF	2
FOXP2	NDE	unknown	NF	2
PUDP	NDE	unknown	NF	2
ANOS1	NDE	unknown	NF	2
HS6ST2	NDE	unknown	NF	2
RBM10	NDE	unknown	NF	2
CREBBP	NDE	unknown	NF	2
SCARB2	NDE	unknown	NF	2
LOC105373331	NF	TENM1	NDE	2
LOC124901137	NF	unknown	NF	2
OVOS2	NDE	unknown	NF	2
PACRG	NDE	unknown	NF	2
LOC107985251	NF	unknown	NF	2
CTNNBL1	NDE	unknown	NF	2
RASGRF2	NDE	unknown	NF	2
LMOD1	NDE	unknown	NF	2
GPR161	NDE	unknown	NF	2
TRPM3	NDE	unknown	NF	2
TNFRSF21	NDE	unknown	NF	2
DGCR5	NDE	unknown	NF	2
TAB3	NDE	unknown	NF	2
GALNTL6	NDE	unknown	NF	2
CTXN2	NDE	unknown	NF	2
CTXN2	NDE	CTXN2-AS1	NF	2
LOC124902504	NF	unknown	NF	2
LOC124902131	NF	unknown	NF	2
MIR137HG	NDE	unknown	NF	2
FIRRE	NF	unknown	NF	2
LOC105370476	NF	unknown	NF	2
WAKMAR2	NF	unknown	NF	2
NAV2	NDE	unknown	NF	2
NCR1	NDE	unknown	NF	2
CALD1	NDE	unknown	NF	2
MIR924HG	NDE	unknown	NF	2
YAP1	NDE	unknown	NF	2
ACADL	NDE	unknown	NF	2
CTNND1	NDE	unknown	NF	2
STARD13	NDE	unknown	NF	2
RASSF3	NDE	unknown	NF	2
PIEZO2	NDE	unknown	NF	2
ANKRD44	NDE	unknown	NF	2
LOC102724340	NF	unknown	NF	2
SYT14	NDE	unknown	NF	2
NUP153	NDE	unknown	NF	2
COL4A4	NDE	unknown	NF	2
LOC105377097	NF	LOC124906243	NF	2
LOC105377097	NF	unknown	NF	2
FAM168B	NDE	unknown	NF	2
TMEM232	NF	unknown	NF	2
CSTF3-DT	NF	unknown	NF	2
PITPNC1	NDE	unknown	NF	2
CLDN17	NF	unknown	NF	2
OPHN1	NDE	unknown	NF	2
CELF2	NDE	unknown	NF	2
MAP3K20	NDE	unknown	NF	2
MAP3K20-AS1	NF	unknown	NF	2
DOCK8	NDE	unknown	NF	2
NTNG2	DE	unknown	NF	2
LINGO1	NDE	unknown	NF	2
LINC02789	NF	UBR1	NDE	1
LINC02789	NF	LOC105374557	NF	1
LOC105374557	NF	unknown	NF	1
LINC02789	NF	SLC25A21	NDE	1
EYA3	NDE	SLC25A21	NDE	1
LINC02789	NF	LOC101929129	NF	1
FSTL5	DE	LOC101929129	NF	1
LOC101929129	NF	unknown	NF	1
HMCN1	NDE	LHX4	NDE	1
HMCN1	NDE	LINC02789	NF	1
HMCN1	NDE	LINC00907	NF	1
LHX4	NDE	LINC02789	NF	1
LHX4	NDE	LINC00907	NF	1
LINC00907	NF	LINC02789	NF	1
LINC02789	NF	LOC105373611	NF	1
LINC02789	NF	LOC105377114	NF	1
LINC02789	NF	LOC105377115	NF	1
LOC105373611	NF	LOC105377114	NF	1
LOC105373611	NF	LOC105377115	NF	1
DOCK2	NDE	LINC02789	NF	1
DOCK2	NDE	EYA3	NDE	1
LINC02789	NF	LOC102723906	NF	1
LINC02789	NF	LOC105377599	NF	1
LINC02789	NF	SH3BGR	NDE	1
GET1-SH3BGR	NF	LINC02789	NF	1
LOC102723906	NF	SH3BGR	NDE	1
GET1-SH3BGR	NF	LOC102723906	NF	1
GET1-SH3BGR	NF	LOC105377599	NF	1
LINC01036	NF	LINC02789	NF	1
LINC01036	NF	LMNA	NDE	1
LINC01036	NF	MYO3B	NDE	1
LINC02789	NF	LMNA	NDE	1
LINC02789	NF	MYO3B	NDE	1
LMNA	NDE	MYO3B	NDE	1
LINC02789	NF	RHOBTB2	NDE	1
LINC02789	NF	LOC107984124	NF	1
EYA3	NDE	RHOBTB2	NDE	1
EYA3	NDE	LOC107984124	NF	1
LINC02789	NF	PRKCQ	NDE	1
LINC02789	NF	LOC124902370	NF	1
EYA3	NDE	PRKCQ	NDE	1
EYA3	NDE	LOC124902370	NF	1
CLSTN2	NDE	PRKCQ	NDE	1
CLSTN2	NDE	LOC124902370	NF	1
LINC02789	NF	LYZL4	NDE	1
LYZL4	NDE	TAFA1	NDE	1
LOC107986019	NF	LYZL4	NDE	1
FRMPD4	NDE	PROM1	NDE	1
LINC02789	NF	MARCHF6	NDE	1
CADM2	NDE	LINC02789	NF	1
CADM2	NDE	FSTL5	DE	1
CADM2	NDE	LOC101928279	NF	1
LINC02789	NF	SND1	NDE	1
EYA3	NDE	SND1	NDE	1
ADRA1B	NDE	LINC02789	NF	1
ADRA1B	NDE	EYA3	NDE	1
LINC02789	NF	SPATS2L	NDE	1
LINC02789	NF	LOC101927741	NF	1
LINC02789	NF	LOC105376945	NF	1
LOC105376945	NF	SPATS2L	NDE	1
LOC101927741	NF	LOC105376945	NF	1
LINC02789	NF	LOC124904260	NF	1
EYA3	NDE	LOC124904260	NF	1
CLSTN2	NDE	LOC124904260	NF	1
GSE1	NDE	LINC02789	NF	1
EYA3	NDE	GSE1	NDE	1
GLIS3	NDE	LINC02789	NF	1
EYA3	NDE	GLIS3	NDE	1
CLSTN2	NDE	GLIS3	NDE	1
LINC02789	NF	MCPH1	NDE	1
LINC02789	NF	MCPH1-DT	NF	1
FSTL5	DE	MCPH1	NDE	1
FSTL5	DE	MCPH1-DT	NF	1
LINC02789	NF	STRA8	NF	1
LINC02789	NF	LOC105378316	NF	1
HSD17B2	NDE	LOC105378316	NF	1
C16orf96	NF	LINC02789	NF	1
C16orf96	NF	EYA3	NDE	1
LINC02789	NF	MIR4527HG	NF	1
EYA3	NDE	MIR4527HG	NF	1
LINC02789	NF	MIR4300HG	NF	1
EYA3	NDE	MIR4300HG	NF	1
CLSTN2	NDE	MIR4300HG	NF	1
KIF5C	NDE	LINC02789	NF	1
EYA3	NDE	KIF5C	NDE	1
GLI3	NDE	LINC02789	NF	1
EYA3	NDE	GLI3	NDE	1
LINC02789	NF	SLC25A37	NDE	1
EYA3	NDE	SLC25A37	NDE	1
COP1	NDE	TAFA1	NDE	1
COP1	NDE	LOC107986019	NF	1
LINC02789	NF	SLC16A10	NDE	1
EYA3	NDE	SLC16A10	NDE	1
CLSTN2	NDE	SLC16A10	NDE	1
LINC00613	NF	LINC02789	NF	1
EYA3	NDE	LINC00613	NF	1
LINC00613	NF	TAFA1	NDE	1
LINC00613	NF	LOC107986019	NF	1
KIAA0825	NDE	LINC02789	NF	1
EYA3	NDE	KIAA0825	NDE	1
LINC02789	NF	SLC25A33	NDE	1
EYA3	NDE	SLC25A33	NDE	1
DPH6	NDE	LINC02789	NF	1
DPH6	NDE	EYA3	NDE	1
CLSTN2	NDE	DPH6	NDE	1
LINC02789	NF	SAMD12	NDE	1
EYA3	NDE	SAMD12	NDE	1
SAMD12	NDE	TAFA1	NDE	1
LOC107986019	NF	SAMD12	NDE	1
LINC02789	NF	PEBP4	NDE	1
LINC02789	NF	LOC101929237	NF	1
EYA3	NDE	PEBP4	NDE	1
EYA3	NDE	LOC101929237	NF	1
LINC02789	NF	LOC105370777	NF	1
EYA3	NDE	LOC105370777	NF	1
DPP10	NDE	LINC02789	NF	1
DPP10	NDE	EYA3	NDE	1
IL17F	NF	LINC02789	NF	1
EYA3	NDE	IL17F	NF	1
LINC02789	NF	NSG1	NDE	1
EYA3	NDE	NSG1	NDE	1
LINC02789	NF	MAPK10	NDE	1
EYA3	NDE	MAPK10	NDE	1
IFI16	NDE	LINC02789	NF	1
IFI16	NDE	PYDC5	NF	1
EYA3	NDE	IFI16	NDE	1
EYA3	NDE	PYDC5	NF	1
LINC02789	NF	NUS1	NDE	1
EYA3	NDE	NUS1	NDE	1
LINC02789	NF	USP7	NDE	1
EYA3	NDE	USP7	NDE	1
EVC2	NDE	LINC02789	NF	1
EVC2	NDE	EYA3	NDE	1
LINC02789	NF	VAC14	NDE	1
EYA3	NDE	VAC14	NDE	1
LINC02294	NF	LINC02789	NF	1
LINC02294	NF	NOVA1-DT	NF	1
EYA3	NDE	LINC02294	NF	1
EYA3	NDE	NOVA1-DT	NF	1
CLSTN2	NDE	LINC02294	NF	1
CLSTN2	NDE	NOVA1-DT	NF	1
LINC02294	NF	TAFA1	NDE	1
LINC02294	NF	LOC107986019	NF	1
NOVA1-DT	NF	TAFA1	NDE	1
LOC107986019	NF	NOVA1-DT	NF	1
LINC02789	NF	MAD1L1	NDE	1
CTNNBL1	NDE	LINC02789	NF	1
CLSTN2	NDE	VAT1L	NDE	1
LINC02789	NF	LOC105369844	NF	1
EYA3	NDE	LOC105369844	NF	1
CLSTN2	NDE	LOC105369844	NF	1
DAPK2	NDE	LINC02789	NF	1
DAPK2	NDE	EYA3	NDE	1
CLSTN2	NDE	DAPK2	NDE	1
LINC02789	NF	RHOXF1-AS1	NF	1
EYA3	NDE	RHOXF1-AS1	NF	1
CLSTN2	NDE	RHOXF1-AS1	NF	1
HECTD2	NDE	LINC02789	NF	1
HECTD2	NDE	HECTD2-AS1	NDE	1
EYA3	NDE	HECTD2	NDE	1
EYA3	NDE	HECTD2-AS1	NDE	1
CLSTN2	NDE	HECTD2	NDE	1
CLSTN2	NDE	HECTD2-AS1	NDE	1
LINC02789	NF	MTMR2	NDE	1
EYA3	NDE	MTMR2	NDE	1
CLSTN2	NDE	MTMR2	NDE	1
COL6A4P1	NF	LINC02789	NF	1
COL6A4P1	NF	EYA3	NDE	1
CLSTN2	NDE	COL6A4P1	NF	1
LINC02789	NF	RNF220	NDE	1
LINC02789	NF	RERE	NDE	1
EYA3	NDE	RERE	NDE	1
RERE	NDE	TAFA1	NDE	1
LOC107986019	NF	RERE	NDE	1
TAFA1	NDE	unknown	NF	1
LOC107986019	NF	TAFA1	NDE	1
LINC01932	NF	LINC02789	NF	1
FSTL5	DE	LINC01932	NF	1
LINC01932	NF	LOC101928279	NF	1
LIMK2	NDE	LINC02789	NF	1
EYA3	NDE	LIMK2	NDE	1
CLSTN2	NDE	LIMK2	NDE	1
BMP2K	NDE	LINC02789	NF	1
BMP2K	NDE	FSTL5	DE	1
KAZN	NDE	LINC02789	NF	1
EYA3	NDE	KAZN	NDE	1
CLSTN2	NDE	KAZN	NDE	1
LINC02789	NF	PARVA	NDE	1
EYA3	NDE	PARVA	NDE	1
KDELR2	NDE	LINC02789	NF	1
EYA3	NDE	KDELR2	NDE	1
LINC02789	NF	LOC105378319	NF	1
EYA3	NDE	LOC105378319	NF	1
LOC105378319	NF	unknown	NF	1
LINC02789	NF	LOC105371308	NF	1
EYA3	NDE	LOC105371308	NF	1
LINC02789	NF	MALT1	NDE	1
LINC02789	NF	LOC105372146	NF	1
EYA3	NDE	MALT1	NDE	1
EYA3	NDE	LOC105372146	NF	1
PROM1	NDE	unknown	NF	1
EYA3	NDE	PROM1	NDE	1
LINC02789	NF	MOB3B	NDE	1
EYA3	NDE	MOB3B	NDE	1
LINC02789	NF	MAPK8	NDE	1
EYA3	NDE	MAPK8	NDE	1
LINC02338	NF	unknown	NF	1
ACSL1	NDE	LINC02338	NF	1
TRERF1	NDE	unknown	NF	1
ACSL1	NDE	TRERF1	NDE	1
ACSL1	NDE	ADGRL3	NDE	1
SULT6B1	NDE	unknown	NF	1
ACSL1	NDE	SULT6B1	NDE	1
ACSL1	NDE	LOC124902439	NF	1
ACSL1	NDE	ARHGEF4	NDE	1
ATP8A1	NDE	unknown	NF	1
ACSL1	NDE	ATP8A1	NDE	1
CUL3	NDE	unknown	NF	1
ACSL1	NDE	CUL3	NDE	1
ACSL1	NDE	FRMPD4	NDE	1
TIGAR	NDE	unknown	NF	1
ACSL1	NDE	TIGAR	NDE	1
ACSL1	NDE	MIR3681HG	NF	1
ACSL1	NDE	TBC1D9B	NDE	1
ACSL1	NDE	LOC100506869	NF	1
ACSL1	NDE	LINC02388	NF	1
ACSL1	NDE	ENOX1	NDE	1
LOC105375975	NF	unknown	NF	1
ACSL1	NDE	LOC105375975	NF	1
CCNYL4	NF	unknown	NF	1
ACSL1	NDE	CCNYL4	NF	1
ACSL1	NDE	STK32A	NDE	1
ACSL1	NDE	RBFOX1	NDE	1
CNNM3-DT	NF	unknown	NF	1
ACSL1	NDE	CNNM3-DT	NF	1
TSHZ1	NDE	unknown	NF	1
ACSL1	NDE	TSHZ1	NDE	1
POLG	NDE	unknown	NF	1
ACSL1	NDE	POLG	NDE	1
ACSL1	NDE	AGBL1	NDE	1
AGBL1	NDE	POLG	NDE	1
KIAA1217	NDE	unknown	NF	1
ACSL1	NDE	KIAA1217	NDE	1
LOC101927296	NF	PDZRN3	NDE	1
ACSL1	NDE	PDZRN3	NDE	1
ACSL1	NDE	LOC101927296	NF	1
LOC101927296	NF	unknown	NF	1
PARD3	NDE	unknown	NF	1
ACSL1	NDE	PARD3	NDE	1
LINC00907	NF	LRIG1	NDE	1
ACAD11	NDE	LRIG1	NDE	1
LRIG1	NDE	NPHP3-ACAD11	NF	1
ACAD11	NDE	CLSTN2	NDE	1
CLSTN2	NDE	LRIG1	NDE	1
LRIG1	NDE	PREX2	NDE	1
CHST11	NDE	KIFAP3	NDE	1
CHST11	NDE	NBAS	NDE	1
ACAD11	NDE	CHST11	NDE	1
KANK1	NDE	LRIG1	NDE	1
KANK1	NDE	STK32A-AS1	NF	1
COL19A1	NDE	KANK1	NDE	1
HTR3B	NDE	unknown	NF	1
COL19A1	NDE	NRG1	NDE	1
COL19A1	NDE	NRG1-IT1	NF	1
MIR3681HG	NF	MYO1B	NDE	1
ACAD11	NDE	MYO1B	NDE	1
MYO1B	NDE	NPHP3-ACAD11	NF	1
ACAD11	NDE	MIR3681HG	NF	1
SLC9A2	NDE	unknown	NF	1
ACAD11	NDE	SLC9A2	NDE	1
LOC105377114	NF	SLC9A2	NDE	1
ACAD11	NDE	LOC105377114	NF	1
ACAD11	NDE	LOC105377115	NF	1
MARCHF6	NDE	NBAS	NDE	1
ACAD11	NDE	MARCHF6	NDE	1
DOCK11	NDE	LRIG1	NDE	1
DOCK11	NDE	STK32A-AS1	NF	1
CHST11	NDE	unknown	NF	1
CHST11	NDE	MYO3B	NDE	1
CHST11	NDE	FAM184B	NDE	1
CATSPER3	NF	STK32A-AS1	NF	1
LOC124905213	NF	STK32A-AS1	NF	1
BACH2	NDE	MYO3B	NDE	1
BACH2	NDE	FAM184B	NDE	1
CYB5A	NDE	LRIG1	NDE	1
CYB5A	NDE	unknown	NF	1
GPR39	NDE	LRIG1	NDE	1
LOC105370112	NF	STK32A-AS1	NF	1
EIF2S3	NDE	unknown	NF	1
EIF2S3	NDE	STK32A-AS1	NF	1
LOC107985792	NF	MGAT4FP	NF	1
KIFAP3	NDE	unknown	NF	1
LRIG1	NDE	TBL1X	NDE	1
STK32A-AS1	NF	TBL1X	NDE	1
COL19A1	NDE	TBL1X	NDE	1
ACAD11	NDE	SHE	NDE	1
NPHP3-ACAD11	NF	SHE	NDE	1
SHE	NDE	unknown	NF	1
LRIG1	NDE	SKAP2	NDE	1
SKAP2	NDE	STK32A-AS1	NF	1
COL19A1	NDE	SKAP2	NDE	1
CABLES1	NDE	CFAP299	NDE	1
FRMD4B	NDE	LRIG1	NDE	1
FRMD4B	NDE	STK32A-AS1	NF	1
COL19A1	NDE	FRMD4B	NDE	1
CNTNAP5	NF	DACH1	NDE	1
LRIG1	NDE	ZFX	NDE	1
STK32A-AS1	NF	ZFX	NDE	1
LRIG1	NDE	RAD51B	NDE	1
LRIG1	NDE	MIR3681HG	NF	1
MIR3681HG	NF	STK32A-AS1	NF	1
LAMP2	NDE	unknown	NF	1
LAMP2	NDE	STK32A-AS1	NF	1
LHFPL3	NDE	STK32A-AS1	NF	1
LOC730100	NF	unknown	NF	1
LOC730100	NF	STK32A-AS1	NF	1
LOC105370452	NF	LRIG1	NDE	1
LOC105370452	NF	STK32A-AS1	NF	1
COL19A1	NDE	LOC105370452	NF	1
LRIG1	NDE	NTM	NDE	1
LOC107984413	NF	LRIG1	NDE	1
NTM	NDE	STK32A-AS1	NF	1
LOC107984413	NF	NTM	NDE	1
COL19A1	NDE	NTM	NDE	1
COL19A1	NDE	LOC107984413	NF	1
ADGRV1	NDE	LRIG1	NDE	1
ADGRV1	NDE	STK32A-AS1	NF	1
GEMIN2	NDE	MYO3B	NDE	1
FAM184B	NDE	GEMIN2	NDE	1
ASAP1	NDE	LOC124902439	NF	1
ASAP1	NDE	LOC105372753	NF	1
LRIG1	NDE	NTNG2	DE	1
NTNG2	DE	STK32A-AS1	NF	1
COL19A1	NDE	NTNG2	DE	1
LRIG1	NDE	PHACTR1	NDE	1
PHACTR1	NDE	STK32A-AS1	NF	1
COL19A1	NDE	PHACTR1	NDE	1
ENOX1	NDE	PRUNE2	NDE	1
ENOX1	NDE	LOC105376095	NF	1
CADM2	NDE	LOC124902439	NF	1
CADM2	NDE	unknown	NF	1
KIFAP3	NDE	LOC105371356	NF	1
FSTL5	DE	LOC105371356	NF	1
LOC105371356	NF	SKAP2	NDE	1
AGA-DT	NF	unknown	NF	1
AGA-DT	NF	STK32A-AS1	NF	1
LOC105378515	NF	LRIG1	NDE	1
COL19A1	NDE	LOC105378515	NF	1
FAH	NDE	STK32A-AS1	NF	1
DYNC1I2	NDE	LRIG1	NDE	1
DYNC1I2	NDE	STK32A-AS1	NF	1
COL19A1	NDE	DYNC1I2	NDE	1
TMEM108	NDE	unknown	NF	1
TMEM108	NDE	TMEM108-AS1	NF	1
STK32A-AS1	NF	TMEM108	NDE	1
STK32A-AS1	NF	TMEM108-AS1	NF	1
LOC124902439	NF	LRIG1	NDE	1
LRIG1	NDE	POLR1C	NDE	1
LRIG1	NDE	MRPS18A	NDE	1
LOC100130587	NF	POLR1C	NDE	1
LOC100130587	NF	MRPS18A	NDE	1
LOC105371356	NF	MAGI2	NDE	1
LOC105376449	NF	unknown	NF	1
LOC105376449	NF	STK32A-AS1	NF	1
LRRFIP2	NDE	unknown	NF	1
LRRFIP2	NDE	STK32A-AS1	NF	1
LINC02042	NF	unknown	NF	1
LINC02042	NF	STK32A-AS1	NF	1
CDKL5	NDE	STK32A-AS1	NF	1
RERE	NDE	ST18	NDE	1
LRIG1	NDE	ST18	NDE	1
ST18	NDE	STK32A-AS1	NF	1
LRIG1	NDE	RIMBP2	NDE	1
RIMBP2	NDE	STK32A-AS1	NF	1
COL19A1	NDE	RIMBP2	NDE	1
LOC100507336	NF	LRIG1	NDE	1
LOC100507336	NF	STK32A-AS1	NF	1
COL19A1	NDE	LOC100507336	NF	1
LOC105371635	NF	LRIG1	NDE	1
LOC105371635	NF	STK32A-AS1	NF	1
COL19A1	NDE	LOC105371635	NF	1
DACH2	NDE	RERE	NDE	1
DACH2	NDE	LRIG1	NDE	1
DACH2	NDE	STK32A-AS1	NF	1
SCN5A	NDE	unknown	NF	1
SCN5A	NDE	STK32A-AS1	NF	1
MIR4527HG	NF	STK32A-AS1	NF	1
LRIG1	NDE	PIGO	NDE	1
PIGO	NDE	STK32A-AS1	NF	1
COL19A1	NDE	PIGO	NDE	1
RERE	NDE	ZMYND12	NDE	1
LRIG1	NDE	ZMYND12	NDE	1
STK32A-AS1	NF	ZMYND12	NDE	1
LRIG1	NDE	TIAM2	NDE	1
STK32A-AS1	NF	TIAM2	NDE	1
LOC100130587	NF	TIAM2	NDE	1
LRIG1	NDE	ZNF790	NF	1
STK32A-AS1	NF	ZNF790	NF	1
COL19A1	NDE	ZNF790	NF	1
FRMPD4	NDE	LINC01932	NF	1
BACH2	NDE	FRMPD4	NDE	1
CRACD	NDE	ENOX1	NDE	1
CRACD	NDE	SPTA1	NF	1
STK32A	NDE	STK32A-AS1	NF	1
GALNT7	NDE	TBC1D9B	NDE	1
DPH7	NDE	LRIG1	NDE	1
DPH7	NDE	STK32A-AS1	NF	1
LRIG1	NDE	SLC22A9	NDE	1
SLC22A9	NDE	unknown	NF	1
SLC22A9	NDE	STK32A-AS1	NF	1
COL19A1	NDE	SLC22A9	NDE	1
PTPRD	NDE	RERE	NDE	1
LRIG1	NDE	PTPRD	NDE	1
PTPRD	NDE	STK32A-AS1	NF	1
PRICKLE2	NDE	RERE	NDE	1
RERE	NDE	SYNPR	NDE	1
LRIG1	NDE	PRICKLE2	NDE	1
PRICKLE2	NDE	SYNPR	NDE	1
PRICKLE2	NDE	STK32A-AS1	NF	1
LRIG1	NDE	SYNPR	NDE	1
STK32A-AS1	NF	SYNPR	NDE	1
LINC00888	NF	LRIG1	NDE	1
LRIG1	NDE	SNORA63E	NF	1
LINC00888	NF	STK32A-AS1	NF	1
LINC00888	NF	SNORA63E	NF	1
LRIG1	NDE	UNC5C	NDE	1
STK32A-AS1	NF	UNC5C	NDE	1
LRIG1	NDE	SLC28A2	NDE	1
LRIG1	NDE	SLC28A2-AS1	NF	1
SLC28A2	NDE	STK32A-AS1	NF	1
SLC28A2	NDE	SLC28A2-AS1	NF	1
LOC107986094	NF	RERE	NDE	1
LOC107986094	NF	LRIG1	NDE	1
LOC107986094	NF	STK32A-AS1	NF	1
LOC107986094	NF	MORN5	NDE	1
LOC107986219	NF	LRIG1	NDE	1
LOC107986219	NF	STK32A-AS1	NF	1
COL19A1	NDE	LOC107986219	NF	1
LOC105370759	NF	LRIG1	NDE	1
LOC105370759	NF	STK32A-AS1	NF	1
DLGAP1	NDE	LRIG1	NDE	1
DLGAP1	NDE	STK32A-AS1	NF	1
COL19A1	NDE	DLGAP1	NDE	1
LRIG1	NDE	SDK1	NDE	1
SDK1	NDE	STK32A-AS1	NF	1
COL19A1	NDE	SDK1	NDE	1
RERE	NDE	TSPAN15	NDE	1
LRIG1	NDE	TSPAN15	NDE	1
STK32A-AS1	NF	TSPAN15	NDE	1
LRIG1	NDE	MAP7	NDE	1
MAP7	NDE	STK32A-AS1	NF	1
COL19A1	NDE	MAP7	NDE	1
CADPS	NDE	RERE	NDE	1
CADPS	NDE	LRIG1	NDE	1
CADPS	NDE	STK32A-AS1	NF	1
CNTNAP2	NDE	LRIG1	NDE	1
CNTNAP2	NDE	STK32A-AS1	NF	1
LRIG1	NDE	SEMA5B	NDE	1
SEMA5B	NDE	STK32A-AS1	NF	1
COL19A1	NDE	SEMA5B	NDE	1
LRIG1	NDE	PMS1	NDE	1
PMS1	NDE	STK32A-AS1	NF	1
COL19A1	NDE	PMS1	NDE	1
LRIG1	NDE	ZNF224	NDE	1
LRIG1	NDE	ZNF225-AS1	NF	1
STK32A-AS1	NF	ZNF224	NDE	1
STK32A-AS1	NF	ZNF225-AS1	NF	1
COL19A1	NDE	ZNF224	NDE	1
COL19A1	NDE	ZNF225-AS1	NF	1
LRIG1	NDE	MBNL2	NDE	1
MBNL2	NDE	STK32A-AS1	NF	1
KCNG2	NDE	LRIG1	NDE	1
KCNG2	NDE	STK32A-AS1	NF	1
LRIG1	NDE	PPFIA4	NDE	1
LOC105371687	NF	LRIG1	NDE	1
PPFIA4	NDE	STK32A-AS1	NF	1
LOC105371687	NF	PPFIA4	NDE	1
COL19A1	NDE	PPFIA4	NDE	1
COL19A1	NDE	LOC105371687	NF	1
LMO7	NDE	LRIG1	NDE	1
LMO7	NDE	STK32A-AS1	NF	1
COL19A1	NDE	LMO7	NDE	1
ADRA1B	NDE	RERE	NDE	1
ADRA1B	NDE	LRIG1	NDE	1
ADRA1B	NDE	STK32A-AS1	NF	1
FRMD6	NDE	RERE	NDE	1
FRMD6	NDE	LRIG1	NDE	1
FRMD6	NDE	STK32A-AS1	NF	1
LOC105369339	NF	RERE	NDE	1
LOC105369339	NF	LRIG1	NDE	1
LOC105369339	NF	STK32A-AS1	NF	1
LOC124901489	NF	RERE	NDE	1
LOC124901489	NF	LRIG1	NDE	1
LOC124901489	NF	STK32A-AS1	NF	1
ABCC12	NDE	RERE	NDE	1
ABCC12	NDE	LRIG1	NDE	1
PTPRG	NDE	RERE	NDE	1
LRIG1	NDE	PTPRG	NDE	1
PTPRG	NDE	STK32A-AS1	NF	1
FHIT	NDE	RERE	NDE	1
FHIT	NDE	LRIG1	NDE	1
LRIG1	NDE	NBAS	NDE	1
NBAS	NDE	STK32A-AS1	NF	1
COL19A1	NDE	NBAS	NDE	1
CCNY	NDE	RERE	NDE	1
CCNY	NDE	LRIG1	NDE	1
CCNY	NDE	STK32A-AS1	NF	1
FCHO2	NDE	LOC124902439	NF	1
RERE	NDE	SLC5A12	NDE	1
LRIG1	NDE	SLC5A12	NDE	1
SLC5A12	NDE	STK32A-AS1	NF	1
LRIG1	NDE	ZNF81	NF	1
STK32A-AS1	NF	ZNF81	NF	1
IRAG2	NDE	LRIG1	NDE	1
IRAG2	NDE	STK32A-AS1	NF	1
F9	NDE	LRIG1	NDE	1
F9	NDE	STK32A-AS1	NF	1
LRIG1	NDE	RCSD1	NDE	1
RCSD1	NDE	STK32A-AS1	NF	1
LRIG1	NDE	MPHOSPH6	NDE	1
MPHOSPH6	NDE	STK32A-AS1	NF	1
LRIG1	NDE	MPPE1	NDE	1
MPPE1	NDE	STK32A-AS1	NF	1
LOC105377949	NF	LRIG1	NDE	1
LOC105377949	NF	STK32A-AS1	NF	1
COL19A1	NDE	LOC105377949	NF	1
COL19A1	NDE	LOC107986634	NF	1
C9orf85	NF	FSTL5	DE	1
RASAL2	NDE	SH3BGR	NDE	1
GET1-SH3BGR	NF	RASAL2	NDE	1
SH3BGR	NDE	SLC4A4	NDE	1
GET1-SH3BGR	NF	SLC4A4	NDE	1
KCNH8	NDE	LRIG1	NDE	1
KCNH8	NDE	STK32A-AS1	NF	1
COL19A1	NDE	KCNH8	NDE	1
HSD17B2	NDE	VEPH1	NDE	1
HSD17B2	NDE	LOC101928236	NF	1
RERE	NDE	RERE	NDE	1
LRIG1	NDE	TENM4	DE	1
STK32A-AS1	NF	TENM4	DE	1
COL19A1	NDE	TENM4	DE	1
C1orf21	NF	LRIG1	NDE	1
C1orf21	NF	STK32A-AS1	NF	1
C1orf21	NF	COL19A1	NDE	1
LINC01182	NF	LRIG1	NDE	1
LINC01182	NF	STK32A-AS1	NF	1
COL19A1	NDE	LINC01182	NF	1
LRIG1	NDE	SLC36A4	NDE	1
SLC36A4	NDE	STK32A-AS1	NF	1
COL19A1	NDE	SLC36A4	NDE	1
LOC107984361	NF	LRIG1	NDE	1
LOC107984361	NF	STK32A-AS1	NF	1
COL19A1	NDE	LOC107984361	NF	1
LRIG1	NDE	PRKG1	NDE	1
PRKG1	NDE	STK32A-AS1	NF	1
COL19A1	NDE	PRKG1	NDE	1
LRIG1	NDE	OR52E5	NF	1
LOC112268071	NF	LRIG1	NDE	1
OR52E5	NF	STK32A-AS1	NF	1
LOC112268071	NF	OR52E5	NF	1
COL19A1	NDE	OR52E5	NF	1
COL19A1	NDE	LOC112268071	NF	1
RERE	NDE	XPNPEP2	NDE	1
LRIG1	NDE	XPNPEP2	NDE	1
STK32A-AS1	NF	XPNPEP2	NDE	1
DENND1A	NDE	LRIG1	NDE	1
DENND1A	NDE	STK32A-AS1	NF	1
LRIG1	NDE	MSRB3-AS1	NF	1
MSRB3-AS1	NF	STK32A-AS1	NF	1
COL19A1	NDE	MSRB3-AS1	NF	1
GALNTL6	NDE	LRIG1	NDE	1
GALNTL6	NDE	STK32A-AS1	NF	1
COL19A1	NDE	GALNTL6	NDE	1
AHI1	NDE	LRIG1	NDE	1
AHI1	NDE	STK32A-AS1	NF	1
AHI1	NDE	COL19A1	NDE	1
COL19A1	NDE	LOC124901407	NF	1
DNAH5	NDE	LRIG1	NDE	1
DNAH5	NDE	STK32A-AS1	NF	1
COL19A1	NDE	DNAH5	NDE	1
LINC02246	NF	LRIG1	NDE	1
LINC02246	NF	STK32A-AS1	NF	1
COL19A1	NDE	LINC02246	NF	1
LRIG1	NDE	NEDD9	NDE	1
LOC105374925	NF	LRIG1	NDE	1
NEDD9	NDE	STK32A-AS1	NF	1
LOC105374925	NF	NEDD9	NDE	1
COL19A1	NDE	NEDD9	NDE	1
COL19A1	NDE	LOC105374925	NF	1
CYB5R3	NDE	LRIG1	NDE	1
CYB5R3	NDE	STK32A-AS1	NF	1
COL19A1	NDE	CYB5R3	NDE	1
LINC01091	NF	LRIG1	NDE	1
LINC01091	NF	STK32A-AS1	NF	1
COL19A1	NDE	LINC01091	NF	1
LRIG1	NDE	WIPF3	NDE	1
STK32A-AS1	NF	WIPF3	NDE	1
COL19A1	NDE	WIPF3	NDE	1
ADGRL3	NDE	LRIG1	NDE	1
ADGRL3	NDE	STK32A-AS1	NF	1
ADGRL3	NDE	COL19A1	NDE	1
LRIG1	NDE	RBFOX1	NDE	1
RBFOX1	NDE	STK32A-AS1	NF	1
COL19A1	NDE	RBFOX1	NDE	1
LRIG1	NDE	RASD1	NDE	1
RASD1	NDE	STK32A-AS1	NF	1
COL19A1	NDE	RASD1	NDE	1
LINC00457	NF	LRIG1	NDE	1
LINC00457	NF	STK32A-AS1	NF	1
COL19A1	NDE	LINC00457	NF	1
COL19A1	NDE	LINC02343	NF	1
LRIG1	NDE	ZNF451	NDE	1
LRIG1	NDE	ZNF451-AS1	NF	1
STK32A-AS1	NF	ZNF451	NDE	1
STK32A-AS1	NF	ZNF451-AS1	NF	1
COL19A1	NDE	ZNF451	NDE	1
COL19A1	NDE	ZNF451-AS1	NF	1
CSMD2	NDE	LRIG1	NDE	1
CSMD2	NDE	STK32A-AS1	NF	1
COL19A1	NDE	CSMD2	NDE	1
GRIP1	NDE	LRIG1	NDE	1
GRIP1	NDE	STK32A-AS1	NF	1
COL19A1	NDE	GRIP1	NDE	1
EPC1	NDE	LRIG1	NDE	1
EPC1	NDE	STK32A-AS1	NF	1
COL19A1	NDE	EPC1	NDE	1
LINGO2	NDE	LRIG1	NDE	1
LINGO2	NDE	STK32A-AS1	NF	1
COL19A1	NDE	LINGO2	NDE	1
LRIG1	NDE	SLC5A4	NDE	1
LRIG1	NDE	SLC5A4-AS1	NF	1
SLC5A4	NDE	STK32A-AS1	NF	1
SLC5A4	NDE	SLC5A4-AS1	NF	1
COL19A1	NDE	SLC5A4	NDE	1
COL19A1	NDE	SLC5A4-AS1	NF	1
LINC00486	NDE	LINC00907	NF	1
LINC00486	NDE	TSHZ3	NDE	1
LINC00907	NF	TSHZ3	NDE	1
RERE	NDE	SLIT2	NDE	1
LRIG1	NDE	SLIT2	NDE	1
SLIT2	NDE	STK32A-AS1	NF	1
CD44	NDE	RERE	NDE	1
CD44-AS1	NF	RERE	NDE	1
CD44	NDE	LRIG1	NDE	1
CD44-AS1	NF	LRIG1	NDE	1
CD44	NDE	STK32A-AS1	NF	1
CD44-AS1	NF	STK32A-AS1	NF	1
CCDC102B	NDE	MGAT4FP	NF	1
CCDC102B	NDE	STK32A-AS1	NF	1
MGAT4FP	NF	PDK3	NDE	1
PDK3	NDE	STK32A-AS1	NF	1
FSTL5	DE	RUBCNL	NDE	1
MED12L	NDE	P2RY12	NDE	1
CCSER1	NDE	MGAT4FP	NF	1
CCSER1	NDE	STK32A-AS1	NF	1
FSTL5	DE	LOC124904200	NF	1
DIAPH2	NDE	LOC124902439	NF	1
DIAPH2	NDE	unknown	NF	1
FBXO15	NDE	FSTL5	DE	1
ARL14EP-DT	NF	FSTL5	DE	1
DOCK11	NDE	LOC124902439	NF	1
LOC105377114	NF	PRDM5	NDE	1
MARCHF1	NDE	unknown	NF	1
MARCHF1	NDE	MYO3B	NDE	1
FAM184B	NDE	MARCHF1	NDE	1
FSTL5	DE	TG	NDE	1
LOC124902439	NF	PCDH15	NDE	1
RGS12	NDE	TBL1X	NDE	1
LOC101926964	NF	ROBO2	NDE	1
LOC101926964	NF	SH3BGR	NDE	1
GET1-SH3BGR	NF	LOC101926964	NF	1
ROBO2	NDE	SH3BGR	NDE	1
GET1-SH3BGR	NF	ROBO2	NDE	1
CEPT1	NDE	MYO3B	NDE	1
CEPT1	NDE	FAM184B	NDE	1
LOC107986178	NF	unknown	NF	1
LINC02360	NF	LOC107986178	NF	1
FSTL5	DE	LINC02360	NF	1
FSTL5	DE	LOC107986178	NF	1
FSTL5	DE	LINC02208	NF	1
FSTL5	DE	LOC105377347	NF	1
FSTL5	DE	STK10	NDE	1
FGGY	NDE	FSTL5	DE	1
FSTL5	DE	TBC1D9B	NDE	1
LOC107984755	NF	unknown	NF	1
DUT	NDE	FSTL5	DE	1
LOC124901499	NF	STRA8	NF	1
LOC124902439	NF	PCDH11X	NDE	1
PCDH11X	NDE	unknown	NF	1
MARCHF6	NDE	MGAT4FP	NF	1
MARCHF6	NDE	MOBP	NDE	1
LINC01932	NF	VEPH1	NDE	1
LINC01932	NF	LOC101928236	NF	1
BACH2	NDE	VEPH1	NDE	1
BACH2	NDE	LOC101928236	NF	1
MAGI2	NDE	STRA8	NF	1
MAGI2	NDE	PTPRT	NDE	1
PTPRT	NDE	STRA8	NF	1
GEMIN2	NDE	LOC124901499	NF	1
FSTL5	DE	ZMYM2	NDE	1
LOC124902439	NF	TMEM47	NDE	1
LOC105376945	NF	RERE	NDE	1
GEMIN2	NDE	RERE	NDE	1
GEMIN2	NDE	LOC105376945	NF	1
FSTL5	DE	SNTG1	NDE	1
FSTL5	DE	PRKCH	NDE	1
FSTL5	DE	LINC03000	NF	1
FSTL5	DE	TMEM26-AS1	NF	1
ASH2L	NDE	FSTL5	DE	1
FSTL5	DE	GTF2IP8	NF	1
CNTNAP5	NF	MYO3B	NDE	1
FSTL5	DE	OR2AP1	NF	1
FSTL5	DE	MEPE	NDE	1
AHCYL1	NDE	FSTL5	DE	1
DCP1B	NDE	FSTL5	DE	1
FSTL5	DE	TEX36	NDE	1
ADGRF3	NF	FSTL5	DE	1
ERBIN	NDE	FSTL5	DE	1
FSTL5	DE	TARID	NF	1
FSTL5	DE	LOC105369466	NF	1
MARCHF6	NDE	PTCHD1	NDE	1
LOC105377114	NF	SMS	NDE	1
LOC105377115	NF	SMS	NDE	1
FSTL5	DE	NRG1	NDE	1
FSTL5	DE	NRG1-IT1	NF	1
FSTL5	DE	LINC01182	NF	1
DGKB	NDE	LOC124902439	NF	1
DGKB	NDE	unknown	NF	1
FSTL5	DE	LOC101927947	NF	1
FSTL5	DE	SNX29	NDE	1
F9	NDE	FSTL5	DE	1
FSTL5	DE	LOC105374618	NF	1
CRIM1	NDE	FSTL5	DE	1
FSTL5	DE	LOC105374789	NF	1
CCSER1	NDE	FSTL5	DE	1
EIF4G3	NDE	FSTL5	DE	1
FSTL5	DE	LOC105376829	NF	1
FSTL5	DE	LOC105376830	NF	1
FSTL5	DE	OR6K6	NF	1
FSTL5	DE	TMEM178A	NDE	1
FSTL5	DE	MATN2	NDE	1
AGBL1	NDE	FSTL5	DE	1
CCNYL3	NF	FSTL5	DE	1
FSTL5	DE	PHF21B	NDE	1
GKN1	NDE	MGAT4FP	NF	1
GKN1	NDE	unknown	NF	1
GKN1	NDE	STK32A-AS1	NF	1
LOC107984187	NF	MGAT4FP	NF	1
LOC107984187	NF	STK32A-AS1	NF	1
RAD51B	NDE	STK32A-AS1	NF	1
PELP1	NDE	STK32A-AS1	NF	1
COL19A1	NDE	PELP1	NDE	1
DMD	NDE	MGAT4FP	NF	1
STK32A-AS1	NF	ZZEF1	NDE	1
ZZEF1	NDE	unknown	NF	1
FSTL5	DE	IL1RAPL2	NDE	1
FSTL5	DE	LOC105374056	NF	1
FSTL5	DE	SAMD12	NDE	1
FSTL5	DE	LOC105375724	NF	1
EVC2	NDE	FSTL5	DE	1
LOC105378515	NF	MGAT4FP	NF	1
LSAMP	NDE	SPSB4	NDE	1
FSTL5	DE	MAP3K15	NDE	1
CNTN4	NDE	unknown	NF	1
CABLES1	NDE	CNTN4	NDE	1
DLGAP1	NDE	FSTL5	DE	1
LOC124902439	NF	RUNX1	NDE	1
RUNX1	NDE	unknown	NF	1
LRRC31	NDE	MARCHF6	NDE	1
FSTL5	DE	UTRN	NDE	1
MED12L	NDE	unknown	NF	1
FSTL5	DE	TSNARE1	NDE	1
LOC105369543	NF	unknown	NF	1
LOC124902439	NF	SCN3B	NDE	1
LOC105369543	NF	LOC124902439	NF	1
LOC105369543	NF	SCN3B	NDE	1
LOC107985648	NF	MGAT4FP	NF	1
LOC107985648	NF	STK32A-AS1	NF	1
LOC124902439	NF	PRPF4B	NDE	1
PRPF4B	NDE	unknown	NF	1
CFAP299	NDE	MAD1L1	NDE	1
MAD1L1	NDE	unknown	NF	1
BUB1B	NDE	MARCHF6	NDE	1
LOC107984763	NF	MARCHF6	NDE	1
BUB1B	NDE	PDSS2	NDE	1
LOC107984763	NF	PDSS2	NDE	1
DACH2	NDE	LOC124902439	NF	1
FSTL5	DE	L3MBTL4	NDE	1
MACC1	NDE	MGAT4FP	NF	1
MACC1	NDE	MOBP	NDE	1
LOC101927668	NF	MOBP	NDE	1
MACC1	NDE	STK32A-AS1	NF	1
MGAT4FP	NF	TRIP11	NDE	1
STK32A-AS1	NF	TRIP11	NDE	1
BANK1	NDE	FSTL5	DE	1
FSTL5	DE	TCF4	NDE	1
LOC105371952	NF	unknown	NF	1
CLUL1	NDE	FSTL5	DE	1
FSTL5	DE	ZNF385D	NDE	1
FSTL5	DE	LOC105374524	NF	1
IL1RAPL1	NDE	unknown	NF	1
ZBTB4	NDE	unknown	NF	1
SLC35G6	NF	unknown	NF	1
POLR2A	NDE	ZBTB4	NDE	1
POLR2A	NDE	SLC35G6	NF	1
FSTL5	DE	POLR2A	NDE	1
FSTL5	DE	ZBTB4	NDE	1
FSTL5	DE	SLC35G6	NF	1
GPC5	NDE	KIFAP3	NDE	1
GPC5	NDE	SKAP2	NDE	1
EPIC1	NF	LOC124901499	NF	1
LINC00898	NF	LOC124901499	NF	1
LRIG3	NDE	MGAT4FP	NF	1
LRIG3	NDE	STK32A-AS1	NF	1
BTBD9	NDE	MGAT4FP	NF	1
BTBD9	NDE	STK32A-AS1	NF	1
LOC105374754	NF	LOC124902439	NF	1
LOC105374754	NF	unknown	NF	1
MGAT4FP	NF	ZNF250	NDE	1
STK32A-AS1	NF	ZNF250	NDE	1
FSTL5	DE	LOC124900868	NF	1
ABHD2	NDE	FSTL5	DE	1
FSTL5	DE	SPTA1	NF	1
ERLIN2	NDE	LOC124902439	NF	1
ERLIN2	NDE	unknown	NF	1
FSTL5	DE	LOC105370112	NF	1
ABCC12	NDE	MGAT4FP	NF	1
FHIT	NDE	MGAT4FP	NF	1
MGAT4FP	NF	SERPINB8	NDE	1
SERPINB8	NDE	STK32A-AS1	NF	1
LOC124901499	NF	NT5DC4	NDE	1
HIPK2	NDE	MGAT4FP	NF	1
HIPK2	NDE	STK32A-AS1	NF	1
LOC105375951	NF	MGAT4FP	NF	1
LOC105375951	NF	STK32A-AS1	NF	1
LOC107986129	NF	MGAT4FP	NF	1
LOC107986129	NF	STK32A-AS1	NF	1
MGAT4FP	NF	TRPM3	NDE	1
LOC105376078	NF	MGAT4FP	NF	1
STK32A-AS1	NF	TRPM3	NDE	1
LOC105376078	NF	STK32A-AS1	NF	1
DAB1	NDE	MGAT4FP	NF	1
DAB1	NDE	STK32A-AS1	NF	1
FCHO2	NDE	MGAT4FP	NF	1
FCHO2	NDE	STK32A-AS1	NF	1
LOC105376829	NF	MGAT4FP	NF	1
LOC105376830	NF	MGAT4FP	NF	1
LOC105376829	NF	STK32A-AS1	NF	1
LOC105376830	NF	STK32A-AS1	NF	1
LOC107983981	NF	MGAT4FP	NF	1
LOC107983981	NF	STK32A-AS1	NF	1
MCM8	NDE	MGAT4FP	NF	1
MCM8	NDE	STK32A-AS1	NF	1
MGAT4FP	NF	PCDH7	NDE	1
PCDH7	NDE	STK32A-AS1	NF	1
C1orf87	NF	MGAT4FP	NF	1
C1orf87	NF	STK32A-AS1	NF	1
LRP1B	NDE	MGAT4FP	NF	1
LRP1B	NDE	STK32A-AS1	NF	1
LINC01170	NF	MGAT4FP	NF	1
LINC01170	NF	STK32A-AS1	NF	1
MGAT4FP	NF	RALGAPA2	NDE	1
RALGAPA2	NDE	STK32A-AS1	NF	1
EYA3	NDE	LRRC3C	NF	1
LRRC3C	NF	LYZL4	NDE	1
MGAT4FP	NF	ZMYM2	NDE	1
MOBP	NDE	ZMYM2	NDE	1
STK32A-AS1	NF	ZMYM2	NDE	1
ADAMTSL1	NDE	CFAP299	NDE	1
CNTN5	NDE	FSTL5	DE	1
CEP128	NDE	FSTL5	DE	1
CEP128	NDE	CNTN5	NDE	1
MARCHF6	NDE	PIR	NDE	1
MARCHF6	NDE	PIR-FIGF	NF	1
MGAT4FP	NF	NLGN4X	NDE	1
NLGN4X	NDE	STK32A-AS1	NF	1
CTNND2	NDE	LOC102724861	NF	1
CTNND2	NDE	FSTL5	DE	1
ANKRD26P1	NDE	LOC124901499	NF	1
LOC100506974	NF	VPS13B	NDE	1
CPNE4	NDE	MGAT4FP	NF	1
ATP11B	NDE	MGAT4FP	NF	1
ATP11B	NDE	CPNE4	NDE	1
CPNE4	NDE	STK32A-AS1	NF	1
ATP11B	NDE	STK32A-AS1	NF	1
LCLAT1	NDE	RANBP2	NDE	1
CCDC138	NDE	LCLAT1	NDE	1
GPR39	NDE	KALRN	NDE	1
MGAT4FP	NF	ZNF649	NDE	1
MGAT4FP	NF	ZNF649-AS1	NF	1
MOBP	NDE	ZNF649	NDE	1
MOBP	NDE	ZNF649-AS1	NF	1
STK32A-AS1	NF	ZNF649	NDE	1
STK32A-AS1	NF	ZNF649-AS1	NF	1
LCLAT1	NDE	OR52N4	NF	1
CNTNAP2	NDE	FSTL5	DE	1
LOC124901499	NF	PRTG	NDE	1
PRTG	NDE	unknown	NF	1
LRRC31	NDE	SLC4A4	NDE	1
LOC124901499	NF	RHOT1	NDE	1
LINC02366	NF	LOC124901499	NF	1
LINC02366	NF	unknown	NF	1
LINC01933	NDE	STK32A-AS1	NF	1
DLC1	NDE	MGAT4FP	NF	1
LOC101930149	NF	MGAT4FP	NF	1
DLC1	NDE	MOBP	NDE	1
LOC101930149	NF	MOBP	NDE	1
DLC1	NDE	STK32A-AS1	NF	1
LOC101930149	NF	STK32A-AS1	NF	1
MGAT4FP	NF	TBC1D14	NDE	1
MOBP	NDE	TBC1D14	NDE	1
STK32A-AS1	NF	TBC1D14	NDE	1
HORMAD2	NDE	VPS13B	NDE	1
LINC01932	NF	RSPO2	NDE	1
BACH2	NDE	RSPO2	NDE	1
RSPO2	NDE	unknown	NF	1
MGAT4FP	NF	TIAM1	NDE	1
STK32A-AS1	NF	TIAM1	NDE	1
CTNNA2	NDE	LOC124901489	NF	1
MGAT4FP	NF	ZNF236	NDE	1
MOBP	NDE	ZNF236	NDE	1
STK32A-AS1	NF	ZNF236	NDE	1
MGAT4FP	NF	STARD13	NDE	1
MOBP	NDE	STARD13	NDE	1
STARD13	NDE	STK32A-AS1	NF	1
EIF4G3	NDE	MOBP	NDE	1
CCDC93	NDE	MGAT4FP	NF	1
CCDC93	NDE	MOBP	NDE	1
CCDC93	NDE	STK32A-AS1	NF	1
MGAT4FP	NF	ST6GALNAC1	NDE	1
MOBP	NDE	ST6GALNAC1	NDE	1
ST6GALNAC1	NDE	STK32A-AS1	NF	1
LOC105374660	NF	MGAT4FP	NF	1
LOC105374660	NF	MOBP	NDE	1
LOC105374660	NF	STK32A-AS1	NF	1
DMD	NDE	unknown	NF	1
SPATA5	NF	unknown	NF	1
LRMDA	NDE	RERE	NDE	1
LRMDA	NDE	STEAP1B	NDE	1
LINC02955	NF	LOC105376945	NF	1
LINC02955	NF	unknown	NF	1
LOC105378066	NF	MGAT4FP	NF	1
ZNF451	NDE	ZNF451-AS1	NF	1
LINC01346	NF	ZNF451	NDE	1
LINC01346	NF	ZNF451-AS1	NF	1
LOC105376945	NF	ZNF451	NDE	1
LOC105376945	NF	ZNF451-AS1	NF	1
ZNF451-AS1	NF	unknown	NF	1
NRG1	NDE	STK32A	NDE	1
MAP3K9	NDE	MGAT4FP	NF	1
MAP3K9	NDE	STK32A-AS1	NF	1
DOCK11	NDE	LRRC31	NDE	1
DOCK11	NDE	MCPH1	NDE	1
LOC124900169	NF	LOC124901499	NF	1
FAM78B	NDE	LOC105376945	NF	1
MGAT4FP	NF	PTCHD1	NDE	1
LOC107985962	NF	PTCHD1	NDE	1
AP5S1	NDE	VPS13B	NDE	1
AP5S1	NDE	TLE4	NDE	1
LRMDA	NDE	unknown	NF	1
LOC107986335	NF	LRMDA	NDE	1
LRMDA	NDE	VEPH1	NDE	1
LOC101928236	NF	LRMDA	NDE	1
EIF2S3	NDE	MGAT4FP	NF	1
LINC01776	NF	LOC105376945	NF	1
LOC105376945	NF	LOC124900404	NF	1
LINC01776	NF	unknown	NF	1
LOC124900404	NF	unknown	NF	1
MGAT4FP	NF	NRG1	NDE	1
MGAT4FP	NF	NRG1-IT1	NF	1
LOC124901499	NF	TBL1X	NDE	1
LCLAT1	NDE	ZFX	NDE	1
LOC124901499	NF	ZFX	NDE	1
MGAT4FP	NF	ZNF280C	NDE	1
STK32A-AS1	NF	ZNF280C	NDE	1
COL11A1	NDE	MGAT4FP	NF	1
COL11A1	NDE	STK32A-AS1	NF	1
ADD3	DE	MGAT4FP	NF	1
ADD3	DE	MOBP	NDE	1
ADD3	DE	STK32A-AS1	NF	1
C9orf92	NF	GPR39	NDE	1
PCDH19	NDE	RGS12	NDE	1
CFAP107	NF	LINC01346	NF	1
CFAP107	NF	LOC105376945	NF	1
LOC107986335	NF	RHOT1	NDE	1
LOC124905276	NF	unknown	NF	1
C9	NDE	LOC124905276	NF	1
ZNF25-DT	NF	unknown	NF	1
SLC4A4	NDE	ZNF25-DT	NF	1
MGAT4FP	NF	ZNF17	NDE	1
STK32A-AS1	NF	ZNF17	NDE	1
ITGA4	NDE	LINC01932	NF	1
BACH2	NDE	ITGA4	NDE	1
DCC	NDE	MGAT4FP	NF	1
DCC	NDE	MOBP	NDE	1
DCC	NDE	STK32A-AS1	NF	1
CEP89	NDE	MGAT4FP	NF	1
CEP89	NDE	STK32A-AS1	NF	1
LOC107985669	NF	MGAT4FP	NF	1
LOC107985669	NF	STK32A-AS1	NF	1
DMD	NDE	LINC01932	NF	1
BACH2	NDE	DMD	NDE	1
LOC105376945	NF	ROBO2	NDE	1
FSTL4	NDE	LOC105376945	NF	1
GEMIN2	NDE	SLC25A26	NDE	1
NCOR2	NDE	unknown	NF	1
DOK5	NDE	LINC01932	NF	1
BACH2	NDE	DOK5	NDE	1
DOK5	NDE	unknown	NF	1
ACVR1	NDE	BACH2	NDE	1
EYS	NF	LOC124901499	NF	1
GEMIN2	NDE	LINC02299	NF	1
LINC02299	NF	unknown	NF	1
PDZD2	NDE	RGS12	NDE	1
MAGI2	NDE	XRCC4	NDE	1
IL1RAPL1	NDE	MARCHF6	NDE	1
EPIC1	NF	MGAT4FP	NF	1
LINC00898	NF	MGAT4FP	NF	1
EPIC1	NF	LOC107985962	NF	1
LINC00898	NF	LOC107985962	NF	1
LOC105370214	NF	NCOR2	NDE	1
CASC11	NF	STRA8	NF	1
LOC105376945	NF	LOC124902439	NF	1
C9	NDE	CATSPER3	NF	1
LINC01932	NF	NPAS3	NDE	1
BACH2	NDE	NPAS3	NDE	1
LOC105370214	NF	unknown	NF	1
CASC11	NF	LOC105373171	NF	1
LOC105373171	NF	RBFOX1	NDE	1
LOC105373171	NF	LOC124905213	NF	1
CDKL5	NDE	RGS12	NDE	1
LINC01933	NDE	PKIB	NDE	1
PKIB	NDE	unknown	NF	1
FRMPD4	NDE	GANC	NDE	1
FAM78B	NDE	LOC107985684	NF	1
CADM2	NDE	NR5A2	NDE	1
CADM2	NDE	LINC01933	NDE	1
LINC01346	NF	LINC03000	NF	1
LINC01346	NF	SCML2	NDE	1
LINC03000	NF	LOC105376945	NF	1
LOC105376945	NF	SCML2	NDE	1
LINC03000	NF	SCML2	NDE	1
LOC105378066	NF	NT5DC4	NDE	1
COLQ	NDE	LOC107984041	NF	1
HELQ	NDE	VEPH1	NDE	1
HELQ	NDE	LOC101928236	NF	1
DMD	NDE	VEPH1	NDE	1
DMD	NDE	LOC101928236	NF	1
DMD	NDE	HELQ	NDE	1
LINC01933	NDE	ROBO2	NDE	1
LINC01933	NDE	PDK3	NDE	1
ROBO2	NDE	SLC4A4	NDE	1
BUB1B	NDE	unknown	NF	1
LOC107984763	NF	unknown	NF	1
CIT	NDE	unknown	NF	1
C9	NDE	CIT	NDE	1
ARHGAP24	NDE	VEPH1	NDE	1
ARHGAP24	NDE	LOC101928236	NF	1
FOXP2	NDE	FSTL4	NDE	1
AFF3	NDE	unknown	NF	1
AFF3	NDE	RGS12	NDE	1
SHROOM2	NDE	unknown	NF	1
NOL9	NDE	unknown	NF	1
R3HCC1L	NDE	unknown	NF	1
RHOT1	NDE	SLC4A4	NDE	1
LOC107985251	NF	RBFOX1	NDE	1
LOC124904497	NF	RBFOX1	NDE	1
ACVR1	NDE	RBFOX1	NDE	1
LINC01933	NDE	PIR	NDE	1
LINC01933	NDE	PIR-FIGF	NF	1
ANOS1	NDE	MAGI2	NDE	1
LRRC31	NDE	RHOT1	NDE	1
C9	NDE	SRPX	NDE	1
LINC01933	NDE	LOC102724861	NF	1
DSCAM	NDE	unknown	NF	1
CA12	NDE	DSCAM	NDE	1
RBM10	NDE	RGS12	NDE	1
MAPK6	NDE	RBM10	NDE	1
LRRC31	NDE	RAPGEF4	NDE	1
SATL1	NDE	unknown	NF	1
C9	NDE	SATL1	NDE	1
LRRC31	NDE	LRRC37B	NDE	1
LRRC37B	NDE	MCPH1	NDE	1
DNA2	NDE	NR5A2	NDE	1
DNA2	NDE	LINC01933	NDE	1
LOC105376214	NF	unknown	NF	1
LOC105376214	NF	RGS12	NDE	1
CREBBP	NDE	RGS12	NDE	1
LRRC31	NDE	NLGN4X	NDE	1
ESRRG	NDE	LRRC31	NDE	1
ESRRG	NDE	unknown	NF	1
LOC105378066	NF	NCAM2	NDE	1
ADAMTSL1	NDE	NCAM2	NDE	1
KLHL18	NDE	unknown	NF	1
CDR2L	NDE	KLHL18	NDE	1
MAP7	NDE	unknown	NF	1
CHRDL1	NDE	unknown	NF	1
MAP7	NDE	RGS12	NDE	1
CHRDL1	NDE	RGS12	NDE	1
CHRDL1	NDE	MAP7	NDE	1
LOC124901137	NF	OVOS2	NDE	1
EPIC1	NF	FAM78B	NDE	1
FAM78B	NDE	LINC00898	NF	1
MAGI2	NDE	PACRG	NDE	1
LOC124904497	NF	unknown	NF	1
CAPN6	NDE	unknown	NF	1
CAPN6	NDE	RGS12	NDE	1
LRRC31	NDE	SMS	NDE	1
ACVR1	NDE	OPRD1	NDE	1
HTR3C	NF	OPRD1	NDE	1
ACVR1	NDE	HTR3C	NF	1
HTR3C	NF	unknown	NF	1
VSIG1	NDE	unknown	NF	1
C9	NDE	VSIG1	NDE	1
CTNNBL1	NDE	LOC101927566	NF	1
LOC102723546	NF	LRRC31	NDE	1
LOC107985705	NF	LRRC31	NDE	1
DCAF8L2	NDE	MCPH1	NDE	1
GPR161	NDE	ZNF136	NDE	1
KALRN	NDE	ZNF136	NDE	1
ZNF136	NDE	unknown	NF	1
NT5DC4	NDE	RBFOX3	NDE	1
LRMDA	NDE	SMS	NDE	1
FIRRE	NF	MIR137HG	NDE	1
SCN9A	NDE	unknown	NF	1
SCN1A-AS1	NF	unknown	NF	1
PCDH15	NDE	SCN9A	NDE	1
PCDH15	NDE	SCN1A-AS1	NF	1
KANK1	NDE	LINC02608	NF	1
KANK1	NDE	RAPGEF4	NDE	1
ATG14	NDE	VWA3B	NDE	1
FBXO34	NDE	VWA3B	NDE	1
LOC124908057	NF	unknown	NF	1
LOC105370476	NF	SEPTIN7P14	NF	1
LOC107985434	NF	unknown	NF	1
C9	NDE	LOC107985434	NF	1
LOC105370328	NF	unknown	NF	1
LOC101927566	NF	LOC105370328	NF	1
BRCA2	NDE	FGGY	NDE	1
CEP128	NDE	unknown	NF	1
ACVR1	NDE	TDRD9	NDE	1
TDRD9	NDE	unknown	NF	1
KDM1B	NDE	unknown	NF	1
C9	NDE	KDM1B	NDE	1
CTNND1	NDE	MAGI2	NDE	1
MAGI2	NDE	STARD13	NDE	1
MAGI2	NDE	RASSF3	NDE	1
ADGRL3	NDE	MAGI2	NDE	1
RASAL2	NDE	VNN3P	NDE	1
VNN3P	NDE	unknown	NF	1
SLC4A4	NDE	VNN3P	NDE	1
DCAF8L2	NDE	unknown	NF	1
LRRC37B	NDE	unknown	NF	1
ACVR1	NDE	GLB1	NDE	1
ACVR1	NDE	CREB3L2	NDE	1
ACVR1	NDE	NRG1	NDE	1
ACVR1	NDE	NRG1-IT1	NF	1
ACVR1	NDE	WHRN	NDE	1
CREB3L2	NDE	GLB1	NDE	1
GLB1	NDE	NRG1	NDE	1
GLB1	NDE	NRG1-IT1	NF	1
GLB1	NDE	WHRN	NDE	1
CREB3L2	NDE	NRG1	NDE	1
CREB3L2	NDE	NRG1-IT1	NF	1
CREB3L2	NDE	WHRN	NDE	1
NRG1	NDE	WHRN	NDE	1
EPIC1	NF	KCNN2	NDE	1
KCNN2	NDE	LINC00898	NF	1
B3GALT1	NDE	CATSPER3	NF	1
FAM78B	NDE	LRFN2	NDE	1
LRFN2	NDE	unknown	NF	1
LOC107985251	NF	LOC124904497	NF	1
LOC107985251	NF	RBFOX3	NDE	1
LOC124904497	NF	RBFOX3	NDE	1
ACVR1	NDE	RBFOX3	NDE	1
LINC01346	NF	MOBP	NDE	1
CASC11	NF	ITGA4	NDE	1
CNTNAP5	NF	RBFOX3	NDE	1
F8	NDE	LINC02608	NF	1
F8	NDE	RAPGEF4	NDE	1
CNTNAP5	NF	NELL1	NDE	1
PTPRG	NDE	TRIM44	NDE	1
NRG1	NDE	RAPGEF4	NDE	1
CNTNAP5	NF	LOC124908057	NF	1
APOB	NDE	NRG1	NDE	1
APOB	NDE	NRG1-IT1	NF	1
FGF13	NDE	unknown	NF	1
FSTL5	DE	LINC01088	NDE	1
LINC01088	NDE	TSHZ3	NDE	1
PTPRG	NDE	ZNF767P	NDE	1
C9orf92	NF	ZNF767P	NDE	1
CD99P1	NF	LINC01346	NF	1
STIM1	NDE	unknown	NF	1
LRRC3C	NF	unknown	NF	1
FHIT	NDE	WDFY4	NDE	1
LOC124900169	NF	XRCC4	NDE	1
CNTN6	NDE	COL4A4	NDE	1
LOC105377097	NF	RAPGEF4	NDE	1
LOC124906243	NF	unknown	NF	1
CNTNAP5	NF	LINC01346	NF	1
FAM168B	NDE	FHIT	NDE	1
CCDC102B	NDE	unknown	NF	1
B3GALT1	NDE	CCDC102B	NDE	1
DMGDH	NDE	LINC01346	NF	1
LINC01346	NF	OPHN1	NDE	1
LAMP3	NDE	SLC41A2	NDE	1
MAP3K20	NDE	PYGL	NDE	1
MAP3K20-AS1	NF	PYGL	NDE	1
PYGL	NDE	unknown	NF	1
BPIFA2	NF	unknown	NF	1
B3GALT1	NDE	BPIFA2	NF	1
BPIFA2	NF	KLHL32	NDE	1
CLEC19A	NF	LINC01346	NF	1
CLEC19A	NF	LOC105371114	NF	1
LINC01346	NF	TBC1D14	NDE	1
FRYL	NDE	unknown	NF	1
FRYL	NDE	MICAL2	NDE	1
MICAL2	NDE	unknown	NF	1
HS1BP3	NDE	LINC01951	NF	1
HS1BP3	NDE	unknown	NF	1
LINC01951	NF	unknown	NF	1
LINC01346	NF	PTPN14	NDE	1
B3GALT1	NDE	DOCK8	NDE	1
MCPH1	NDE	NOL9	NDE	1
MCPH1	NDE	R3HCC1L	NDE	1
DNA2	NDE	unknown	NF	1
CLSTN2	NDE	DNA2	NDE	1
DNA2	NDE	FSTL5	DE	1
AOX3P-AOX2P	NF	MSRA	NDE	1
LTBP2	NDE	MSRA	NDE	1
IPO11	NDE	SLC18A2	NDE	1
IPO11	NDE	ZFHX3	NDE	1
CEPT1	NDE	PBX3	NDE	1
PBX3	NDE	PRKN	NDE	1
CEPT1	NDE	OTUD7A	NDE	1
OTUD7A	NDE	PRKN	NDE	1
OTUD7A	NDE	unknown	NF	1
CEPT1	NDE	MAP3K20	NDE	1
CEPT1	NDE	MAP3K20-AS1	NF	1
MAP3K20	NDE	PRKN	NDE	1
MAP3K20-AS1	NF	PRKN	NDE	1
MYO1B	NDE	PDZD2	NDE	1
FSTL5	DE	PDZD2	NDE	1
FBXO38-DT	NF	PDZD2	NDE	1
CEPT1	NDE	TRPC5	NDE	1
PRKN	NDE	TRPC5	NDE	1
TRPC5	NDE	unknown	NF	1
APBB2	NDE	unknown	NF	1
APBB2	NDE	FSTL5	DE	1
AOC1	NDE	APBB2	NDE	1
APBB2	NDE	LOC105375567	NF	1
IDO2	NDE	unknown	NF	1
FSTL5	DE	IDO2	NDE	1
CLSTN2	NDE	FNBP1L	NDE	1
FNBP1L	NDE	SETD1B	NDE	1
MYO1B	NDE	TRIM2	NDE	1
FSTL5	DE	TRIM2	NDE	1
[truncated: 20 more rows]

## Sheet: cad
unknown	NF	unknown	NF	10218
DMD	NDE	unknown	NF	779
FRMPD4	NDE	unknown	NF	572
PTCHD1-AS	NDE	unknown	NF	339
GABRA3	NDE	unknown	NF	253
LOC105373150	NF	unknown	NF	252
TENM1	NDE	unknown	NF	237
GUCY2F	NDE	unknown	NF	213
PUDP	NDE	unknown	NF	210
SGCZ	NDE	unknown	NF	196
LRP11	NDE	unknown	NF	191
LOC107985704	NF	unknown	NF	179
NLGN4X	NDE	unknown	NF	174
FRMPD4	NDE	FRMPD4-AS1	NF	171
LINC03000	NF	unknown	NF	169
BMPR1B	NDE	unknown	NF	167
TBL1X	NDE	unknown	NF	163
ADAMTS12	NDE	unknown	NF	147
OTC	NDE	unknown	NF	146
SCNN1B	NDE	unknown	NF	144
DACH2	NDE	unknown	NF	143
TMEM255A	NDE	unknown	NF	140
GRIA3	NDE	unknown	NF	139
STAG2	NDE	unknown	NF	138
LOC105377700	NF	unknown	NF	131
MSRA	NDE	unknown	NF	129
ARHGAP6	NDE	unknown	NF	128
CAPN6	NDE	unknown	NF	125
COL4A6	NDE	unknown	NF	123
HEPH	NDE	unknown	NF	121
DIAPH2	NDE	unknown	NF	118
FIRRE	NDE	unknown	NF	115
CNTN1	NDE	unknown	NF	113
CRYBG1	NDE	unknown	NF	109
PPP2R2C	NDE	unknown	NF	107
KDM1A	NDE	unknown	NF	105
SH3KBP1	NDE	unknown	NF	100
MAMLD1	NDE	unknown	NF	96
CTNNA3	NDE	LRRTM3	NDE	91
CTNNA3	NDE	LOC101928961	NF	91
AFF2	NDE	unknown	NF	90
CASK	NDE	unknown	NF	89
IL1RAPL1	NDE	unknown	NF	88
LOC107985675	NF	unknown	NF	87
KLHL4	NDE	unknown	NF	83
GPM6B	NDE	unknown	NF	82
CLTRN	NDE	unknown	NF	81
OPHN1	NDE	unknown	NF	80
RERE	NDE	unknown	NF	79
TEX11	NDE	unknown	NF	79
LOC107985698	NF	unknown	NF	77
MAD1L1	NDE	unknown	NF	76
LOC124901573	NF	unknown	NF	76
FGF13	NDE	unknown	NF	76
LOC107986187	NF	TAPT1	NDE	74
SLC16A2	NDE	unknown	NF	73
DGKK	NDE	unknown	NF	73
GFRA1	NDE	unknown	NF	72
KLF8	NDE	unknown	NF	72
MIR325HG	NF	unknown	NF	72
FOXP1	NDE	unknown	NF	71
PHEX	NDE	unknown	NF	71
LOC105370460	NF	LOC105370461	NF	70
ADGRG2	NDE	unknown	NF	70
USP11	NDE	unknown	NF	68
RHOXF1-AS1	NDE	unknown	NF	68
SYNPR	NDE	unknown	NF	67
LHFPL1	NDE	unknown	NF	67
PTCHD1	NDE	unknown	NF	65
CLCN4	NDE	unknown	NF	65
BACH2	NDE	unknown	NF	64
FAAH2	NDE	unknown	NF	64
EDA2R	NDE	unknown	NF	63
WDR44	NDE	unknown	NF	63
MAGEB18	NDE	unknown	NF	63
LRFN2	NDE	unknown	NF	62
TAPT1	NDE	unknown	NF	62
TBC1D19	NDE	unknown	NF	62
LOC105377114	NF	unknown	NF	62
SGCD	NDE	unknown	NF	61
LOC101928273	NF	unknown	NF	60
CNTN5	NDE	unknown	NF	59
TENM2	NDE	unknown	NF	58
GFOD1	DE	unknown	NF	56
SCARB1	NDE	unknown	NF	55
LOC124905257	NF	unknown	NF	55
LOC105376387	NF	unknown	NF	55
CASR	NDE	unknown	NF	54
PIKFYVE	NDE	unknown	NF	54
BMPR1B	NDE	LOC112268022	NF	53
DPYD	NDE	unknown	NF	53
LOC105370460	NF	unknown	NF	52
GLRA2	NDE	unknown	NF	50
KIF2A	NDE	unknown	NF	50
BCLAF3	NDE	unknown	NF	50
LOC124905206	NF	unknown	NF	50
LOC124905177	NF	unknown	NF	50
RTL4	NDE	unknown	NF	50
HTR2C	NDE	unknown	NF	49
ZFX	NDE	unknown	NF	49
DMD	NDE	LINC03000	NF	48
LOC105377115	NF	unknown	NF	48
POM121C	NDE	unknown	NF	47
CXorf58	NF	unknown	NF	46
NKAPP1	NDE	unknown	NF	46
HDAC8	NDE	unknown	NF	46
WWTR1	NDE	unknown	NF	46
GABRQ	NDE	LOC105373370	NF	46
RYR3	NDE	unknown	NF	46
ADAMTSL1	NDE	unknown	NF	46
SHROOM2	NDE	unknown	NF	46
TEAD1	NDE	unknown	NF	45
TTC39B	NDE	unknown	NF	45
KLF8	NDE	LOC124905193	NF	45
MEIS1	NDE	unknown	NF	44
WWC3	NDE	unknown	NF	44
MTMR1	NDE	unknown	NF	44
MECOM	NDE	unknown	NF	44
UBE2V1P16	NF	unknown	NF	43
CTNNA3	NDE	TENM2	NDE	42
ESRRG	NDE	LOC105377114	NF	42
ESRRG	NDE	LOC105377115	NF	42
NXF5	NDE	unknown	NF	42
DNAH14	NDE	unknown	NF	42
LOC107984714	NF	MYO9A	NDE	42
ANOS1	NDE	unknown	NF	41
ADGRG2	NDE	LOC101928415	NF	41
ESRRG	NDE	unknown	NF	41
FBXL17	NDE	unknown	NF	40
LOC112268022	NF	unknown	NF	39
TLR7	NDE	unknown	NF	38
DSEL-AS1	NDE	unknown	NF	38
LOC105373320	NF	unknown	NF	38
EDA2R	NDE	LOC105373150	NF	37
MYO9A	NDE	unknown	NF	37
ZMYND12	NDE	unknown	NF	37
KLHL20	NDE	unknown	NF	37
LOC105373150	NF	RERE	NDE	36
ZCCHC7	NDE	unknown	NF	36
HPSE2	NDE	unknown	NF	36
LOC105373182	NF	unknown	NF	36
DENND1A	NDE	unknown	NF	36
ADAMTS12	NDE	LOC107985704	NF	35
FAM135B	NDE	unknown	NF	35
LOC105373287	NF	unknown	NF	35
LOC105373287	NF	LOC105373288	NF	35
LOC107985713	NF	unknown	NF	35
CAPSL	NDE	unknown	NF	34
LOC124904104	NF	unknown	NF	34
CGNL1	NDE	unknown	NF	34
DSEL-AS1	NDE	LOC105372174	NF	34
LOC107985714	NF	unknown	NF	34
CMIP	NDE	LOC105371362	NF	34
DMD	NDE	STAG2	NDE	33
DLGAP1	NDE	unknown	NF	33
CDH7	NDE	unknown	NF	33
RAPGEF1	NDE	unknown	NF	33
LOC105373333	NF	unknown	NF	33
LOC105373161	NF	unknown	NF	33
LOC107985709	NF	unknown	NF	33
FHIT	NDE	unknown	NF	33
LOC107985664	NF	unknown	NF	33
PRKN	NDE	unknown	NF	33
ADGRL2	NDE	unknown	NF	32
ARMCX4	NDE	unknown	NF	32
GPD1L	NDE	unknown	NF	32
HDX	NDE	unknown	NF	32
PIR	NDE	PIR-FIGF	NF	32
BEND2	NDE	unknown	NF	32
DCAF8L2	NDE	unknown	NF	32
CHM	NDE	unknown	NF	32
PUDP	NDE	RERE	NDE	31
LOC105373150	NF	PUDP	NDE	31
PDGFC	NDE	unknown	NF	31
NOVA1	NDE	unknown	NF	31
LOC124905213	NF	unknown	NF	31
CTNNA3	NDE	unknown	NF	31
LOC105377700	NF	LOC107985704	NF	30
GABRQ	NDE	unknown	NF	30
SV2B	NDE	unknown	NF	30
EDA	NDE	unknown	NF	30
PRKG1	NDE	unknown	NF	30
GUCY2F	NDE	SCNN1B	NDE	29
CNTN5	NDE	EDA2R	NDE	29
LRP2	NDE	unknown	NF	29
FAM83F	NDE	unknown	NF	29
TKTL1	NDE	unknown	NF	29
SPANXA2-OT1	NDE	unknown	NF	29
FAM9A	NDE	unknown	NF	29
CNTN5	NDE	LOC105373150	NF	28
LINC03000	NF	STAG2	NDE	28
LOC105373180	NF	unknown	NF	28
TRAPPC8	NDE	unknown	NF	28
XKR9	NDE	unknown	NF	28
ARHGAP24	NDE	unknown	NF	28
NPAS3	NDE	unknown	NF	28
DNAH14	NDE	LOC105373150	NF	27
EDA2R	NDE	RERE	NDE	27
CNTN5	NDE	PUDP	NDE	27
DMD	NDE	DPYD	NDE	27
LOC101927066	NF	unknown	NF	27
OFD1	NDE	unknown	NF	27
LOC105376476	NF	unknown	NF	27
LONRF3	NDE	unknown	NF	27
BUB3	NDE	unknown	NF	27
LOC105373282	NF	unknown	NF	27
LOC105373177	NF	unknown	NF	27
GAGE10	NF	LOC124905188	NF	27
SYTL5	NDE	unknown	NF	27
GUCY2F	NDE	MSRA	NDE	26
ANOS1	NDE	GABRA3	NDE	26
DNAH14	NDE	EDA2R	NDE	26
CRIM1	NDE	unknown	NF	26
PKP4-AS1	NF	unknown	NF	26
SPRY3	NDE	unknown	NF	26
SPRED1	NDE	unknown	NF	26
KIFAP3	NDE	unknown	NF	26
MSRA	NDE	SCNN1B	NDE	25
ADAMTS12	NDE	LOC105377700	NF	25
ELOVL2-AS1	NF	unknown	NF	25
LINC01594	NF	unknown	NF	25
ZNF807P	NF	unknown	NF	25
CTTNBP2NL	NDE	unknown	NF	25
KCNMA1	NDE	unknown	NF	25
LOC124901774	NF	unknown	NF	25
RALGAPA2	NDE	unknown	NF	25
PINCR	NDE	unknown	NF	25
POMGNT2	NDE	unknown	NF	25
GABRA3	NDE	LOC101927066	NF	24
KDM1A	NDE	SYNPR	NDE	24
EDA2R	NDE	PUDP	NDE	24
RNF185	NDE	unknown	NF	24
EYA2	NDE	unknown	NF	24
ANKFN1	NDE	unknown	NF	24
LINC01951	NDE	unknown	NF	24
LOC105373370	NF	unknown	NF	24
LOC102724465	NF	unknown	NF	24
DNMT3A	NDE	unknown	NF	24
PRLR	NDE	unknown	NF	24
LOC107985681	NF	unknown	NF	24
SMC5	NDE	unknown	NF	24
TMEM164	NDE	unknown	NF	24
IQCJ	NDE	unknown	NF	24
GPC3	NDE	unknown	NF	24
SRPX2	NDE	unknown	NF	24
CSMD1	NDE	unknown	NF	24
DOCK11	NDE	unknown	NF	24
CNTN5	NDE	RERE	NDE	23
IL1R1	NDE	unknown	NF	23
CPNE4	NDE	unknown	NF	23
LRCH2	NDE	unknown	NF	23
ANO10	NDE	unknown	NF	23
POLA1	NDE	unknown	NF	23
DCC	NDE	unknown	NF	23
ZNF185	NDE	unknown	NF	23
CDH7	NDE	DMD	NDE	22
CAPN6	NDE	DMD	NDE	22
FRMPD4	NDE	GFRA1	NDE	22
ALG14	NDE	unknown	NF	22
RUNX1	NDE	unknown	NF	22
LOC100996671	NF	unknown	NF	22
DTD1	NDE	unknown	NF	22
GLA	NDE	unknown	NF	22
RPL36A-HNRNPH2	NDE	unknown	NF	22
SEPTIN6	NDE	unknown	NF	22
IQCJ-SCHIP1	NDE	unknown	NF	22
HMCN1	NDE	unknown	NF	22
DAOA-AS1	NDE	unknown	NF	22
CRYBG1	NDE	LOC107985704	NF	21
HDAC8	NDE	RUNX1	NDE	21
DIAPH2	NDE	HDAC8	NDE	21
DLGAP1	NDE	DMD	NDE	21
GUCY2F	NDE	SYNPR	NDE	21
LHFPL1	NDE	MAD1L1	NDE	21
LHFPL1	NDE	LOC124901573	NF	21
DMD	NDE	PPP2R2C	NDE	21
CASK	NDE	FRMPD4	NDE	21
SLC24A4	NDE	unknown	NF	21
DBH	NDE	unknown	NF	21
RPGR	NDE	unknown	NF	21
MIR99AHG	NDE	unknown	NF	21
ANKRD30BL	NDE	unknown	NF	21
LINC01266	NF	unknown	NF	21
MIR105-1	NDE	unknown	NF	21
CDH13	NDE	unknown	NF	21
PIR	NDE	unknown	NF	21
BABAM2	NDE	unknown	NF	21
KCNQ5	NDE	LOC105377855	NF	21
ATP7A	NDE	unknown	NF	21
LOC105373320	NF	LOC105373333	NF	20
DIAPH2	NDE	GABRA3	NDE	20
CCDC66	NDE	unknown	NF	20
ARMCX2	NDE	unknown	NF	20
IL1R1	NDE	IL1R1-AS1	NF	20
LOC100126447	NF	unknown	NF	20
KCNH7	NDE	unknown	NF	20
LOC105377462	NF	unknown	NF	20
KIF5A	NDE	unknown	NF	20
LINC01725	NF	LOC101927560	NF	20
GNA14	NDE	unknown	NF	20
MAP4K5	NDE	unknown	NF	20
KCNQ5	NDE	unknown	NF	20
LOC100126447	NF	PUDP	NDE	19
GUCY2F	NDE	KDM1A	NDE	19
LINC03000	NF	PPP2R2C	NDE	19
FRMPD4	NDE	LOC101928273	NF	19
ADGRG2	NDE	LOC124905177	NF	19
LOC105369878	NF	unknown	NF	19
HMG20A	NDE	unknown	NF	19
HDAC6	NDE	unknown	NF	19
CMAS	NDE	unknown	NF	19
LINC00269	NF	unknown	NF	19
KCNIP1	NDE	unknown	NF	19
SIPA1L2	NDE	unknown	NF	19
LOC107986092	NF	unknown	NF	19
MAP7D2	NDE	unknown	NF	19
PCDH9	NDE	unknown	NF	19
NR2C2	NDE	unknown	NF	19
MEIS2	NDE	unknown	NF	19
RBFOX1	NDE	unknown	NF	19
ADAMTS12	NDE	CRYBG1	NDE	18
CAPSL	NDE	OTC	NDE	18
HDAC8	NDE	HMG20A	NDE	18
DMD	NDE	GPM6B	NDE	18
ANOS1	NDE	LOC101927066	NF	18
GUCY2F	NDE	WDR44	NDE	18
KDM1A	NDE	WDR44	NDE	18
DNAH14	NDE	RERE	NDE	18
DNAH14	NDE	PUDP	NDE	18
PPP2R2C	NDE	STAG2	NDE	18
ANOS1	NDE	DIAPH2	NDE	18
AKR1C4	NDE	unknown	NF	18
DMD	NDE	PTCHD1-AS	NDE	18
SPIDR	NDE	unknown	NF	18
NEBL	NDE	unknown	NF	18
VLDLR-AS1	NDE	unknown	NF	18
ARHGAP19	NDE	unknown	NF	18
FRMPD4	NDE	GABRA3	NDE	18
AKAP6	NDE	unknown	NF	18
LTBP1	NDE	unknown	NF	18
CNNM1	NDE	unknown	NF	18
FHL1	NDE	unknown	NF	18
IL3RA	NDE	unknown	NF	18
LHFPL6	NDE	unknown	NF	18
WSCD1	NDE	unknown	NF	18
LOC107984128	NF	unknown	NF	18
CNTNAP5	NDE	unknown	NF	18
GAGE10	NF	unknown	NF	18
ANTXRLP1	NF	unknown	NF	18
KAZN	NDE	unknown	NF	18
MAP3K20	NDE	MAP3K20-AS1	NDE	18
CNTN1	NDE	TMEM255A	NDE	17
CXorf58	NF	ELOVL2-AS1	NF	17
CRYBG1	NDE	LOC105377700	NF	17
CAPSL	NDE	KLHL4	NDE	17
DBH	NDE	GABRA3	NDE	17
SYNPR	NDE	WDR44	NDE	17
LOC107985675	NF	LRCH2	NDE	17
PUDP	NDE	TENM1	NDE	17
PYGB	NDE	unknown	NF	17
RYR2	NDE	unknown	NF	17
CCNK	NDE	unknown	NF	17
TARID	NF	unknown	NF	17
SLC39A11	NDE	unknown	NF	17
LOC105373294	NF	unknown	NF	17
LOC105379133	NF	unknown	NF	17
DCAF8	NDE	unknown	NF	17
MARCHF7	NDE	unknown	NF	17
DMD	NDE	LOC124905175	NF	17
USP9X	NDE	unknown	NF	17
ARHGEF3	NDE	unknown	NF	17
PLAC1	NDE	unknown	NF	17
ANKDD1A	NDE	unknown	NF	17
MAP3K20	NDE	unknown	NF	17
CXorf58	NF	RNF185	NDE	16
DIAPH2	NDE	HMG20A	NDE	16
CCDC66	NDE	DMD	NDE	16
DMD	NDE	SLC24A4	NDE	16
CNTN5	NDE	DNAH14	NDE	16
MAGEB18	NDE	TBL1X	NDE	16
CAPN6	NDE	LINC03000	NF	16
FOXP1	NDE	TLR7	NDE	16
GET3	NDE	unknown	NF	16
APBB2	NDE	unknown	NF	16
LOC105374553	NF	unknown	NF	16
TLN2	NDE	unknown	NF	16
MSI2	NDE	unknown	NF	16
DISC1FP1	NF	unknown	NF	16
FAM120B	NDE	unknown	NF	16
LOC105369308	NF	unknown	NF	16
UGT3A2	NDE	unknown	NF	16
LOC105372753	NF	unknown	NF	16
RAB9A	NDE	unknown	NF	16
TCF7L2	NDE	unknown	NF	16
RRM1	NDE	unknown	NF	16
LOC107985669	NF	unknown	NF	16
DAB1	NDE	unknown	NF	16
LINC01456	NF	unknown	NF	16
LOC107985674	NF	unknown	NF	16
LOC105377698	NF	unknown	NF	16
LOC124902439	NF	unknown	NF	16
LOC101929028	NF	unknown	NF	16
CLSTN2	NDE	unknown	NF	16
MAP3K15	NDE	unknown	NF	16
CXorf58	NF	IL1R1	NDE	15
CXorf58	NF	IL1R1-AS1	NF	15
DPYD	NDE	GPM6B	NDE	15
DACH2	NDE	KLHL4	NDE	15
FHL1	NDE	GUCY2F	NDE	15
CUX2	NDE	unknown	NF	15
SMS	NDE	unknown	NF	15
SYT13	NDE	unknown	NF	15
NCOR2	NDE	unknown	NF	15
ERC2	NDE	unknown	NF	15
IL3RA	NDE	LOC101928032	NF	15
CSRP3	NDE	unknown	NF	15
TNS1	NDE	unknown	NF	15
LOC105373153	NF	unknown	NF	15
LOC105377114	NF	LOC105377115	NF	15
LOC102723324	NF	unknown	NF	15
TRAPPC8	NDE	USP11	NDE	14
CRIM1	NDE	OTC	NDE	14
DIAPH2	NDE	RUNX1	NDE	14
ARMCX2	NDE	DMD	NDE	14
DMD	NDE	NXF5	NDE	14
DLGAP1	NDE	DPYD	NDE	14
CAPN6	NDE	PPP2R2C	NDE	14
FOXP1	NDE	PTCHD1-AS	NDE	14
LOC105371986	NF	unknown	NF	14
AFF2	NDE	FRMPD4	NDE	14
TARID	NF	TENM1	NDE	14
LOC105372174	NF	unknown	NF	14
LINC00880	NDE	unknown	NF	14
LINC02029	NDE	unknown	NF	14
ARL15	NDE	unknown	NF	14
CMIP	NDE	unknown	NF	14
LOC105373288	NF	unknown	NF	14
ARHGAP19-SLIT1	NDE	unknown	NF	14
TRPC4	NDE	unknown	NF	14
CLYBL	NDE	CLYBL-AS3	NF	14
BRPF1	NDE	unknown	NF	14
LOC101929200	NF	unknown	NF	14
GABRA3	NDE	MIR105-1	NDE	14
LOC105372371	NF	unknown	NF	14
RBM41	NDE	unknown	NF	14
TRMU	NDE	unknown	NF	14
LINC00607	NDE	unknown	NF	14
LOC105369844	NF	unknown	NF	14
CPE	NDE	unknown	NF	14
TNIP3	NDE	unknown	NF	14
PARP1	NDE	unknown	NF	14
GRM7	NDE	unknown	NF	14
NHSL2	NDE	unknown	NF	14
PKP1	NDE	unknown	NF	14
LOC107987122	NF	unknown	NF	14
EIF2S3	NDE	unknown	NF	14
MYO1B	NDE	unknown	NF	14
ASB9	NDE	unknown	NF	14
FHOD3	NDE	unknown	NF	14
LOC107985684	NF	unknown	NF	14
STS	NDE	unknown	NF	14
IL13RA1	NDE	unknown	NF	14
AFF2	NDE	TMEM178A	NDE	13
EYA2	NDE	SLC16A2	NDE	13
TAPT1	NDE	TBC1D19	NDE	13
PUDP	NDE	ZMYND12	NDE	13
KLHL4	NDE	OTC	NDE	13
GPM6B	NDE	NXF5	NDE	13
DLGAP1	NDE	GPM6B	NDE	13
DIAPH2	NDE	LOC101927066	NF	13
LOC107985698	NF	MAD1L1	NDE	13
LOC107985698	NF	LOC124901573	NF	13
LOC105377114	NF	MAGEB18	NDE	13
LOC105377115	NF	MAGEB18	NDE	13
OPHN1	NDE	SH3KBP1	NDE	13
CAPN6	NDE	STAG2	NDE	13
ANKS1B	NDE	BMPR1B	NDE	13
FRMPD4	NDE	SLC16A2	NDE	13
LOC101928415	NF	unknown	NF	13
RBM10	NDE	unknown	NF	13
CCDC85C	NDE	CCNK	NDE	13
FRMD6	NDE	unknown	NF	13
TSPAN7	NDE	unknown	NF	13
MAOA	NDE	unknown	NF	13
DPP6	NDE	unknown	NF	13
TDRD9	NDE	unknown	NF	13
DGAT2L6	NDE	unknown	NF	13
CPPED1	NDE	unknown	NF	13
SAGE1	NF	unknown	NF	13
PLD5	NDE	unknown	NF	13
ELOVL2	NDE	unknown	NF	13
LINC02546	NF	unknown	NF	13
NCAM2	NDE	unknown	NF	13
CNTN4	NDE	unknown	NF	13
SLC30A2	NDE	unknown	NF	13
LOC105373313	NF	unknown	NF	13
IGFBP-AS1	NF	unknown	NF	13
LINC02994	NF	unknown	NF	13
GLB1	NDE	unknown	NF	13
LOC107985707	NF	unknown	NF	13
SORBS2	NDE	unknown	NF	13
LANCL3	NDE	unknown	NF	13
REPS2	NDE	unknown	NF	13
NBDY	NF	unknown	NF	13
NLGN4X	NDE	TMEM255A	NDE	12
COL4A6	NDE	TEX11	NDE	12
DMD	NDE	MSI2	NDE	12
LOC105373150	NF	ZNF807P	NF	12
PUDP	NDE	TARID	NF	12
GFOD1	DE	NLGN4X	NDE	12
DNMT3A	NDE	SLC16A2	NDE	12
LOC105373333	NF	NCOR2	NDE	12
LRFN2	NDE	TBC1D19	NDE	12
ARMCX2	NDE	CCDC66	NDE	12
DPYD	NDE	NXF5	NDE	12
APBB2	NDE	SLC24A4	NDE	12
APBB2	NDE	DMD	NDE	12
LOC107985709	NF	LOC107985714	NF	12
LHFPL1	NDE	LOC107985698	NF	12
ESRRG	NDE	MAGEB18	NDE	12
FRMPD4	NDE	LOC105373150	NF	12
RHOXF1-AS1	NDE	TBL1X	NDE	12
HEPH	NDE	TBL1X	NDE	12
GABRQ	NDE	SH3KBP1	NDE	12
ARMCX4	NDE	GABRA3	NDE	12
LOC124905177	NF	MEIS2	NDE	12
ADGRG2	NDE	PTCHD1-AS	NDE	12
LOC105373182	NF	LOC124905213	NF	12
ANKFN1	NDE	FRMPD4	NDE	12
NLGN4X	NDE	SLC16A2	NDE	12
AMMECR1	NDE	unknown	NF	12
LOC124905233	NF	unknown	NF	12
KCNQ1	NDE	KCNQ1OT1	NDE	12
APPBP2	NDE	unknown	NF	12
DMD	NDE	FRMD6	NDE	12
RARB	NDE	unknown	NF	12
FYB1	NDE	unknown	NF	12
TRAF3	NDE	unknown	NF	12
DMD	NDE	FRMPD4	NDE	12
RAD51B	NDE	unknown	NF	12
PASD1	NF	unknown	NF	12
LOC105369468	NF	unknown	NF	12
LOC105369165	NF	unknown	NF	12
CDH18	NDE	unknown	NF	12
LOC107985948	NF	unknown	NF	12
VEGFD	NDE	unknown	NF	12
MCF2	NDE	unknown	NF	12
PDE1A	NDE	unknown	NF	12
NXTAR	NF	unknown	NF	12
LOC105372507	NF	unknown	NF	12
ZC3H3	NDE	unknown	NF	12
APOO	NDE	unknown	NF	12
FIRRE	NDE	TMEM255A	NDE	11
COL4A6	NDE	CPNE4	NDE	11
RYR3	NDE	USP11	NDE	11
GFOD1	DE	SLC16A2	NDE	11
GET3	NDE	NLGN4X	NDE	11
EYA2	NDE	NLGN4X	NDE	11
LOC105373320	NF	NCOR2	NDE	11
LHFPL6	NDE	LOC105373333	NF	11
LHFPL6	NDE	LOC105373320	NF	11
LRFN2	NDE	TAPT1	NDE	11
LOC107986187	NF	LRFN2	NDE	11
NKAPP1	NDE	RAPGEF1	NDE	11
CAPSL	NDE	CRIM1	NDE	11
CRIM1	NDE	KLHL4	NDE	11
DMD	NDE	LOC105369878	NF	11
DMGDH	NDE	HDAC8	NDE	11
HMG20A	NDE	RUNX1	NDE	11
CDH7	NDE	DPYD	NDE	11
DBH	NDE	LOC101927066	NF	11
IL1RAPL1	NDE	MAGEB18	NDE	11
DAOA-AS1	NDE	ZDHHC14	NDE	11
SMC5	NDE	TBL1X	NDE	11
HEPH	NDE	SMC5	NDE	11
DGKK	NDE	SIPA1L2	NDE	11
GABRQ	NDE	OPHN1	NDE	11
ARL15	NDE	SH3KBP1	NDE	11
PTCHD1-AS	NDE	TLN2	NDE	11
LOC105370855	NF	PTCHD1-AS	NDE	11
ANKS1B	NDE	LOC112268022	NF	11
GRIA3	NDE	PIKFYVE	NDE	11
ADGRG2	NDE	MEIS2	NDE	11
GUCY2F	NDE	OPHN1	NDE	11
GUCY2F	NDE	LOC107985698	NF	11
ADGRG2	NDE	ANKFN1	NDE	11
FOXP1	NDE	MEIS1	NDE	11
LOC107984041	NF	unknown	NF	11
NEURL1	NDE	unknown	NF	11
KCNQ1	NDE	unknown	NF	11
C7orf57	NF	unknown	NF	11
SEPTIN9	NDE	unknown	NF	11
LINC01278	NDE	unknown	NF	11
LOC124905214	NF	unknown	NF	11
SLK	NDE	unknown	NF	11
LOC105375341	NF	unknown	NF	11
EBF2	NDE	unknown	NF	11
SUGCT	NDE	unknown	NF	11
CACNA2D1	NDE	unknown	NF	11
NDST1	NDE	unknown	NF	11
LOC105375751	NF	unknown	NF	11
LOC101928782	NF	unknown	NF	11
NRXN1	NDE	unknown	NF	11
PHKG2	NDE	unknown	NF	11
PHKG2	NDE	RNF40	NDE	11
CFAP119	NDE	PHKG2	NDE	11
LOC102723546	NF	unknown	NF	11
PARD3	NDE	unknown	NF	11
LINC01572	NF	unknown	NF	11
LOC105373454	NF	unknown	NF	11
TIMELESS	NDE	unknown	NF	11
DSC3	NDE	unknown	NF	11
SLC14A2	NDE	unknown	NF	11
PARVA	NDE	unknown	NF	11
EPM2A-DT	NF	unknown	NF	11
PPARGC1A	NDE	unknown	NF	11
LOC105373175	NF	unknown	NF	11
CNTN1	NDE	NLGN4X	NDE	10
CXorf58	NF	LOC105374553	NF	10
CMAS	NDE	COL4A6	NDE	10
OCRL	NDE	TKTL1	NDE	10
LOC105376476	NF	LOC124905257	NF	10
AKR1C4	NDE	LOC105373150	NF	10
LOC100126447	NF	TARID	NF	10
LOC100126447	NF	TENM1	NDE	10
GET3	NDE	GFOD1	DE	10
DNMT3A	NDE	FRMPD4	NDE	10
ARMCX2	NDE	PYGB	NDE	10
DMD	NDE	PYGB	NDE	10
DLGAP1	NDE	NXF5	NDE	10
ANOS1	NDE	KCNQ1	NDE	10
ANOS1	NDE	KCNQ1OT1	NDE	10
DBH	NDE	DIAPH2	NDE	10
ANOS1	NDE	DBH	NDE	10
GABRA3	NDE	KCNQ1	NDE	10
GABRA3	NDE	KCNQ1OT1	NDE	10
ADGRG2	NDE	LOC107985709	NF	10
IL1RAPL1	NDE	LOC105377114	NF	10
IL1RAPL1	NDE	LOC105377115	NF	10
BCLAF3	NDE	DGKK	NDE	10
RAB9A	NDE	RHOXF1-AS1	NDE	10
GFRA1	NDE	LOC101928273	NF	10
LRCH2	NDE	MACROH2A1	NDE	10
GRIA3	NDE	HDX	NDE	10
CTNNBL1	NDE	GUCY2F	NDE	10
ADGRG2	NDE	FRMPD4	NDE	10
FRMPD4	NDE	LOC101928415	NF	10
ANKFN1	NDE	SH3KBP1	NDE	10
DMD	NDE	NEURL1	NDE	10
DMD	NDE	NEURL1-AS1	NF	10
LOC101927560	NF	unknown	NF	10
DMD	NDE	LOC107985675	NF	10
LINC02821	NF	unknown	NF	10
TMEM178A	NDE	unknown	NF	10
LOC105376454	NF	unknown	NF	10
ZFPM2	NDE	unknown	NF	10
LOC105370259	NF	unknown	NF	10
DMGDH	NDE	unknown	NF	10
CEMIP2	NDE	unknown	NF	10
IQCJ	NDE	IQCJ-SCHIP1	NDE	10
NYX	NDE	unknown	NF	10
SUMF1	NDE	unknown	NF	10
COL20A1	NDE	unknown	NF	10
POLE	NDE	unknown	NF	10
HGF	NDE	unknown	NF	10
UHRF1BP1	NDE	unknown	NF	10
VDR	NDE	unknown	NF	10
FRMD4A	NDE	unknown	NF	10
GUCY1A1	DE	unknown	NF	10
CBFB	NDE	unknown	NF	10
ADCYAP1	NDE	unknown	NF	10
FBXO28	NDE	unknown	NF	10
RASGRF2	NDE	unknown	NF	10
RPS6KA6	NDE	unknown	NF	10
NYNRIN	NDE	unknown	NF	10
BANK1	NDE	unknown	NF	10
KRBOX4	NDE	unknown	NF	10
NKAIN3	NDE	unknown	NF	10
MID1	NDE	unknown	NF	10
SHPRH	NDE	unknown	NF	10
PTPN14	NDE	unknown	NF	10
DNAH17	NDE	DNAH17-AS1	NF	10
SUCLG2-DT	NF	unknown	NF	10
LOC124905220	NF	unknown	NF	10
LOC105373345	NF	unknown	NF	10
HTR2C	NDE	LOC105373313	NF	10
NAV2	NDE	unknown	NF	10
MAGEA12	NDE	unknown	NF	10
EGFL6	NDE	unknown	NF	10
TRPC5	NDE	unknown	NF	10
DCDC1	NDE	unknown	NF	10
ANKS1B	NDE	unknown	NF	10
ELOVL2-AS1	NF	IL1R1	NDE	9
ELOVL2-AS1	NF	IL1R1-AS1	NF	9
CPNE4	NDE	TEX11	NDE	9
CMAS	NDE	TEX11	NDE	9
AFF2	NDE	MAN1C1	NDE	9
SCARB1	NDE	TEAD1	NDE	9
EZH2	NDE	PUDP	NDE	9
ALPL	NDE	PUDP	NDE	9
EYA2	NDE	GFOD1	DE	9
GET3	NDE	SLC16A2	NDE	9
LOC105373294	NF	SPRY3	NDE	9
DMD	NDE	SPIDR	NDE	9
ALG14	NDE	SPIDR	NDE	9
ALG14	NDE	DMD	NDE	9
ESRRG	NDE	IL1RAPL1	NDE	9
LOC105373150	NF	PTCHD1	NDE	9
ARL15	NDE	GABRQ	NDE	9
ARL15	NDE	LOC105373370	NF	9
FAM9A	NDE	FGF13	NDE	9
FGF13	NDE	ZFX	NDE	9
LOC107985675	NF	MACROH2A1	NDE	9
FHL1	NDE	OPHN1	NDE	9
ADGRG2	NDE	SH3KBP1	NDE	9
LOC101928415	NF	SH3KBP1	NDE	9
CUX2	NDE	FRMPD4	NDE	9
FOXP1	NDE	KLF8	NDE	9
FOXP1	NDE	LOC124905193	NF	9
PLAC1	NDE	PTCHD1	NDE	9
NEURL1	NDE	NEURL1-AS1	NF	9
DMD	NDE	GUCY2F	NDE	9
LOC124905177	NF	PTCHD1-AS	NDE	9
ALPL	NDE	unknown	NF	9
CLYBL	NDE	unknown	NF	9
LOC124903159	NF	unknown	NF	9
GABRA3	NDE	LOC107985179	NF	9
GABRA3	NDE	TDG	NDE	9
LOC124903300	NF	unknown	NF	9
CITED1	NDE	unknown	NF	9
IKZF2	NDE	unknown	NF	9
ABLIM3	NDE	unknown	NF	9
IFT88	NDE	unknown	NF	9
TBCE	NDE	unknown	NF	9
FSTL4	NDE	unknown	NF	9
CD101	NDE	unknown	NF	9
CXCL17	NDE	LIPE-AS1	NF	9
PPEF1	NDE	unknown	NF	9
EPAS1	NDE	unknown	NF	9
SPOCK1	NDE	unknown	NF	9
EPB41L4A	NDE	unknown	NF	9
LOC105371656	NF	unknown	NF	9
ELFN1	NDE	LOC105375124	NF	9
ELFN1	NDE	LOC124901819	NF	9
LOC105370777	NF	unknown	NF	9
LOC107985670	NF	unknown	NF	9
NHS	NDE	unknown	NF	9
PTGFRN	NDE	unknown	NF	9
CFAP47	NDE	LOC101928627	NF	9
NRG1	NDE	unknown	NF	9
ELOVL2-AS1	NF	RNF185	NDE	8
IL1R1-AS1	NF	unknown	NF	8
IL1R1	NDE	RNF185	NDE	8
IL1R1-AS1	NF	RNF185	NDE	8
LOC105374553	NF	RNF185	NDE	8
PHEX	NDE	RYR2	NDE	8
BMPR1B	NDE	GRM7	NDE	8
EYA2	NDE	GET3	NDE	8
SLC16A2	NDE	ZNF185	NDE	8
DNMT3A	NDE	ZNF185	NDE	8
CMIP	NDE	LOC105373180	NF	8
FHIT	NDE	LOC105373180	NF	8
LINC01266	NF	LOC105373180	NF	8
LOC105377462	NF	PUDP	NDE	8
DSEL-AS1	NDE	GLRA2	NDE	8
CAPSL	NDE	MAP4K5	NDE	8
LOC105369878	NF	SPIDR	NDE	8
ALG14	NDE	LOC105369878	NF	8
HDAC8	NDE	SCTR	NDE	8
CCDC66	NDE	PYGB	NDE	8
DMD	NDE	LOC107984041	NF	8
CECR2	NDE	COL4A6	NDE	8
CDH7	NDE	NXF5	NDE	8
CDH7	NDE	GPM6B	NDE	8
FRMPD4	NDE	IL1RAPL1	NDE	8
KCNQ1	NDE	LOC101927066	NF	8
CLTRN	NDE	NR2C2	NDE	8
LOC124904104	NF	POM121C	NDE	8
HPSE2	NDE	OTC	NDE	8
RBM10	NDE	STAG2	NDE	8
CLCN4	NDE	EDA	NDE	8
ARHGAP6	NDE	FBXL17	NDE	8
FRMPD4	NDE	HMCN1	NDE	8
HEPH	NDE	RBFOX1	NDE	8
ARL15	NDE	OPHN1	NDE	8
LOC105370855	NF	unknown	NF	8
CASR	NDE	PTCHD1-AS	NDE	8
LINC03000	NF	LOC105373177	NF	8
LOC107985675	NF	PTPN5	NDE	8
LRCH2	NDE	PTPN5	NDE	8
DIAPH2	NDE	SH3KBP1	NDE	8
GRIA3	NDE	WWTR1	NDE	8
FRMPD4	NDE	MAP3K20	NDE	8
FRMPD4	NDE	MAP3K20-AS1	NDE	8
DAB1	NDE	HDX	NDE	8
HDAC6	NDE	RTL4	NDE	8
CTNNBL1	NDE	FHL1	NDE	8
CTNNBL1	NDE	LOC107985698	NF	8
FHL1	NDE	LOC107985698	NF	8
LOC107985698	NF	OPHN1	NDE	8
ANKFN1	NDE	CUX2	NDE	8
ADGRG2	NDE	CUX2	NDE	8
FIRRE	NDE	NLGN4X	NDE	8
AKAP6	NDE	DMD	NDE	8
CECR2	NDE	unknown	NF	8
DGKK	NDE	SYNPR	NDE	8
ZNF674	NDE	unknown	NF	8
LOC105370855	NF	TLN2	NDE	8
COL4A6	NDE	GABRA3	NDE	8
LOC105370067	NF	unknown	NF	8
LOC101928032	NF	unknown	NF	8
SRP14-DT	NDE	unknown	NF	8
KCNQ1OT1	NDE	unknown	NF	8
MACROH2A1	NDE	unknown	NF	8
GRID2	NDE	unknown	NF	8
MCM6	NDE	unknown	NF	8
ZNF273	NDE	unknown	NF	8
LOC105372631	NF	unknown	NF	8
LGR4	NDE	unknown	NF	8
DMD	NDE	TENM1	NDE	8
IRAG1	NDE	unknown	NF	8
RNGTT	NDE	unknown	NF	8
DYRK1A	NDE	unknown	NF	8
MYO3B	NDE	unknown	NF	8
LOC105378654	NF	unknown	NF	8
L3MBTL4	NDE	unknown	NF	8
DLG3	NDE	unknown	NF	8
LOC105375753	NF	unknown	NF	8
ABCA4	NDE	LOC124904222	NF	8
AVPR2	NDE	unknown	NF	8
SGIP1	NDE	unknown	NF	8
CEP128	NDE	unknown	NF	8
LOC124905188	NF	unknown	NF	8
PTPN5	NDE	unknown	NF	8
EFCAB3	NDE	unknown	NF	8
MYH10	NDE	unknown	NF	8
LOC105373204	NF	unknown	NF	8
RNF217	NDE	unknown	NF	8
NUP62CL	NDE	unknown	NF	8
CD80	NDE	unknown	NF	8
CXCL17	NDE	unknown	NF	8
IGSF1	NDE	unknown	NF	8
RALYL	NDE	unknown	NF	8
CD99L2	NDE	unknown	NF	8
GSTZ1	NDE	unknown	NF	8
KLHL15	NDE	unknown	NF	8
EML6	NDE	unknown	NF	8
SAMD12	NDE	unknown	NF	8
PRR15L	NDE	unknown	NF	8
CSMD3	NDE	unknown	NF	8
CSMD2	NDE	unknown	NF	8
COL4A2	NDE	unknown	NF	8
PTPRD	NDE	unknown	NF	8
MAP2K5	NDE	unknown	NF	8
CENPI	NDE	unknown	NF	8
PBX1	NDE	unknown	NF	8
THNSL1	NDE	unknown	NF	8
FLNB	NDE	unknown	NF	8
LOC101929710	NF	unknown	NF	8
MAP3K5	NDE	unknown	NF	8
ZNF385D	NDE	unknown	NF	8
LDLRAD3	NDE	unknown	NF	8
CASK	NDE	GPR34	NDE	8
CFAP47	NDE	unknown	NF	8
FIRRE	NDE	FRMPD4	NDE	7
NLGN4X	NDE	TTC39B	NDE	7
CNTN1	NDE	KIF2A	NDE	7
CNTN1	NDE	TTC39B	NDE	7
CGNL1	NDE	SCNN1B	NDE	7
CGNL1	NDE	MSRA	NDE	7
LINC01951	NDE	LOC124905257	NF	7
FAM135B	NDE	SCARB1	NDE	7
SGCD	NDE	SGCZ	NDE	7
DMD	NDE	LOC101928437	NF	7
DMD	NDE	LOC101927560	NF	7
DMD	NDE	LINC01725	NF	7
ANKRD30BL	NDE	LOC105373150	NF	7
EBF2	NDE	SPRY3	NDE	7
GLRA2	NDE	PRKG1	NDE	7
DSEL-AS1	NDE	PRKG1	NDE	7
DIAPH2	NDE	DMGDH	NDE	7
BUB3	NDE	CASK	NDE	7
DMD	NDE	LOC105371986	NF	7
ADGRL2	NDE	LONRF3	NDE	7
BUB1B	NDE	unknown	NF	7
LOC107984763	NF	unknown	NF	7
COL4A6	NDE	LOC124905214	NF	7
CDH7	NDE	SLC24A4	NDE	7
CDH7	NDE	DLGAP1	NDE	7
DBH	NDE	KCNQ1	NDE	7
DBH	NDE	KCNQ1OT1	NDE	7
LOC105370460	NF	LOC107985681	NF	7
ADGRG2	NDE	LOC107985714	NF	7
RARB	NDE	RBM10	NDE	7
DGKK	NDE	GUCY2F	NDE	7
FAAH2	NDE	KIFAP3	NDE	7
MECOM	NDE	STAT1	NDE	7
HEPH	NDE	LRP2	NDE	7
PTCHD1	NDE	SLC1A1	NDE	7
CCDC148	NDE	PTCHD1	NDE	7
LOC100996671	NF	PTCHD1-AS	NDE	7
COL4A6	NDE	MAGEA12	NDE	7
COL4A6	NDE	CSAG4	NF	7
LOC105376387	NF	MYO9A	NDE	7
LOC105376387	NF	LOC107984714	NF	7
ADCYAP1	NDE	DACH2	NDE	7
ADCYAP1	NDE	KLHL4	NDE	7
DIAPH2	NDE	RRM1	NDE	7
MEIS2	NDE	PTCHD1-AS	NDE	7
CASK	NDE	MAP3K20	NDE	7
CASK	NDE	MAP3K20-AS1	NDE	7
ADD3	NDE	FRMPD4	NDE	7
ADD3	NDE	CASK	NDE	7
FRMPD4	NDE	SH3KBP1	NDE	7
KCNH7	NDE	TLR7	NDE	7
FOXP1	NDE	LOC107986092	NF	7
MEIS1	NDE	PTCHD1-AS	NDE	7
LOC105375341	NF	TLR7	NDE	7
PTCHD1-AS	NDE	TLR7	NDE	7
LOC105373370	NF	PTCHD1-AS	NDE	7
CDH13	NDE	DMD	NDE	7
ZNF362	NDE	unknown	NF	7
OTC	NDE	TBL1X	NDE	7
LOC102723313	NF	unknown	NF	7
LOC107985698	NF	PTCHD1-AS	NDE	7
PCYT1B	NDE	unknown	NF	7
PCYT1B-AS1	NF	unknown	NF	7
LOC107986933	NF	unknown	NF	7
UTRN	NDE	unknown	NF	7
TNFSF4	NDE	unknown	NF	7
GSAP	NDE	unknown	NF	7
FAM153CP	NDE	unknown	NF	7
LINC01285	NF	unknown	NF	7
SLC22A24	NDE	unknown	NF	7
ITGA8	NDE	unknown	NF	7
PIR	NDE	VEGFD	NDE	7
ELOVL6	NDE	unknown	NF	7
LINC02699	NF	unknown	NF	7
MRTFB	NDE	unknown	NF	7
TOX	NDE	unknown	NF	7
MEGF9	NDE	unknown	NF	7
LINC02005	NF	unknown	NF	7
ADARB2	NDE	unknown	NF	7
CDC14B	NDE	unknown	NF	7
CST13P	NDE	unknown	NF	7
TMTC2	NDE	unknown	NF	7
MTM1	NDE	unknown	NF	7
LOC107984418	NF	LOC124902643	NF	7
CCDC85C	NDE	unknown	NF	7
LOC105373186	NF	unknown	NF	7
HNRNPM	NDE	unknown	NF	7
CCDC88C	NDE	unknown	NF	7
LOC105370624	NF	unknown	NF	7
TGFB2	NDE	unknown	NF	7
CACNA1D	NDE	unknown	NF	7
SRPX	NDE	unknown	NF	7
DGKB	NDE	unknown	NF	7
LOC105377979	NF	unknown	NF	7
RCN2	NDE	unknown	NF	7
LOC124901705	NF	unknown	NF	7
MECP2	NDE	unknown	NF	7
LOC102723370	NF	unknown	NF	7
LOC105372577	NF	unknown	NF	7
CXADR	NDE	unknown	NF	7
NXPH1	NDE	unknown	NF	7
POMP	NDE	unknown	NF	7
LYPD6B	NDE	unknown	NF	7
PCDH19	NDE	unknown	NF	7
RRAGB	NDE	unknown	NF	7
ZDHHC14	NDE	unknown	NF	7
RPL10	NDE	unknown	NF	7
CNTN1	NDE	FIRRE	NDE	6
LOC102724465	NF	TMEM255A	NDE	6
ELOVL2-AS1	NF	LOC105374553	NF	6
CMAS	NDE	CPNE4	NDE	6
AFF2	NDE	DPP3	NDE	6
PTCHD1-AS	NDE	SEPTIN9	NDE	6
DMD	NDE	LINC02821	NF	6
SCARB1	NDE	ZCCHC7	NDE	6
FAM135B	NDE	TEAD1	NDE	6
BEND2	NDE	COL20A1	NDE	6
AKR1C4	NDE	ZNF807P	NF	6
EZH2	NDE	LOC100126447	NF	6
PTCHD1	NDE	SLC16A2	NDE	6
LOC105373294	NF	SETD1B	NDE	6
LHFPL6	NDE	NCOR2	NDE	6
FHIT	NDE	LINC01266	NF	6
CLYBL	NDE	NKAPP1	NDE	6
CLYBL-AS3	NF	NKAPP1	NDE	6
LINC01594	NF	PUDP	NDE	6
DTD1	NDE	GLRA2	NDE	6
DSEL-AS1	NDE	PRLR	NDE	6
LOC105372174	NF	PRLR	NDE	6
CAPSL	NDE	LOC105373287	NF	6
CAPSL	NDE	LOC105373288	NF	6
MAP4K5	NDE	OTC	NDE	6
CRIM1	NDE	LOC105373287	NF	6
CRIM1	NDE	LOC105373288	NF	6
DMGDH	NDE	RUNX1	NDE	6
RUNX1	NDE	SCTR	NDE	6
DIAPH2	NDE	SCTR	NDE	6
ARMCX2	NDE	LOC105371986	NF	6
DENND1A	NDE	NLGN4X	NDE	6
NLGN4X	NDE	SORBS2	NDE	6
BRPF1	NDE	LOC105373150	NF	6
ARID4A	NDE	unknown	NF	6
ARID4A	NDE	DMD	NDE	6
COL4A6	NDE	TSPAN7	NDE	6
GPM6B	NDE	SLC24A4	NDE	6
DPYD	NDE	SLC24A4	NDE	6
DCAF8L2	NDE	HTR2C	NDE	6
DIAPH2	NDE	KCNQ1	NDE	6
DIAPH2	NDE	KCNQ1OT1	NDE	6
GABRA3	NDE	LOC107985681	NF	6
GABRA3	NDE	LOC105370460	NF	6
GABRA3	NDE	LOC105370461	NF	6
LOC105370460	NF	MIR105-1	NDE	6
CDH8	NDE	ZFX	NDE	6
GPD1L	NDE	KLHL20	NDE	6
ANO10	NDE	DIAPH2	NDE	6
ARHGAP6	NDE	MTMR1	NDE	6
LOC124905206	NF	MAMLD1	NDE	6
ADARB2	NDE	RBM10	NDE	6
RARB	NDE	STAG2	NDE	6
LOC107985675	NF	TENM1	NDE	6
FMOD	NDE	KDM1A	NDE	6
LHFPL1	NDE	LINC00880	NDE	6
LHFPL1	NDE	LINC02029	NDE	6
LINC00880	NDE	LOC107985698	NF	6
LINC02029	NDE	LOC107985698	NF	6
IL1RAPL1	NDE	LHFPL1	NDE	6
AMMECR1	NDE	ZNF362	NDE	6
ARHGAP24	NDE	FRMPD4	NDE	6
PTCHD1-AS	NDE	ZC3H3	NDE	6
PTCHD1-AS	NDE	SYTL5	NDE	6
CST13P	NDE	TBL1X	NDE	6
RBFOX1	NDE	TBL1X	NDE	6
CST13P	NDE	HEPH	NDE	6
DGKK	NDE	MYO3B	NDE	6
CCDC148	NDE	LOC105373150	NF	6
DMD	NDE	TLN2	NDE	6
DMD	NDE	LOC105370855	NF	6
DMD	NDE	LOC105372593	NF	6
PTCHD1-AS	NDE	RALYL	NDE	6
NXTAR	NF	TLR8-AS1	NF	6
ANOS1	NDE	AVPR2	NDE	6
RPGR	NDE	TRPC4	NDE	6
DPP6	NDE	RPGR	NDE	6
FAM9A	NDE	ZFX	NDE	6
LOC105373177	NF	PPP2R2C	NDE	6
BMPR1B	NDE	LOC105373175	NF	6
DMD	NDE	LOC101928273	NF	6
DMD	NDE	FRMPD4-AS1	NF	6
CCNK	NDE	FRMPD4	NDE	6
CCNK	NDE	FRMPD4-AS1	NF	6
CCDC85C	NDE	FRMPD4	NDE	6
CCDC85C	NDE	FRMPD4-AS1	NF	6
LOC105376387	NF	SPRED1	NDE	6
GAGE10	NF	LRCH2	NDE	6
GABRA3	NDE	PIKFYVE	NDE	6
PIKFYVE	NDE	WWTR1	NDE	6
ADGRG2	NDE	CXADR	NDE	6
DAB1	NDE	GRIA3	NDE	6
RTL4	NDE	TENM1	NDE	6
ABLIM3	NDE	LOC105373182	NF	6
CTNNBL1	NDE	OPHN1	NDE	6
CUX2	NDE	SH3KBP1	NDE	6
FOXP1	NDE	KCNH7	NDE	6
KLF8	NDE	MEIS1	NDE	6
LOC124905193	NF	MEIS1	NDE	6
PTCHD1	NDE	TBX22	NDE	6
BLMH	NDE	unknown	NF	6
LOC105371720	NF	unknown	NF	6
SETD1B	NDE	unknown	NF	6
MAN1C1	NDE	unknown	NF	6
LOC105375451	NF	unknown	NF	6
LOC107987056	NF	unknown	NF	6
MED14	NDE	unknown	NF	6
MIR3171HG	NF	unknown	NF	6
SATL1	NDE	unknown	NF	6
EYA2	NDE	PTCHD1	NDE	6
CCDC148	NDE	unknown	NF	6
ABCA4	NDE	unknown	NF	6
AFF2	NDE	DMD	NDE	6
ADD1	NDE	unknown	NF	6
SMYD2	NDE	unknown	NF	6
LOC107985705	NF	unknown	NF	6
DMD	NDE	DMD	NDE	6
IL21-AS1	NF	unknown	NF	6
FLRT1	NDE	unknown	NF	6
MACROD1	NDE	unknown	NF	6
GULP1	NDE	unknown	NF	6
LOC124903718	NF	unknown	NF	6
CFAP20DC-DT	NF	unknown	NF	6
CD160	NDE	unknown	NF	6
CCSER1	NDE	unknown	NF	6
LOC401478	NF	unknown	NF	6
LOC107984625	NF	unknown	NF	6
SLC1A1	NDE	unknown	NF	6
LINC02254	NF	unknown	NF	6
MIR384	NDE	unknown	NF	6
LOC105374493	NF	unknown	NF	6
ATP1A2	NDE	unknown	NF	6
LOC105372593	NF	unknown	NF	6
TLR8-AS1	NF	unknown	NF	6
CALB1	NDE	unknown	NF	6
GNB1L	NDE	unknown	NF	6
LOC101927960	NF	unknown	NF	6
EFHC2	NDE	unknown	NF	6
FAM3D	NDE	unknown	NF	6
GALNT17	NDE	unknown	NF	6
LOC101927026	NF	unknown	NF	6
LOC107985648	NF	unknown	NF	6
ENOX2	NDE	unknown	NF	6
LINC01634	NDE	unknown	NF	6
GLIS3	NDE	unknown	NF	6
TMEM176A	NDE	unknown	NF	6
LOC124900950	NF	unknown	NF	6
FRMPD4	NDE	PUDP	NDE	6
CNTNAP4	NDE	unknown	NF	6
LOC105374523	NF	unknown	NF	6
LOC105374524	NF	unknown	NF	6
TSPEAR	NDE	unknown	NF	6
DNER	NDE	unknown	NF	6
LINC02968	NF	unknown	NF	6
PIR-FIGF	NF	unknown	NF	6
PCDH7	NDE	unknown	NF	6
ARHGAP19	NDE	ARHGAP19-SLIT1	NDE	6
LINC00928	NF	unknown	NF	6
SLC24A2	NDE	unknown	NF	6
DSCAM	NDE	unknown	NF	6
MIR6086	NF	unknown	NF	6
TBCK	NDE	unknown	NF	6
LOC105378557	NF	unknown	NF	6
LTA4H	NDE	unknown	NF	6
EGFL6	NDE	MIR6086	NF	6
SYT1	NDE	unknown	NF	6
STARD8	NDE	unknown	NF	6
EPHB1	NDE	unknown	NF	6
ALOX5	NDE	unknown	NF	6
DTNA	NDE	unknown	NF	6
FCN2	NDE	unknown	NF	6
LOC105375725	NF	unknown	NF	6
TEX13C	NDE	unknown	NF	6
UTP14A	NDE	unknown	NF	6
LOC105373335	NF	UTP14A	NDE	6
ARHGAP36	NDE	unknown	NF	6
LOC105373304	NF	unknown	NF	6
F9	NDE	unknown	NF	6
DNASE1L3	NDE	unknown	NF	6
LINC01281	NF	unknown	NF	6
F8	NDE	unknown	NF	6
LRP1B	NDE	unknown	NF	6
DIPK2B	NDE	unknown	NF	6
ATP2B2	NDE	unknown	NF	6
CHIC1	NDE	unknown	NF	6
LOC107986195	NF	unknown	NF	6
SYT9	NDE	unknown	NF	6
SOGA3	NF	unknown	NF	6
SOGA3-KIAA0408	NF	unknown	NF	6
ZNF280C	NDE	unknown	NF	6
PVT1	NDE	unknown	NF	6
STAT1	NDE	unknown	NF	6
LOC105375155	NF	unknown	NF	6
DMD	NDE	KDM1A	NDE	6
RPL10	NDE	SNORA70	NDE	6
LOC124905228	NF	RPL10	NDE	6
FRMPD4	NDE	LOC102724465	NF	5
FRMPD4	NDE	TMEM255A	NDE	5
ADGRG2	NDE	ELOVL2-AS1	NF	5
ELOVL2-AS1	NF	LOC101928415	NF	5
ADGRG2	NDE	CXorf58	NF	5
IL1R1	NDE	LOC105374553	NF	5
GRID2	NDE	PHEX	NDE	5
LOC105378469	NF	TKTL1	NDE	5
LOC105378469	NF	OCRL	NDE	5
FRMPD4	NDE	MAN1C1	NDE	5
DPP3	NDE	FRMPD4	NDE	5
MAN1C1	NDE	TMEM178A	NDE	5
FRMPD4	NDE	TMEM178A	NDE	5
LOC105376476	NF	VLDLR-AS1	NDE	5
LOC124905257	NF	VLDLR-AS1	NDE	5
LOC107985675	NF	MSI2	NDE	5
LOC107985675	NF	LOC107986933	NF	5
BLMH	NDE	LOC100126447	NF	5
LOC100126447	NF	LOC105371720	NF	5
BLMH	NDE	PUDP	NDE	5
LOC105371720	NF	PUDP	NDE	5
FYB1	NDE	SLC39A11	NDE	5
LOC101929142	NF	LOC105373204	NF	5
FRMPD4	NDE	ZNF185	NDE	5
ARHGAP6	NDE	SRP14-DT	NDE	5
SETD1B	NDE	SPRY3	NDE	5
EBF2	NDE	LOC105373294	NF	5
GNA14	NDE	LOC105373150	NF	5
CASK	NDE	LOC105369468	NF	5
CMIP	NDE	FHIT	NDE	5
DISC1FP1	NF	RAPGEF1	NDE	5
DISC1FP1	NF	NKAPP1	NDE	5
LOC105373287	NF	TEX11	NDE	5
LINC01594	NF	ZMYND12	NDE	5
PRKG1	NDE	PRLR	NDE	5
DSEL-AS1	NDE	DTD1	NDE	5
DTD1	NDE	LOC105372174	NF	5
NYNRIN	NDE	PTCHD1-AS	NDE	5
KLHL4	NDE	PTCHD1-AS	NDE	5
ARHGAP6	NDE	CENPI	NDE	5
KLHL4	NDE	LOC107985714	NF	5
CAPSL	NDE	LOC107985714	NF	5
KLHL4	NDE	LOC105373287	NF	5
KLHL4	NDE	LOC105373288	NF	5
KLHL4	NDE	MAP4K5	NDE	5
DMD	NDE	GPM6A	NDE	5
GPM6A	NDE	unknown	NF	5
LOC107985700	NF	ZFX	NDE	5
DMGDH	NDE	HMG20A	NDE	5
CASK	NDE	GLA	NDE	5
CASK	NDE	RPL36A-HNRNPH2	NDE	5
CCDC66	NDE	LOC105371986	NF	5
LOC105371986	NF	PYGB	NDE	5
DMD	NDE	FRMD6-AS2	NF	5
CDH13	NDE	LINC00269	NF	5
CLTRN	NDE	UHRF1BP1	NDE	5
LOC105373161	NF	LONRF3	NDE	5
DACH2	NDE	GABRQ	NDE	5
DACH2	NDE	LOC105373370	NF	5
GABRQ	NDE	LINC01950	NF	5
AFF2	NDE	GABRQ	NDE	5
AFF2	NDE	LOC105373370	NF	5
CEMIP2	NDE	LOC105373150	NF	5
MED14	NDE	OTC	NDE	5
AKAP6	NDE	LOC107984041	NF	5
FRMD6	NDE	LOC107984041	NF	5
BUB1B	NDE	LOC107984041	NF	5
LOC107984041	NF	LOC107984763	NF	5
BUB1B	NDE	DMD	NDE	5
DMD	NDE	LOC107984763	NF	5
LOC124905214	NF	TSPAN7	NDE	5
DLGAP1	NDE	SLC24A4	NDE	5
APBB2	NDE	CDH7	NDE	5
DCAF8L2	NDE	MIR3171HG	NF	5
HTR2C	NDE	MIR3171HG	NF	5
OFD1	NDE	TENM1	NDE	5
LOC105369844	NF	OFD1	NDE	5
CASK	NDE	GUCY2F	NDE	5
FRMPD4	NDE	PDGFC	NDE	5
LRP11	NDE	THNSL1	NDE	5
LOC107986891	NF	LRP11	NDE	5
FAM120B	NDE	POM121C	NDE	5
KLF8	NDE	LOC107985714	NF	5
KLF8	NDE	LOC107985709	NF	5
DGKH	NDE	LOC107985714	NF	5
DGKH	NDE	LOC107985709	NF	5
LOC107985664	NF	TNIP3	NDE	5
WWC3	NDE	ZFX	NDE	5
HDX	NDE	PITPNC1	NDE	5
LOC105373150	NF	XKR9	NDE	5
RTL4	NDE	ZNF280C	NDE	5
KLHL20	NDE	SV2B	NDE	5
DMD	NDE	HPSE2	NDE	5
PIR	NDE	SUGCT	NDE	5
MAD1L1	NDE	PTCHD1-AS	NDE	5
LOC124901573	NF	PTCHD1-AS	NDE	5
IL1RAPL1	NDE	MAD1L1	NDE	5
IL1RAPL1	NDE	LOC124901573	NF	5
SMS	NDE	TRAF3	NDE	5
ARHGAP24	NDE	LOC105373150	NF	5
ADGRG2	NDE	DMD	NDE	5
OPHN1	NDE	PDE1A	NDE	5
ARHGAP6	NDE	KLF8	NDE	5
ARHGAP6	NDE	LOC124905193	NF	5
LOC105376567	NF	TBL1X	NDE	5
LOC105376567	NF	RHOXF1-AS1	NDE	5
LRRTM4	NDE	RHOXF1-AS1	NDE	5
CST13P	NDE	SMC5	NDE	5
HEPH	NDE	IGFBP-AS1	NF	5
LRP2	NDE	TRMU	NDE	5
BCLAF3	NDE	SIPA1L2	NDE	5
LOC105373150	NF	SLC1A1	NDE	5
CCDC148	NDE	SLC1A1	NDE	5
LOC107985698	NF	PCDH9	NDE	5
DMD	NDE	LOC100996671	NF	5
LOC105375751	NF	NDST1	NDE	5
LOC105375753	NF	NDST1	NDE	5
CLCN4	NDE	NHS	NDE	5
FIRRE	NDE	FUT9	NDE	5
CASR	NDE	CTTNBP2NL	NDE	5
CASR	NDE	FAM83F	NDE	5
LOC101928782	NF	USP9X	NDE	5
BMPR1B	NDE	LOC107984418	NF	5
BMPR1B	NDE	LOC124902643	NF	5
MYO9A	NDE	SPRED1	NDE	5
GAGE10	NF	LOC107985675	NF	5
ANTXRLP1	NF	DIAPH2	NDE	5
BABAM2	NDE	DMD	NDE	5
ARMCX4	NDE	LINC01456	NF	5
LOC107985698	NF	MEIS2	NDE	5
LOC124905177	NF	LOC124905177	NF	5
DTNA	NDE	LOC124905177	NF	5
FRMPD4	NDE	LOC101927026	NF	5
FRMPD4	NDE	NUS1	NDE	5
HDX	NDE	LINC01456	NF	5
NOVA1	NDE	UGT3A2	NDE	5
AFF2	NDE	SRPX2	NDE	5
CTNNBL1	NDE	unknown	NF	5
IQCJ	NDE	RALGAPA2	NDE	5
MAMLD1	NDE	PTCHD1	NDE	5
CCDC66	NDE	NEURL1	NDE	5
CCDC66	NDE	NEURL1-AS1	NF	5
ARMCX2	NDE	NEURL1	NDE	5
ARMCX2	NDE	NEURL1-AS1	NF	5
PDE4B	NDE	TKTL1	NDE	5
OCRL	NDE	PDE4B	NDE	5
POMGNT2	NDE	UBE2V1P16	NF	5
OCRL	NDE	unknown	NF	5
THSD4	NDE	unknown	NF	5
SCTR	NDE	unknown	NF	5
CASK	NDE	DMD	NDE	5
DNAH7	NDE	unknown	NF	5
DGKK	NDE	KDM1A	NDE	5
LOC124905193	NF	unknown	NF	5
ATG4A	NDE	unknown	NF	5
LOC107986092	NF	PTCHD1-AS	NDE	5
PTCHD1-AS	NDE	SMYD2	NDE	5
MPPED2-AS1	NDE	unknown	NF	5
LOC124903135	NF	unknown	NF	5
PEAK1	NDE	unknown	NF	5
GLI2	NDE	unknown	NF	5
PCDH15	NDE	unknown	NF	5
RYBP	NDE	unknown	NF	5
LOC105375371	NF	unknown	NF	5
LOC105373296	NF	LOC107985714	NF	5
LRG1	NDE	unknown	NF	5
LOC107985677	NF	unknown	NF	5
GYG2	NDE	unknown	NF	5
LOC105376567	NF	unknown	NF	5
LINC02253	NF	LINC02254	NF	5
DOCK8	NDE	unknown	NF	5
LOC105370307	NF	unknown	NF	5
L3MBTL4	NDE	LOC121725015	NF	5
EXO1	NDE	unknown	NF	5
CT45A10	NDE	unknown	NF	5
LOC101927404	NF	unknown	NF	5
LOC107985178	NF	unknown	NF	5
LOC107985710	NF	unknown	NF	5
LOC105373131	NF	unknown	NF	5
FTX	NDE	unknown	NF	5
ACCSL	NDE	unknown	NF	5
LOC124902663	NF	unknown	NF	5
LOC105371836	NF	unknown	NF	5
LOC105372085	NF	unknown	NF	5
TGFB2-OT1	NF	unknown	NF	5
IVNS1ABP	NDE	unknown	NF	5
ST6GALNAC1	NDE	unknown	NF	5
HNRNPR	NDE	unknown	NF	5
SHROOM4	NDE	unknown	NF	5
KIAA1671	NDE	unknown	NF	5
MIB1	NDE	unknown	NF	5
PRR16	NDE	unknown	NF	5
LOC124905038	NF	unknown	NF	5
LOC124903850	NF	unknown	NF	5
ATP6V1H	NDE	unknown	NF	5
LOC124909419	NF	PARP15	NDE	5
LOC105377938	NF	SLC22A16	NDE	5
LINC01950	NF	unknown	NF	5
VWA5B1	NDE	unknown	NF	5
BMP15	NDE	unknown	NF	5
FYB2	NDE	unknown	NF	5
LOC105374510	NF	unknown	NF	5
ABCA12	NDE	unknown	NF	5
ARHGAP26	NDE	unknown	NF	5
ATP10D	NDE	unknown	NF	5
CSAG4	NF	unknown	NF	5
PIK3IP1	NDE	unknown	NF	5
MIPEP	NDE	unknown	NF	5
LOC101926968	NF	unknown	NF	5
MIR3667HG	NDE	unknown	NF	5
LRRTM4	NDE	unknown	NF	5
ANXA3	NDE	unknown	NF	5
HELZ	NDE	unknown	NF	5
SCML2	NDE	unknown	NF	5
PLXDC2	NDE	unknown	NF	5
MIR510	NF	unknown	NF	5
ABCC12	NDE	unknown	NF	5
LOC112267910	NF	unknown	NF	5
GPR34	NDE	unknown	NF	5
FCAMR	NDE	unknown	NF	5
ADCY2	NDE	unknown	NF	5
LINC00970	NF	unknown	NF	5
FUNDC1	NDE	unknown	NF	5
C16orf46	NF	unknown	NF	5
LOC105370185	NF	unknown	NF	5
LINC00407	NF	LOC105370185	NF	5
BACH1	NDE	unknown	NF	5
IQSEC2	NDE	unknown	NF	5
LRRC74A	NDE	unknown	NF	5
LINC01938	NF	unknown	NF	5
STK39	NDE	unknown	NF	5
LOC124902645	NF	unknown	NF	5
LOC124904475	NF	unknown	NF	5
DACH2	NDE	PTCHD1-AS	NDE	5
BMPR1B	NDE	FRMPD4	NDE	5
LUZP1	NDE	unknown	NF	5
STXBP4	NDE	unknown	NF	5
TTC14-DT	NF	unknown	NF	5
KIF4A	NDE	unknown	NF	5
FEZ2	NDE	unknown	NF	5
MBTPS2	NDE	unknown	NF	5
NCKAP5	NDE	unknown	NF	5
PMS1	NDE	unknown	NF	5
SH3PXD2A	NDE	unknown	NF	5
MICAL2	NDE	unknown	NF	5
PDSS2	NDE	unknown	NF	5
DPYD	NDE	DPYD-AS1	NF	5
NELL1	NDE	unknown	NF	5
IL1RAPL2	NDE	unknown	NF	5
ATXN3L	NF	unknown	NF	5
TENM3	NDE	unknown	NF	5
KDM1A	NDE	PTCHD1-AS	NDE	5
SDK1	NDE	unknown	NF	5
MBD2	NDE	unknown	NF	5
HIVEP1	NDE	unknown	NF	5
CACNA1E	NDE	unknown	NF	5
KANK1	NDE	unknown	NF	5
WDFY4	NDE	unknown	NF	5
LINC02367	NF	unknown	NF	5
EDN1	NDE	LOC124901260	NF	5
CREG2	NDE	unknown	NF	5
TANC1	NDE	unknown	NF	5
LOC102724465	NF	NLGN4X	NDE	4
FAM3D	NDE	FRMPD4	NDE	4
ADGRG2	NDE	IL1R1	NDE	4
ADGRG2	NDE	IL1R1-AS1	NF	4
MECOM	NDE	RYR2	NDE	4
MECOM	NDE	PHEX	NDE	4
FTX	NDE	GPM6B	NDE	4
DPP3	NDE	unknown	NF	4
RYR3	NDE	TRAPPC8	NDE	4
DMD	NDE	PRKN	NDE	4
LINC02821	NF	PRKN	NDE	4
MAMLD1	NDE	MYH10	NDE	4
KLF8	NDE	NEBL	NDE	4
LINC01278	NDE	PTCHD1-AS	NDE	4
LINC01951	NDE	LOC105376476	NF	4
LINC01951	NDE	VLDLR-AS1	NDE	4
TEAD1	NDE	ZCCHC7	NDE	4
LOC107985713	NF	SIK2	NDE	4
LOC107985713	NF	TKTL1	NDE	4
DMD	NDE	GRIA3	NDE	4
LOC101927560	NF	MSI2	NDE	4
ALPL	NDE	LOC100126447	NF	4
EZH2	NDE	TARID	NF	4
EZH2	NDE	unknown	NF	4
EZH2	NDE	TENM1	NDE	4
FYB1	NDE	ZFPM2	NDE	4
EDA2R	NDE	TENM1	NDE	4
SMC5	NDE	TENM1	NDE	4
HEPH	NDE	POMGNT2	NDE	4
LOC101929028	NF	POMGNT2	NDE	4
NLGN4X	NDE	PTCHD1	NDE	4
LOC105373204	NF	OTC	NDE	4
DCAF8	NDE	LOC105379133	NF	4
FRMPD4	NDE	LOC107985674	NF	4
PEAK1	NDE	SPRY3	NDE	4
ERCC3	NDE	KLHL4	NDE	4
HMGN5	NDE	SPANXA2-OT1	NDE	4
CACNA1D	NDE	LOC105373150	NF	4
LOC124905214	NF	PTCHD1-AS	NDE	4
CMIP	NDE	LINC01266	NF	4
LOC107985179	NF	TDG	NDE	4
GABRA3	NDE	GABRA3	NDE	4
LOC105377462	NF	ZMYND12	NDE	4
DTD1	NDE	PRLR	NDE	4
DTD1	NDE	PRKG1	NDE	4
DACH2	NDE	POLE	NDE	4
CFAP20DC-DT	NF	CITED1	NDE	4
ARHGAP6	NDE	LOC105377698	NF	4
LOC105373287	NF	LOC107985714	NF	4
MAMLD1	NDE	SLC30A2	NDE	4
GPM6A	NDE	LOC105369878	NF	4
LOC107985675	NF	THSD4	NDE	4
GREB1	NDE	LOC107985700	NF	4
GREB1	NDE	ZFX	NDE	4
HDAC8	NDE	UTRN	NDE	4
HMG20A	NDE	SCTR	NDE	4
PYGB	NDE	WSCD1	NDE	4
BANK1	NDE	NLGN4X	NDE	4
LOC100506023	NF	TNFSF4	NDE	4
DACH2	NDE	TNFSF4	NDE	4
DACH2	NDE	LOC100506023	NF	4
FRMD6	NDE	FRMD6-AS2	NF	4
FIRRE	NDE	MAP7D2	NDE	4
AFF2	NDE	DACH2	NDE	4
DACH2	NDE	RANBP2	NDE	4
DACH2	NDE	EDAR	NDE	4
AFF2	NDE	RANBP2	NDE	4
AFF2	NDE	EDAR	NDE	4
AFF2	NDE	LINC02699	NF	4
AKAP6	NDE	FRMD6	NDE	4
ARID4A	NDE	LOC107984041	NF	4
CECR2	NDE	LOC124905214	NF	4
APBB2	NDE	DPYD	NDE	4
LOC101929200	NF	LOC124905206	NF	4
BMP15	NDE	LOC107985670	NF	4
GPM6B	NDE	TBL1X	NDE	4
DPYD	NDE	GUCY2F	NDE	4
IL1RAPL1	NDE	PDGFC	NDE	4
DNAH7	NDE	LOC101927066	NF	4
BCLAF3	NDE	KCNIP1	NDE	4
CLTRN	NDE	LOC124901774	NF	4
CLTRN	NDE	LOC107985713	NF	4
CLTRN	NDE	KCNMA1	NDE	4
FAM120B	NDE	LOC124904104	NF	4
DCC	NDE	POM121C	NDE	4
DCC	NDE	LOC124904104	NF	4
GABRA3	NDE	PPEF1	NDE	4
PITPNC1	NDE	unknown	NF	4
HDX	NDE	RALGAPA2	NDE	4
GPD1L	NDE	SV2B	NDE	4
ANO10	NDE	IRAG1	NDE	4
DMD	NDE	OTC	NDE	4
GUCY1A1	DE	MIR99AHG	NDE	4
GUCY1A1	DE	OTC	NDE	4
MIR99AHG	NDE	OTC	NDE	4
HPSE2	NDE	MIR99AHG	NDE	4
GRIA3	NDE	LOC105372371	NF	4
ADARB2	NDE	STAG2	NDE	4
AFF2	NDE	RARB	NDE	4
AFF2	NDE	STAG2	NDE	4
ANKFN1	NDE	TENM1	NDE	4
DGKK	NDE	WDR44	NDE	4
IL1RAPL1	NDE	LINC00880	NDE	4
IL1RAPL1	NDE	LINC02029	NDE	4
IL1RAPL1	NDE	LOC107985698	NF	4
ARHGAP24	NDE	SMS	NDE	4
AMMECR1	NDE	TEX11	NDE	4
TEX11	NDE	ZNF362	NDE	4
AMMECR1	NDE	LOC107985664	NF	4
AMMECR1	NDE	LOC105369165	NF	4
EDA2R	NDE	FRMPD4	NDE	4
LOC105373150	NF	LTBP1	NDE	4
CNTN5	NDE	LTBP1	NDE	4
MAP3K5	NDE	PHEX	NDE	4
DACH2	NDE	MAOA	NDE	4
FRMPD4	NDE	HDAC8	NDE	4
LRRTM4	NDE	TBL1X	NDE	4
RBFOX1	NDE	SMC5	NDE	4
BCLAF3	NDE	MYO3B	NDE	4
EYA2	NDE	LOC105373150	NF	4
DMD	NDE	NCAM2	NDE	4
DMD	NDE	LOC105378654	NF	4
LOC105372753	NF	LOC107985698	NF	4
LOC121725015	NF	unknown	NF	4
LOC100996671	NF	TLN2	NDE	4
LOC100996671	NF	LOC105370855	NF	4
KLHL13	NDE	TENM1	NDE	4
DMD	NDE	NDST1	NDE	4
DMD	NDE	LOC105375751	NF	4
DMD	NDE	LOC105375753	NF	4
FIRRE	NDE	LOC107985709	NF	4
MAP4K5	NDE	TENM2	NDE	4
ERC2	NDE	TENM2	NDE	4
ARHGAP6	NDE	GABRA3	NDE	4
ARHGAP6	NDE	MIR325HG	NF	4
DMD	NDE	SGCD	NDE	4
LOC124901339	NF	PTCHD1-AS	NDE	4
MDGA2	NDE	PTCHD1-AS	NDE	4
PUDP	NDE	SOX5	NDE	4
CD99L2	NDE	PUDP	NDE	4
FIRRE	NDE	PLBD1	NDE	4
LOC107985704	NF	PLBD1	NDE	4
FIRRE	NDE	LOC107985704	NF	4
CTTNBP2NL	NDE	PTCHD1-AS	NDE	4
DPP6	NDE	TRPC4	NDE	4
CDH18	NDE	TCF7L2	NDE	4
LOC124904196	NF	unknown	NF	4
LOC124904196	NF	SGIP1	NDE	4
DMD	NDE	LOC105373177	NF	4
COL4A6	NDE	PUDP	NDE	4
CEP128	NDE	PUDP	NDE	4
LOC105370067	NF	LOC124905177	NF	4
LOC105370067	NF	LOC124905233	NF	4
APPBP2	NDE	LOC124905233	NF	4
APPBP2	NDE	LOC124905177	NF	4
AFF2	NDE	LOC101928273	NF	4
AFF2	NDE	FRMPD4-AS1	NF	4
DMD	NDE	GFRA1	NDE	4
ALOX5	NDE	DACH2	NDE	4
ALOX5	NDE	KLHL4	NDE	4
DOCK11	NDE	MIR510	NF	4
GPM6B	NDE	GRIA3	NDE	4
GAGE10	NF	MACROH2A1	NDE	4
MACROH2A1	NDE	PTPN5	NDE	4
ABCC12	NDE	SH3KBP1	NDE	4
ABCC12	NDE	DIAPH2	NDE	4
SEPTIN6	NDE	TENM1	NDE	4
GABRA3	NDE	LINC01456	NF	4
ARMCX4	NDE	EML6	NDE	4
GABRA3	NDE	WWTR1	NDE	4
GABRA3	NDE	GRIA3	NDE	4
LOC107987122	NF	WWTR1	NDE	4
LOC107985698	NF	LOC124905177	NF	4
DTNA	NDE	MEIS2	NDE	4
ADD3	NDE	MAP3K20	NDE	4
ADD3	NDE	MAP3K20-AS1	NDE	4
FRMPD4	NDE	LOC105378031	NF	4
CASK	NDE	LOC105378031	NF	4
CASK	NDE	NUS1	NDE	4
HDAC6	NDE	KAZN	NDE	4
ABLIM3	NDE	LOC124905213	NF	4
FRMPD4	NDE	FUCA2	NDE	4
FUCA2	NDE	unknown	NF	4
FOXP1	NDE	LOC105375341	NF	4
DMD	NDE	PARP1	NDE	4
MAMLD1	NDE	PLAC1	NDE	4
JPH1	NDE	PTCHD1	NDE	4
JPH1	NDE	TBX22	NDE	4
PLAC1	NDE	TBX22	NDE	4
MAMLD1	NDE	TBX22	NDE	4
JPH1	NDE	unknown	NF	4
CITED1	NDE	LOC105374786	NF	4
PTCHD1-AS	NDE	SGCD	NDE	4
TMC3-AS1	NF	unknown	NF	4
CDC14A	NDE	unknown	NF	4
DZANK1	NDE	unknown	NF	4
LOC101927421	NF	unknown	NF	4
LOC101928306	NF	unknown	NF	4
GPR139	NDE	unknown	NF	4
ATP13A4	NDE	unknown	NF	4
CSMD1	NDE	LOC105377785	NF	4
FAT4	NDE	unknown	NF	4
LOC124901339	NF	unknown	NF	4
MDGA2	NDE	unknown	NF	4
MIR100HG	NDE	unknown	NF	4
LOC105371656	NF	TENM1	NDE	4
KLF8	NDE	PTCHD1-AS	NDE	4
DCX	NDE	unknown	NF	4
LOC105374786	NF	unknown	NF	4
KIF16B	NDE	unknown	NF	4
TF	NDE	unknown	NF	4
LOC105376449	NF	unknown	NF	4
EYS	NDE	unknown	NF	4
ADCK1	NDE	unknown	NF	4
ERCC3	NDE	unknown	NF	4
C12orf42	NF	unknown	NF	4
LOC124905181	NF	unknown	NF	4
TRMT2B	NDE	unknown	NF	4
XKRX	NDE	unknown	NF	4
XRCC4	NDE	unknown	NF	4
IPO9	NDE	unknown	NF	4
GREB1	NDE	unknown	NF	4
LINC02328	NF	unknown	NF	4
FBXL13	NDE	unknown	NF	4
LOC124901251	NF	unknown	NF	4
NHSL1	NDE	unknown	NF	4
LOC730100	NF	unknown	NF	4
THRB	NDE	unknown	NF	4
TBC1D31	NDE	unknown	NF	4
LOC105378856	NF	unknown	NF	4
CHM	NDE	FRMPD4	NDE	4
PSMD7-DT	NF	unknown	NF	4
FANCB	NDE	unknown	NF	4
ZNF518A	NDE	unknown	NF	4
BLNK	NDE	ZNF518A	NDE	4
LOC101926968	NF	LOC105374060	NF	4
NDUFA1	NDE	unknown	NF	4
POLR1C	NDE	unknown	NF	4
GUSBP11	NDE	unknown	NF	4
RGL4	NDE	unknown	NF	4
GAK	NDE	unknown	NF	4
SOX5	NDE	unknown	NF	4
FUT9	NDE	unknown	NF	4
CMPK1	NDE	unknown	NF	4
ZNRF1	NDE	unknown	NF	4
HMGB1	NDE	unknown	NF	4
DDX27	NDE	unknown	NF	4
KIF26B	NDE	unknown	NF	4
NALF1	NDE	unknown	NF	4
CSAG4	NF	MAGEA12	NDE	4
ARLNC1	NF	unknown	NF	4
MICOS10	NDE	unknown	NF	4
FAM107B	NDE	unknown	NF	4
AR	NDE	unknown	NF	4
SIK2	NDE	unknown	NF	4
LINC01772	NDE	unknown	NF	4
ABCC4	NDE	unknown	NF	4
NNT	NDE	unknown	NF	4
NSDHL	NDE	unknown	NF	4
SH3BGRL	NDE	unknown	NF	4
SLIT3	NDE	unknown	NF	4
PFKFB3	NDE	unknown	NF	4
SCARA5	NDE	unknown	NF	4
ITPR1	NDE	unknown	NF	4
LOC101928437	NF	unknown	NF	4
FRY	NDE	unknown	NF	4
CPEB3	NDE	unknown	NF	4
PCDH11X	NDE	unknown	NF	4
MUC19	NDE	unknown	NF	4
LOC101929142	NF	unknown	NF	4
GRK7	NDE	unknown	NF	4
LOC101928389	NF	unknown	NF	4
NOP58	NDE	unknown	NF	4
SNORD70B	NF	unknown	NF	4
KIAA1217	NDE	unknown	NF	4
GRIP1	NDE	unknown	NF	4
ZNF804A	NF	unknown	NF	4
NR0B1	NDE	unknown	NF	4
ANO5	NDE	unknown	NF	4
IL6R-AS1	NDE	unknown	NF	4
SMARCA1	NDE	unknown	NF	4
TAFA5	NDE	unknown	NF	4
LOC107985700	NF	unknown	NF	4
FAM184A	NDE	LOC124901389	NF	4
FGF13	NDE	LOC124905222	NF	4
TMEM185A	NDE	unknown	NF	4
ENPP2	NDE	unknown	NF	4
CDKL4	NDE	unknown	NF	4
TUBGCP3	NDE	unknown	NF	4
GRIN2A	NDE	unknown	NF	4
DMD	NDE	TENM2	NDE	4
TTC7B	NDE	unknown	NF	4
BRWD3	NDE	unknown	NF	4
LOC100507443	NF	unknown	NF	4
COL17A1	NDE	unknown	NF	4
LOC105373155	NF	unknown	NF	4
OPRM1	NDE	unknown	NF	4
IPCEF1	NDE	OPRM1	NDE	4
LOC107986606	NF	unknown	NF	4
FER1L6	NDE	unknown	NF	4
DMD	NDE	LRP11	NDE	4
DMD	NDE	ZDHHC14	NDE	4
GAB2	NDE	unknown	NF	4
LOC105369402	NF	unknown	NF	4
LOC105377481	NF	unknown	NF	4
ST6GALNAC3	NDE	unknown	NF	4
LOC124903522	NF	unknown	NF	4
CSGALNACT1	NDE	unknown	NF	4
KLHL13	NDE	unknown	NF	4
TAOK3	NDE	unknown	NF	4
ADAMTS16	NDE	unknown	NF	4
RAB40A	NDE	unknown	NF	4
IRF1-AS1	NF	LOC124901064	NF	4
CERS6	NDE	unknown	NF	4
LOC107984418	NF	unknown	NF	4
LOC105370780	NF	unknown	NF	4
RBPJ	NDE	unknown	NF	4
CCDC88A	NDE	unknown	NF	4
BAZ1B	NDE	unknown	NF	4
TLE1	NDE	unknown	NF	4
LOC105379300	NF	unknown	NF	4
TLE1-DT	NF	unknown	NF	4
CNTN1	NDE	FRMPD4	NDE	3
TMEM255A	NDE	TTC39B	NDE	3
KIF2A	NDE	TTC39B	NDE	3
KIF2A	NDE	TMEM255A	NDE	3
FIRRE	NDE	KIF2A	NDE	3
GABRA3	NDE	PARD3	NDE	3
GABRA3	NDE	LOC101928519	NF	3
GABRA3	NDE	LOC105374958	NF	3
LOC101928519	NF	unknown	NF	3
LOC105374958	NF	unknown	NF	3
GABRA3	NDE	GUCY2F	NDE	3
KIF16B	NDE	LOC105373150	NF	3
GRID2	NDE	RYR2	NDE	3
IL3RA	NDE	LOC105376454	NF	3
MTMR1	NDE	PUDP	NDE	3
C7orf57	NF	NYX	NDE	3
EDA2R	NDE	TKTL1	NDE	3
MED12L	NDE	TKTL1	NDE	3
IGSF10	NDE	TKTL1	NDE	3
BEND2	NDE	MSI2	NDE	3
BEND2	NDE	DENND1A	NDE	3
DPP3	NDE	TMEM178A	NDE	3
DPP3	NDE	MAN1C1	NDE	3
EFCAB3	NDE	PTCHD1-AS	NDE	3
LOC124903135	NF	MAP7D2	NDE	3
TBL1X	NDE	TEAD1	NDE	3
ARHGEF3	NDE	SGCZ	NDE	3
SIK2	NDE	TKTL1	NDE	3
ABCC4	NDE	LOC102723546	NF	3
ABCC4	NDE	TKTL1	NDE	3
LOC101928437	NF	MSI2	NDE	3
LOC101927560	NF	LOC107985675	NF	3
DMD	NDE	LOC107986933	NF	3
PTCHD1-AS	NDE	STS	NDE	3
ANKRD30BL	NDE	ZNF807P	NF	3
AKR1C4	NDE	ANKRD30BL	NDE	3
ALPL	NDE	TENM1	NDE	3
BLMH	NDE	TARID	NF	3
LOC105371720	NF	TARID	NF	3
CLEC4GP1	NDE	LOC100126447	NF	3
FLRT1	NDE	PASD1	NF	3
MACROD1	NDE	PASD1	NF	3
SLC39A11	NDE	TDRD9	NDE	3
TDRD9	NDE	ZFPM2	NDE	3
FYB1	NDE	TDRD9	NDE	3
SLC39A11	NDE	ZFPM2	NDE	3
DZANK1	NDE	TENM1	NDE	3
DESI1	NDE	TENM1	NDE	3
FGF13	NDE	TBL1X	NDE	3
HEPH	NDE	LOC101929028	NF	3
PARD3	NDE	PTCHD1	NDE	3
PARD3	NDE	SLC16A2	NDE	3
LOC105373204	NF	PUDP	NDE	3
DNMT3A	NDE	MIB1	NDE	3
MIB1	NDE	SLC16A2	NDE	3
FRMPD4	NDE	MIB1	NDE	3
ARHGAP6	NDE	ERC2	NDE	3
EBF2	NDE	SETD1B	NDE	3
AFF2	NDE	IGSF1	NDE	3
CASK	NDE	CLSTN2	NDE	3
CASK	NDE	GULP1	NDE	3
DGKK	NDE	LOC105375451	NF	3
DGKK	NDE	NHSL2	NDE	3
PTCHD1-AS	NDE	WDR59	NDE	3
ITGA8	NDE	POLA1	NDE	3
GPM6B	NDE	SHROOM2	NDE	3
CLYBL	NDE	RAPGEF1	NDE	3
NOP58	NDE	PHEX	NDE	3
PHEX	NDE	SNORD70B	NF	3
PHEX	NDE	TRMT2B	NDE	3
CNTN4	NDE	LINC01594	NF	3
LINC01572	NF	LOC124903718	NF	3
HGF	NDE	MARCHF7	NDE	3
ARHGAP6	NDE	LOC105374111	NF	3
CENPI	NDE	LOC105374111	NF	3
CENPI	NDE	LOC105377698	NF	3
LOC105373287	NF	OTC	NDE	3
CRIM1	NDE	MAP4K5	NDE	3
GPM6A	NDE	SPIDR	NDE	3
ALG14	NDE	GPM6A	NDE	3
LOC101927421	NF	LOC107985675	NF	3
LHFPL1	NDE	ZFX	NDE	3
LHFPL1	NDE	LOC107985700	NF	3
GREB1	NDE	LHFPL1	NDE	3
RUNX1	NDE	UTRN	NDE	3
HMG20A	NDE	LOC102503427	NF	3
DIAPH2	NDE	LOC102503427	NF	3
HDAC8	NDE	LOC102503427	NF	3
LOC105378311	NF	unknown	NF	3
NUP62CL	NDE	PCDH15	NDE	3
LOC105378311	NF	NUP62CL	NDE	3
BUB3	NDE	GLA	NDE	3
BUB3	NDE	RPL36A-HNRNPH2	NDE	3
LOC105371986	NF	WSCD1	NDE	3
ARMCX2	NDE	WSCD1	NDE	3
BANK1	NDE	SORBS2	NDE	3
DMD	NDE	LINC00269	NF	3
MAP7D2	NDE	STS	NDE	3
ADGRL2	NDE	LOC105373161	NF	3
LONRF3	NDE	MIR325HG	NF	3
LONRF3	NDE	RYBP	NDE	3
AKAP6	NDE	ARID4A	NDE	3
ARID4A	NDE	FRMD6	NDE	3
AKAP6	NDE	BUB1B	NDE	3
AKAP6	NDE	LOC107984763	NF	3
BUB1B	NDE	FRMD6	NDE	3
FRMD6	NDE	LOC107984763	NF	3
CENPL	NDE	COL4A6	NDE	3
APBB2	NDE	DLGAP1	NDE	3
PHEX	NDE	SLK	NDE	3
PTCHD1-AS	NDE	SLK	NDE	3
HTR2C	NDE	LOC730100	NF	3
LOC105373296	NF	NLGN4X	NDE	3
AGBL3	NDE	GUCY2F	NDE	3
CASK	NDE	THRB	NDE	3
CASK	NDE	VDR	NDE	3
CASK	NDE	DPYD	NDE	3
DIAPH2	NDE	DNAH7	NDE	3
BCLAF3	NDE	CPE	NDE	3
DMD	NDE	LOC107985694	NF	3
LOC107985713	NF	WSCD1	NDE	3
LOC105378856	NF	NLGN4X	NDE	3
LOC124902439	NF	NLGN4X	NDE	3
CHM	NDE	MEGF9	NDE	3
LOC105370460	NF	PPEF1	NDE	3
LOC107985681	NF	PPEF1	NDE	3
ADGRG2	NDE	KLF8	NDE	3
DGKH	NDE	unknown	NF	3
ADGRG2	NDE	DGKH	NDE	3
DACH2	NDE	ZFX	NDE	3
CDH8	NDE	WWC3	NDE	3
CDH8	NDE	unknown	NF	3
GPM6B	NDE	HDX	NDE	3
HDX	NDE	LOC101928306	NF	3
HEMK1	NDE	unknown	NF	3
LOC107985675	NF	ZNF280C	NDE	3
ANO10	NDE	FBXL17	NDE	3
DIAPH2	NDE	IRAG1	NDE	3
DACH2	NDE	LOC105369308	NF	3
ARHGAP6	NDE	SPANXA2-OT1	NDE	3
ARHGAP6	NDE	VRK2	NDE	3
FLNB	NDE	LOC101929710	NF	3
PIR	NDE	TENM1	NDE	3
SUGCT	NDE	TENM1	NDE	3
LINC02005	NF	PIR	NDE	3
LINC02005	NF	PIR-FIGF	NF	3
MECP2	NDE	STAG2	NDE	3
MECP2	NDE	RBM10	NDE	3
CACNA2D1	NDE	LOC107985675	NF	3
ATP13A4	NDE	LOC107985675	NF	3
APPBP2	NDE	TENM1	NDE	3
FER1L6	NDE	MAD1L1	NDE	3
FER1L6	NDE	LOC124901573	NF	3
ARHGAP24	NDE	TRAF3	NDE	3
RBM6	NDE	unknown	NF	3
AMMECR1	NDE	RBM6	NDE	3
EDA2R	NDE	LOC102723370	NF	3
CNTN5	NDE	FRMPD4	NDE	3
CSMD1	NDE	LOC105373150	NF	3
LOC105373150	NF	LOC105377785	NF	3
CNNM1	NDE	PHEX	NDE	3
SLC6A12	NDE	SYTL5	NDE	3
PTCHD1-AS	NDE	SLC6A12	NDE	3
SYTL5	NDE	ZC3H3	NDE	3
RALGAPA2	NDE	SYTL5	NDE	3
PTCHD1-AS	NDE	RALGAPA2	NDE	3
EPAS1	NDE	FRMPD4	NDE	3
FRMPD4	NDE	GABRQ	NDE	3
FRMPD4	NDE	LOC105373370	NF	3
HPSE2	NDE	MIR325HG	NF	3
CDC14B	NDE	GYG2	NDE	3
MBD2	NDE	MECOM	NDE	3
MECP2	NDE	OPHN1	NDE	3
HEPH	NDE	SPOCK1	NDE	3
HEPH	NDE	TRMU	NDE	3
MYO3B	NDE	SIPA1L2	NDE	3
GUCA1C	NDE	unknown	NF	3
ARHGAP6	NDE	LINC02254	NF	3
ARHGAP6	NDE	LINC02253	NF	3
ARHGAP6	NDE	IL1RN	NDE	3
KALRN	NDE	TBL1X	NDE	3
LOC107984515	NF	OTC	NDE	3
LOC107984515	NF	TBL1X	NDE	3
CLCN4	NDE	EFHC2	NDE	3
CBFB	NDE	OTC	NDE	3
CNTNAP2	NDE	KLHL13	NDE	3
MIR8062	NF	TENM1	NDE	3
KLHL13	NDE	MIR8062	NF	3
GSAP	NDE	LOC107985709	NF	3
IL1RAPL1	NDE	LOC107985699	NF	3
LOC105374493	NF	TENM2	NDE	3
LOC105372593	NF	SGCD	NDE	3
LOC124901339	NF	RALYL	NDE	3
NEUROD4	NDE	unknown	NF	3
NEUROD4	NDE	PTCHD1-AS	NDE	3
MDGA2	NDE	RALYL	NDE	3
DMD	NDE	SAGE1	NF	3
FUT9	NDE	PLBD1	NDE	3
MORN5	NDE	unknown	NF	3
LINC02994	NF	PTCHD1-AS	NDE	3
EXO1	NDE	SPANXA2-OT1	NDE	3
FHOD3	NDE	SPANXA2-OT1	NDE	3
EIF2S3	NDE	NDFIP2	NDE	3
NDFIP2	NDE	unknown	NF	3
AVPR2	NDE	MIR100HG	NDE	3
ANOS1	NDE	MIR100HG	NDE	3
MAOA	NDE	MID1	NDE	3
RAB9A	NDE	ZNRF1	NDE	3
RHOXF1-AS1	NDE	ZNRF1	NDE	3
DMD	NDE	UBE2V1P16	NF	3
FRMPD4	NDE	SLC14A2	NDE	3
UBQLNL	NDE	unknown	NF	3
DGAT2L6	NDE	UBQLNL	NDE	3
CALB1	NDE	LTA4H	NDE	3
CALB1	NDE	DGAT2L6	NDE	3
BRI3BP	NDE	TENM1	NDE	3
GABRA3	NDE	SHROOM2	NDE	3
COL4A6	NDE	FRMPD4	NDE	3
COL4A6	NDE	DCAF8L2	NDE	3
SRPX2	NDE	TEX11	NDE	3
APPBP2	NDE	LOC105370067	NF	3
APPBP2	NDE	LOC102723313	NF	3
LOC102723313	NF	LOC124905177	NF	3
LOC102723313	NF	LOC124905233	NF	3
LOC102723313	NF	LOC105370067	NF	3
FAM153CP	NDE	FRMPD4	NDE	3
GRIA3	NDE	OTC	NDE	3
ELOVL2	NDE	OTC	NDE	3
FRMPD4	NDE	GRIA3	NDE	3
BMPR1B	NDE	DPP10	NDE	3
LOC105373175	NF	LOC112268022	NF	3
LOC107984418	NF	LOC112268022	NF	3
MAGEA12	NDE	TMC2	NDE	3
CSAG4	NF	TMC2	NDE	3
CLTRN	NDE	CNTNAP5	NDE	3
ADD1	NDE	TENM1	NDE	3
MYBPHL	NDE	TENM1	NDE	3
BABAM2	NDE	LOC107985710	NF	3
BABAM2	NDE	SPOCK1	NDE	3
DMD	NDE	LOC107985710	NF	3
DMD	NDE	SPOCK1	NDE	3
LINC01088	NF	PUDP	NDE	3
CXADR	NDE	LOC124905177	NF	3
ADGRG2	NDE	DTNA	NDE	3
CASK	NDE	LOC101927026	NF	3
DAB1	NDE	LINC01456	NF	3
GRIA3	NDE	LINC01456	NF	3
HDAC6	NDE	PCDH9	NDE	3
RTL4	NDE	TLL2	NDE	3
[truncated: 4,594 more rows]

## Sheet: cd
unknown	NF	unknown	NF	7514
DAB1	NDE	unknown	NF	847
IL23R	DE	unknown	NF	722
ERBB4	NDE	unknown	NF	718
DAB1	NDE	OMA1	NDE	653
RFTN1	NDE	unknown	NF	574
LOC124906220	NF	RFTN1	NDE	544
OMA1	NDE	unknown	NF	470
PPARGC1A	NDE	unknown	NF	399
LINC02762	NF	unknown	NF	385
LOC105376945	NF	unknown	NF	339
NRG1	NDE	unknown	NF	315
LRIG1	NDE	unknown	NF	299
PTPRD	NDE	unknown	NF	290
DOCK2	NDE	INSYN2B	NF	281
TRIM16	NDE	unknown	NF	279
SPRED1	NDE	unknown	NF	271
SPIDR	NDE	unknown	NF	253
WDFY3	NDE	unknown	NF	245
LOC102723331	NF	PALLD	NDE	236
LOC124906220	NF	unknown	NF	234
NRG1-IT1	NF	unknown	NF	229
WWC1	NDE	unknown	NF	221
SPPL2A	NDE	unknown	NF	219
RALGAPA1	NDE	unknown	NF	215
PALLD	NDE	unknown	NF	205
GEMIN2	NDE	unknown	NF	198
TBC1D32	NDE	unknown	NF	197
GAS7	NDE	unknown	NF	187
KLHL20	NDE	unknown	NF	185
B3GALT1	NDE	unknown	NF	173
LOC124907977	NF	unknown	NF	173
DAB1	NDE	IL23R	DE	169
PDZD2	NDE	unknown	NF	162
DLGAP2	NDE	unknown	NF	161
TTC14-DT	NF	unknown	NF	161
NOD2	DE	unknown	NF	159
SMYD3	NDE	unknown	NF	156
NRG1	NDE	NRG1-IT1	NF	154
RBM47	NDE	unknown	NF	148
ERBB4	NDE	PTPRD	NDE	147
LOC105378310	NF	unknown	NF	143
DMD	NDE	unknown	NF	140
STK32A-AS1	NF	unknown	NF	139
RBM47	NDE	WDFY3	NDE	132
GALNT14	NDE	unknown	NF	130
CTNNBL1	NDE	unknown	NF	129
PMS1	NDE	unknown	NF	123
LOC102724542	NF	unknown	NF	122
CSMD1	NDE	unknown	NF	121
HTR3B	NF	unknown	NF	120
MAP3K20	NDE	unknown	NF	120
MGC27382	NF	unknown	NF	119
IL23R	DE	RFTN1	NDE	116
IL23R	DE	LOC124906220	NF	116
ACSL1	NDE	RFTN1	NDE	114
ACSL1	NDE	LOC124906220	NF	114
BANK1	NF	unknown	NF	114
LSM6	NDE	unknown	NF	113
NTM	NDE	unknown	NF	112
MAP3K20-AS1	NF	unknown	NF	109
PLEKHG1	NDE	unknown	NF	108
EYS	NF	unknown	NF	106
MGAT4FP	NF	unknown	NF	103
ANKRD27	NDE	unknown	NF	100
LOC101929200	NF	unknown	NF	100
LOC105375999	NF	unknown	NF	99
UBE2V1P16	NF	unknown	NF	98
LINC00331	NF	unknown	NF	97
FAM87A	NF	STK32A-AS1	NF	96
ARGFXP2	NF	RHOT1	NDE	96
ATG16L1	DE	unknown	NF	96
LOC105376214	NF	unknown	NF	95
SKINT1L	NF	unknown	NF	91
GPATCH2	NDE	STK32A-AS1	NF	89
FAM87A	NF	GPATCH2	NDE	89
MGLL	NDE	unknown	NF	88
LOC107985364	NF	unknown	NF	88
ACSL1	NDE	unknown	NF	88
EFCAB14	NDE	unknown	NF	87
C6orf201	NF	ECI2	NDE	84
LOC107986306	NF	unknown	NF	83
LOC105370504	NF	unknown	NF	82
RFTN1	NDE	SPRED1	NDE	79
HBD	NDE	unknown	NF	78
ACAD11	NDE	NPHP3-ACAD11	NF	78
ASMT	NF	unknown	NF	77
APP	NDE	unknown	NF	77
DAB1	NDE	LINC02762	NF	76
CNTNAP5	NDE	unknown	NF	76
PLUT	NF	unknown	NF	75
ELMO1	NDE	unknown	NF	75
LINC02794	NF	unknown	NF	74
RALGAPA1	NDE	SPRED1	NDE	73
HTR3B	NF	IL23R	DE	72
CNBD1	NF	unknown	NF	72
VNN2	NDE	unknown	NF	72
RGS6	NF	unknown	NF	72
MAGI2	NDE	unknown	NF	72
DOCK2	NDE	SKINT1L	NF	71
DOCK2	NDE	LINC02794	NF	71
PTPRG	NDE	unknown	NF	71
LOC105372745	NF	unknown	NF	71
LOC105369844	NF	unknown	NF	71
LOC107984533	NF	unknown	NF	71
MAML3	NDE	unknown	NF	70
LOC105369302	NF	unknown	NF	70
MIR4300HG	NF	unknown	NF	66
SNTG1	NF	unknown	NF	66
GPS2	NF	LOC107984545	NF	65
GRID2	NDE	unknown	NF	65
TSG1	NF	unknown	NF	64
SPOCK1	NDE	unknown	NF	64
SPTLC2	NDE	unknown	NF	64
LINC02762	NF	NRG1	NDE	63
LINC02762	NF	NRG1-IT1	NF	63
KLHL20	NDE	MAP3K20	NDE	63
KLHL20	NDE	MAP3K20-AS1	NF	63
SGCZ	NF	unknown	NF	63
CELF2	NDE	unknown	NF	63
MITF	NDE	unknown	NF	63
CDC14A	NDE	unknown	NF	62
LOC105371664	NF	unknown	NF	62
IL23R	DE	SPRED1	NDE	61
LOC107984274	NF	unknown	NF	61
ZNF138	NDE	unknown	NF	60
STARD13	NDE	unknown	NF	60
ADCY2	NDE	unknown	NF	60
ERBB4	NDE	WWC1	NDE	59
CTNNBL1	NDE	TTC14-DT	NF	59
LOC101929200	NF	MAP3K20	NDE	59
LOC101929200	NF	MAP3K20-AS1	NF	59
LOC105374754	NF	MITF	NDE	59
NBEA	NDE	unknown	NF	59
DAB1	NDE	EFCAB14	NDE	58
P3R3URF-PIK3R3	NF	PIK3R3	NDE	58
LOC124901683	NF	MAGI2	NDE	57
GRM7	NDE	unknown	NF	57
UGT1A10	NDE	unknown	NF	57
UGT1A10	NDE	UGT1A8	NDE	56
UGT1A10	NDE	UGT1A7	NDE	56
UGT1A10	NDE	UGT1A6	NDE	56
UGT1A10	NDE	UGT1A5	NDE	56
UGT1A10	NDE	UGT1A9	NDE	56
UGT1A10	NDE	UGT1A4	NDE	56
UGT1A1	NDE	UGT1A10	NDE	56
UGT1A1	NDE	UGT1A3	NDE	56
LOC107984361	NF	unknown	NF	56
LOC105378102	NF	unknown	NF	55
KCNIP4	NDE	unknown	NF	55
ATG16L1	DE	RFTN1	NDE	54
ATG16L1	DE	LOC124906220	NF	54
KCNIP4	NDE	LINC02762	NF	53
KCNIP4-IT1	NF	LINC02762	NF	53
EPHA3	NF	unknown	NF	52
FOXP1	NDE	unknown	NF	51
LHFPL3	NF	unknown	NF	51
FAM87A	NF	unknown	NF	51
LOC107984545	NF	unknown	NF	50
CD83	NDE	unknown	NF	50
FSTL5	NDE	KANK1	NDE	49
IL23R	DE	NRG1	NDE	49
IL23R	DE	NRG1-IT1	NF	49
NCOA3	NDE	unknown	NF	49
CTNND2	NDE	unknown	NF	49
FSTL5	NDE	unknown	NF	49
SKINT1L	NF	TMEM86A	NDE	48
LINC02794	NF	TMEM86A	NDE	48
LOC124901683	NF	unknown	NF	48
KLHL5	NDE	unknown	NF	48
LOC105375974	NF	unknown	NF	48
GALNT14	NDE	SPIDR	NDE	46
GEMIN2	NDE	PALLD	NDE	46
GEMIN2	NDE	LOC102723331	NF	46
KLHL20	NDE	LOC101929200	NF	46
GPS2	NF	unknown	NF	46
CCNYL3	NF	unknown	NF	46
LOC124907977	NF	STK32A-AS1	NF	45
LINC01608	NF	unknown	NF	45
LEP	DE	unknown	NF	45
FHIT	NDE	unknown	NF	45
SHISA9	NDE	unknown	NF	45
DAB1	NDE	HBD	NDE	44
LINC02762	NF	UBE2V1P16	NF	44
DNAJB6	NDE	unknown	NF	44
LOC101927960	NF	unknown	NF	44
C12orf60	NF	GUCY2C	NDE	44
LINC02762	NF	LOC107986306	NF	43
PLEKHG1	NDE	SPIDR	NDE	43
DOCK2	NDE	TMEM86A	NDE	43
SPAG16	NDE	unknown	NF	43
LSM6	NDE	SPIDR	NDE	42
ADGRL3	NDE	RBM47	NDE	42
ADGRL3	NDE	WDFY3	NDE	42
KLHL5	NDE	MAP3K20	NDE	42
KLHL5	NDE	MAP3K20-AS1	NF	42
SLCO1C1	NF	unknown	NF	42
CELF2-AS2	NF	unknown	NF	42
PAK1	NDE	unknown	NF	42
AGBL4	NDE	unknown	NF	42
GPATCH2	NDE	unknown	NF	42
DAB1	NDE	RGS6	NF	41
OMA1	NDE	RGS6	NF	41
MGC27382	NF	PALLD	NDE	41
LOC102723331	NF	MGC27382	NF	41
PALLD	NDE	PMS1	NDE	41
SEL1L	NDE	UNC13C	NF	41
WASHC5	NDE	unknown	NF	41
PLD5	NDE	unknown	NF	41
LOC105377815	NF	unknown	NF	41
LOC101929307	NF	unknown	NF	41
COTL1	NDE	unknown	NF	41
DAB1	NDE	FSTL5	NDE	40
PHF21B	NDE	unknown	NF	40
ACAD11	NDE	unknown	NF	40
LOC105374754	NF	unknown	NF	40
CNTNAP5	NDE	MITF	NDE	39
LOC105369302	NF	TTC14-DT	NF	39
GUCY1A1	NDE	LOC107984545	NF	39
ERBB4	NDE	PTPRG	NDE	39
GMDS-DT	NF	unknown	NF	39
CXCL13	NDE	unknown	NF	39
AFF1	NF	LOC105377320	NF	39
KCNIP4-IT1	NF	unknown	NF	39
DAB1	NDE	RFTN1	NDE	38
DAB1	NDE	LOC124906220	NF	38
LINC00331	NF	SPRED1	NDE	38
GAS7	NDE	LINC00331	NF	38
RGS20	NDE	unknown	NF	38
IL23R	DE	MAGI2	NDE	37
IL23R	DE	LOC124901683	NF	37
ASMT	NF	TTC14-DT	NF	37
EFCAB14	NDE	LINC02762	NF	37
CDC14A	NDE	MGAT4FP	NF	37
LOC102723331	NF	unknown	NF	37
GPS2	NF	GUCY1A1	NDE	37
LOC105371664	NF	LOC107985241	NF	37
PPP2R1B	NDE	unknown	NF	37
TBC1D32	NDE	WWC1	NDE	36
CTNNBL1	NDE	LOC105369302	NF	36
LOC105370339	NF	unknown	NF	36
FBLN1	NDE	unknown	NF	36
KCTD20	NDE	unknown	NF	36
DUBR	NDE	unknown	NF	36
LOC105373401	NF	unknown	NF	36
PPP1R9A	NDE	PPP1R9A-AS1	NF	36
LOC124904899	NF	unknown	NF	36
IL23R	DE	TPD52	NDE	35
IL23R	DE	TPD52-MRPS28	NF	35
GAS7	NDE	RFTN1	NDE	35
GAS7	NDE	LOC124906220	NF	35
LINC02762	NF	RGS6	NF	35
DMD	NDE	PALLD	NDE	35
DMD	NDE	LOC102723331	NF	35
RHOT1	NDE	UNC13C	NF	35
FAM169B	NF	unknown	NF	35
KCNMA1	NDE	unknown	NF	35
POLG	NDE	unknown	NF	35
RALGAPA1	NDE	UGT1A10	NDE	34
RALGAPA1	NDE	UGT1A8	NDE	34
RALGAPA1	NDE	UGT1A7	NDE	34
RALGAPA1	NDE	UGT1A6	NDE	34
RALGAPA1	NDE	UGT1A5	NDE	34
RALGAPA1	NDE	UGT1A9	NDE	34
RALGAPA1	NDE	UGT1A4	NDE	34
RALGAPA1	NDE	UGT1A1	NDE	34
RALGAPA1	NDE	UGT1A3	NDE	34
SPRED1	NDE	UGT1A10	NDE	34
SPRED1	NDE	UGT1A8	NDE	34
SPRED1	NDE	UGT1A7	NDE	34
SPRED1	NDE	UGT1A6	NDE	34
SPRED1	NDE	UGT1A5	NDE	34
SPRED1	NDE	UGT1A9	NDE	34
SPRED1	NDE	UGT1A4	NDE	34
SPRED1	NDE	UGT1A1	NDE	34
SPRED1	NDE	UGT1A3	NDE	34
HBD	NDE	LINC02762	NF	34
LOC105376214	NF	LOC124907977	NF	34
LOC105376214	NF	STK32A-AS1	NF	34
LHFPL3	NF	PTPRD	NDE	34
GPS2	NF	LDLRAD4	NDE	34
RHOT1	NDE	SEL1L	NDE	34
AHCYL2	NDE	unknown	NF	34
STK10	NDE	unknown	NF	34
ADGRL3	NDE	unknown	NF	34
ERBB4	NDE	TBC1D32	NDE	33
DAB1	NDE	MAGI2	NDE	33
DAB1	NDE	LOC124901683	NF	33
MAGI2	NDE	OMA1	NDE	33
PPARGC1A	NDE	TRIM16	NDE	33
BANK1	NF	SKINT1L	NF	33
BANK1	NF	LINC02794	NF	33
LDLRAD4	NDE	LOC107984545	NF	33
LOC105375999	NF	TSG1	NF	33
INTS7	NDE	unknown	NF	33
DTL	NDE	unknown	NF	33
LINC02226	NF	unknown	NF	33
MYRIP	NDE	unknown	NF	33
NTNG1	NDE	unknown	NF	33
SEL1L	NDE	unknown	NF	33
SEPTIN6	NDE	unknown	NF	33
GUCY2C	NDE	unknown	NF	33
IL23R	DE	MOB3B	NDE	32
SPRED1	NDE	TPD52	NDE	32
SPRED1	NDE	TPD52-MRPS28	NF	32
ASMT	NF	RANBP3	NF	32
ASMT	NF	INTS7	NDE	32
ASMT	NF	DTL	NDE	32
GEMIN2	NDE	MGC27382	NF	32
GEMIN2	NDE	PMS1	NDE	32
LOC107984545	NF	TRPV1	NDE	32
LOC105375999	NF	LOC107985364	NF	32
LOC107984997	NF	unknown	NF	32
AGPAT4	NDE	unknown	NF	32
ZBTB20	NDE	unknown	NF	32
DOCK2	NDE	unknown	NF	32
DAB1	NDE	LOC105378102	NF	31
LOC105378102	NF	OMA1	NDE	31
KCNIP4	NDE	PBX1	NDE	31
KCNIP4-IT1	NF	PBX1	NDE	31
ERBB4	NDE	ZNF138	NDE	31
KLHL20	NDE	KLHL5	NDE	31
LOC107985241	NF	unknown	NF	31
ZFHX3	NDE	unknown	NF	31
UNC13C	NF	unknown	NF	31
PLEKHG3	NDE	unknown	NF	31
MOB3B	NDE	SPRED1	NDE	30
BANK1	NF	RALGAPA1	NDE	30
LINC02762	NF	PBX1	NDE	30
DMD	NDE	GEMIN2	NDE	30
ERBB4	NDE	LINC02226	NF	30
LOC124904899	NF	TTC14-DT	NF	30
CTNNBL1	NDE	LOC124904899	NF	30
GPS2	NF	TRPV1	NDE	30
RANBP3	NF	unknown	NF	30
PDIA6	NDE	unknown	NF	30
CCDC102B	NF	unknown	NF	30
EIF3IP1	NF	unknown	NF	30
CSMD2	NDE	unknown	NF	30
LINC02794	NF	SKINT1L	NF	30
LOC105372047	NF	RFTN1	NDE	29
LOC105372047	NF	LOC124906220	NF	29
ASMT	NF	DYTN	NF	29
BANK1	NF	SPRED1	NDE	29
LEP	DE	MGLL	NDE	29
LOC105372745	NF	SGCZ	NF	29
LOC105372745	NF	MIR4300HG	NF	29
DMGDH	NDE	unknown	NF	29
AKT3	NDE	unknown	NF	29
ASXL3	NDE	unknown	NF	29
ZFP90	NDE	unknown	NF	29
KANK1	NDE	unknown	NF	29
ASMT	NF	C1orf21	NF	28
LOC105370504	NF	RFTN1	NDE	28
LOC105370504	NF	LOC124906220	NF	28
GAS7	NDE	LOC105370504	NF	28
PPARGC1A	NDE	SPPL2A	NDE	28
PIK3R3	NDE	SPRED1	NDE	28
ADCY9	NDE	SKINT1L	NF	28
ADCY9	NDE	LINC02794	NF	28
DYTN	NF	unknown	NF	28
MARCHF1	NDE	RFTN1	NDE	28
LOC124906220	NF	MARCHF1	NDE	28
TC2N	NDE	unknown	NF	28
POU2F1	NDE	unknown	NF	28
FRMD4A	NDE	unknown	NF	28
STAT4	NDE	unknown	NF	28
RBFOX1	NDE	unknown	NF	28
DAB1	NDE	MYRIP	NDE	27
MYRIP	NDE	OMA1	NDE	27
GALNT14	NDE	LSM6	NDE	27
CTNNBL1	NDE	LHFPL3	NF	27
CD83	NDE	LOC105375999	NF	27
KLHL5	NDE	LOC101929200	NF	27
LOC105372745	NF	STARD13	NDE	27
IL23R	DE	PLD5	NDE	27
PRDM16	NDE	unknown	NF	27
GUCY1A1	NDE	unknown	NF	27
RHOT1	NDE	unknown	NF	27
CCDC6	NDE	unknown	NF	27
ERBIN	NDE	unknown	NF	27
IL23R	DE	PPP2R1B	NDE	26
IL23R	DE	SIK2	NDE	26
HTR3B	NF	PPP2R1B	NDE	26
HTR3B	NF	SIK2	NDE	26
IL23R	DE	PHF21B	NDE	26
HTR3B	NF	PHF21B	NDE	26
GMDS-DT	NF	IL23R	DE	26
CXCL13	NDE	IL23R	DE	26
IL23R	DE	PAK1	NDE	26
CCDC102B	NF	LINC01608	NF	26
RFTN1	NDE	TPD52	NDE	26
RFTN1	NDE	TPD52-MRPS28	NF	26
LRIG1	NDE	WASHC5	NDE	26
NRG1	NDE	UBE2V1P16	NF	26
NRG1-IT1	NF	UBE2V1P16	NF	26
FHIT	NDE	LOC105378310	NF	26
DLGAP2	NDE	LOC107984274	NF	26
FGGY	NDE	FSTL5	NDE	26
C1orf21	NF	unknown	NF	26
CALN1	NDE	unknown	NF	26
IL23R	DE	SLCO1C1	NF	25
LINC01608	NF	TBC1D32	NDE	25
LOC101927960	NF	RALGAPA1	NDE	25
LOC101927960	NF	SPRED1	NDE	25
GRM7	NDE	RFTN1	NDE	25
GRM7	NDE	LOC124906220	NF	25
LOC107986306	NF	NRG1	NDE	25
LOC107986306	NF	NRG1-IT1	NF	25
GALNT14	NDE	PLEKHG1	NDE	25
ERBB4	NDE	SNTG1	NF	25
LOC107985945	NF	SKINT1L	NF	25
LINC02794	NF	LOC107985945	NF	25
FGGY	NDE	KANK1	NDE	25
MIR4300HG	NF	SGCZ	NF	25
LINC02325	NF	unknown	NF	25
LINC02462	NF	unknown	NF	25
PBX1	NDE	unknown	NF	25
IQCJ	NF	unknown	NF	25
CPEB2-DT	NF	unknown	NF	25
EPSTI1	NDE	unknown	NF	25
RAPGEF4	NDE	unknown	NF	25
EYA3	NDE	unknown	NF	25
FGF14	NDE	unknown	NF	25
GPC6	NDE	unknown	NF	25
GRM7	NDE	IL23R	DE	24
ASMT	NF	MAML3	NDE	24
ADCY9	NDE	DOCK2	NDE	24
ADCY9	NDE	INSYN2B	NF	24
LINC03017	NF	unknown	NF	24
LOC124900412	NF	unknown	NF	24
LDLRAD4	NDE	unknown	NF	24
IMMP2L	NDE	unknown	NF	24
SUGP2	NDE	unknown	NF	24
TRMT9B	NDE	unknown	NF	24
LOC124901889	NF	unknown	NF	24
DGKB	NDE	unknown	NF	24
LOC107985242	NF	LOC124904475	NF	24
LOC105378268	NF	unknown	NF	24
ACOT9	NDE	unknown	NF	24
NRG1	NDE	SPRED1	NDE	23
SPPL2A	NDE	TRIM16	NDE	23
KCNIP4	NDE	PPP6C	NDE	23
KCNIP4-IT1	NF	PPP6C	NDE	23
LINC02762	NF	PPP6C	NDE	23
DOCK2	NDE	LOC107985945	NF	23
ERBB4	NDE	LOC105377815	NF	23
CILP2	NDE	GPS2	NF	23
LOC107984545	NF	LOC107986108	NF	23
GPS2	NF	LOC107986108	NF	23
FAM169B	NF	MGLL	NDE	23
SGCZ	NF	STARD13	NDE	23
MIR4300HG	NF	STARD13	NDE	23
DSTNP2	NF	LOC105369632	NF	23
OVOS2	NF	unknown	NF	23
PPP2R1B	NDE	SIK2	NDE	23
LINC02625	NF	unknown	NF	23
CNTN5	NDE	unknown	NF	23
RERE	NDE	unknown	NF	23
LOC105377039	NF	unknown	NF	23
PPP1R14C	NDE	unknown	NF	23
LINC02762	NF	LOC105378102	NF	22
LSM6	NDE	PLEKHG1	NDE	22
LINC00331	NF	LOC124907977	NF	22
LOC124907977	NF	SPRED1	NDE	22
PALLD	NDE	SPOCK1	NDE	22
GEMIN2	NDE	SPOCK1	NDE	22
CCNYL3	NF	GAS7	NDE	22
FRMD4A	NDE	GAS7	NDE	22
LOC105370339	NF	LOC124907977	NF	22
CILP2	NDE	LOC107984545	NF	22
ECI2	NDE	unknown	NF	22
PPP1R9A	NDE	unknown	NF	22
LOC107986614	NF	unknown	NF	22
SYNPO2	NDE	unknown	NF	22
LOC107985242	NF	unknown	NF	22
LOC105371078	NF	unknown	NF	22
ECI2	NDE	TBC1D32	NDE	21
LINC02762	NF	LOC105373401	NF	21
ERBB4	NDE	LINC03017	NF	21
RALGPS1	NDE	SKINT1L	NF	21
LINC02794	NF	RALGPS1	NDE	21
LOC105378310	NF	VNN2	NDE	21
CTNNBL1	NDE	PTPRD	NDE	21
LOC105370339	NF	STK32A-AS1	NF	21
LOC105370339	NF	LOC105376214	NF	21
LOC124907977	NF	NTNG1	NDE	21
NTNG1	NDE	STK32A-AS1	NF	21
MAP3K20	NDE	MITF	NDE	21
MAP3K20-AS1	NF	MITF	NDE	21
DMGDH	NDE	MGLL	NDE	21
LINGO2	NF	unknown	NF	21
REEP1	NDE	unknown	NF	21
FAM189A1	NF	unknown	NF	21
CACUL1	NDE	unknown	NF	21
DAB1	NDE	PAK1	NDE	20
OMA1	NDE	PAK1	NDE	20
GRID2	NDE	PDZD2	NDE	20
DAB1	NDE	GAS7	NDE	20
IL23R	DE	PIK3R3	NDE	20
IL23R	DE	P3R3URF-PIK3R3	NF	20
ANKRD27	NDE	CELF2	NDE	20
ANKRD27	NDE	CELF2-AS2	NF	20
HBD	NDE	RGS6	NF	20
FBLN1	NDE	FOXP1	NDE	20
LOC105378310	NF	TC2N	NDE	20
MGC27382	NF	PMS1	NDE	20
LOC105376214	NF	NTNG1	NDE	20
AGBL4	NDE	MAP3K20	NDE	20
AGBL4	NDE	MAP3K20-AS1	NF	20
CNTNAP5	NDE	SPATS2L	NDE	20
MITF	NDE	SPATS2L	NDE	20
B3GALT1	NDE	KCNMA1	NDE	20
TLN2	NDE	unknown	NF	20
RAF1	NDE	unknown	NF	20
NHLRC2	NDE	unknown	NF	20
FBF1	NDE	unknown	NF	20
PSEN1	NDE	unknown	NF	20
IL1RN	NDE	unknown	NF	20
LARS2	NDE	unknown	NF	20
PTCHD1-AS	NF	unknown	NF	20
MARCHF1	NDE	unknown	NF	20
GUSBP1	NDE	TBC1D32	NDE	19
GUSBP1	NDE	unknown	NF	19
MOB3B	NDE	RFTN1	NDE	19
LOC124906220	NF	MOB3B	NDE	19
LOC105372047	NF	SPRED1	NDE	19
DGKB	NDE	RFTN1	NDE	19
DGKB	NDE	LOC124906220	NF	19
IFNL2	NF	KCNIP4	NDE	19
IFNL2	NF	KCNIP4-IT1	NF	19
IFNL2	NF	LINC02762	NF	19
IL23R	DE	LOC107984997	NF	19
DMD	NDE	MGC27382	NF	19
EPSTI1	NDE	RBM47	NDE	19
EPSTI1	NDE	WDFY3	NDE	19
ADCY9	NDE	TMEM86A	NDE	19
FRMD4A	NDE	LINC00331	NF	19
LOC105371078	NF	TTC14-DT	NF	19
NOSTRIN	NF	PPM1L	NDE	19
LRRC7	NF	unknown	NF	19
MSMO1	NDE	unknown	NF	19
SH3KBP1	NDE	unknown	NF	19
HLCS	NDE	unknown	NF	19
OR11A1	NF	unknown	NF	19
CACNB4	NDE	unknown	NF	19
IQSEC1	NDE	unknown	NF	19
LOC107986108	NF	unknown	NF	19
LINC01847	NF	unknown	NF	19
LINC01217	NF	unknown	NF	19
AK2	NDE	unknown	NF	19
LINC00376	NF	unknown	NF	19
LINGO2	NF	TBC1D32	NDE	18
AFF1	NF	TBC1D32	NDE	18
LOC105377320	NF	TBC1D32	NDE	18
AFF1	NF	unknown	NF	18
ADCY2	NDE	IL23R	DE	18
LOC107986306	NF	UBE2V1P16	NF	18
LOC105378310	NF	ZFHX3	NDE	18
DOCK2	NDE	RALGPS1	NDE	18
ERBB4	NDE	GPC6	NDE	18
GPC6	NDE	PTPRD	NDE	18
CTNNBL1	NDE	LOC105371078	NF	18
GUCY1A1	NDE	TRPV1	NDE	18
LOC105374754	NF	MAP3K20	NDE	18
LOC105374754	NF	MAP3K20-AS1	NF	18
AGBL4	NDE	KLHL20	NDE	18
AGBL4	NDE	LOC101929200	NF	18
DUBR	NDE	LOC101929307	NF	18
TMEM132C	NF	unknown	NF	18
CADM2	NDE	unknown	NF	18
POLR1C	NDE	unknown	NF	18
LOC124904475	NF	unknown	NF	18
TMEM86A	NDE	unknown	NF	18
SIK2	NDE	unknown	NF	18
DPP10	NDE	unknown	NF	18
LGI1	NF	unknown	NF	18
RCL1	NDE	unknown	NF	18
PPARG	DE	unknown	NF	18
ST6GALNAC3	NDE	unknown	NF	18
ATRNL1	NF	unknown	NF	18
DSTNP2	NF	TBC1D32	NDE	17
LOC105369632	NF	TBC1D32	NDE	17
DSTNP2	NF	unknown	NF	17
IL23R	DE	SAMD12	NDE	17
DAB1	NDE	SAMD12	NDE	17
OMA1	NDE	SAMD12	NDE	17
DAB1	NDE	LOC105370504	NF	17
DISP3	NDE	IL23R	DE	17
IL23R	DE	MAP3K20	NDE	17
IL23R	DE	MAP3K20-AS1	NF	17
DISP3	NDE	MAP3K20	NDE	17
DISP3	NDE	MAP3K20-AS1	NF	17
DMD	NDE	PMS1	NDE	17
FBF1	NDE	GAS7	NDE	17
LOC124907977	NF	PDIA6	NDE	17
PDIA6	NDE	STK32A-AS1	NF	17
LOC105376214	NF	PDIA6	NDE	17
LDLRAD4	NDE	TRPV1	NDE	17
CD83	NDE	TSG1	NF	17
PDZD2	NDE	PLUT	NF	17
CCNYL4	NF	UNC13C	NF	17
TRPV1	NDE	unknown	NF	17
COL28A1	NDE	LOC107986764	NF	17
DLC1	NDE	unknown	NF	17
SAMD12	NDE	unknown	NF	17
HSD17B7P2	NDE	unknown	NF	17
LINC00970	NF	unknown	NF	17
RIMS1	NDE	unknown	NF	17
GRIN2B	NF	unknown	NF	17
ERBB4	NDE	ZFP90	NDE	16
WWC1	NDE	ZFP90	NDE	16
LINC01608	NF	LOC107984361	NF	16
CCDC102B	NF	LOC107984361	NF	16
MOB3B	NDE	TPD52	NDE	16
MOB3B	NDE	TPD52-MRPS28	NF	16
B3GALT1	NDE	RALGAPA1	NDE	16
PPP1R9A	NDE	RALGAPA1	NDE	16
LINC00376	NF	RFTN1	NDE	16
LINC00376	NF	LOC124906220	NF	16
RFTN1	NDE	UNC5B	NDE	16
LOC112268061	NF	RFTN1	NDE	16
LOC112268061	NF	LOC124906220	NF	16
EFCAB14	NDE	HBD	NDE	16
DNAJB6	NDE	GALNT14	NDE	16
DNAJB6	NDE	SPIDR	NDE	16
LRP11	NDE	WWC1	NDE	16
SPRED1	NDE	TTC14-DT	NF	16
LOC105378310	NF	LOC107986614	NF	16
CCNYL3	NF	LINC00331	NF	16
ERBIN	NDE	GRM8	NDE	16
LOC105369302	NF	LOC124904899	NF	16
LOC107985364	NF	TSG1	NF	16
FAM169B	NF	LEP	DE	16
CCNYL4	NF	SEL1L	NDE	16
SLC44A1	NDE	unknown	NF	16
DIP2C	NDE	unknown	NF	16
KCNIP4	NDE	KCNIP4-IT1	NF	16
TRPM1	NDE	unknown	NF	16
LOC105371677	NF	unknown	NF	16
CYP4F2	NDE	unknown	NF	16
LOC105377039	NF	WWC1	NDE	15
IL23R	DE	LOC105372047	NF	15
C1orf21	NF	TTC14-DT	NF	15
INTS7	NDE	TTC14-DT	NF	15
DTL	NDE	TTC14-DT	NF	15
LINC00870	NF	PPM1L	NDE	15
APP	NDE	NRG1	NDE	15
APP	NDE	NRG1-IT1	NF	15
ATG16L1	DE	UNC5B	NDE	15
ATG16L1	DE	LOC112268061	NF	15
EFCAB14	NDE	RGS6	NF	15
IL23R	DE	PRDM16	NDE	15
EMCN	NDE	KCNIP4	NDE	15
EMCN	NDE	KCNIP4-IT1	NF	15
EMCN	NDE	LINC02762	NF	15
FBLN1	NDE	PLEKHG3	NDE	15
LINC00331	NF	RSPO2	NDE	15
RSPO2	NDE	SPRED1	NDE	15
IQSEC1	NDE	LINC00331	NF	15
IQSEC1	NDE	SPRED1	NDE	15
RALGPS1	NDE	TMEM86A	NDE	15
ERBB4	NDE	TMEM132C	NF	15
ADK	NDE	ZNF679	NF	15
FBF1	NDE	LINC00331	NF	15
ERBB4	NDE	SHISA9	NDE	15
PTPRD	NDE	SHISA9	NDE	15
GUCY1A1	NDE	LDLRAD4	NDE	15
CILP2	NDE	GUCY1A1	NDE	15
CD83	NDE	LOC107985364	NF	15
DLGAP2	NDE	LOC107984361	NF	15
CTNND2	NDE	DLGAP2	NDE	15
KCTD20	NDE	POU2F1	NDE	15
KCTD20	NDE	LOC124900412	NF	15
LOC105372745	NF	TRMT9B	NDE	15
LOC105372745	NF	LOC124901889	NF	15
C1orf141	NF	unknown	NF	15
IQCJ	NF	IQCJ-SCHIP1	NF	15
LOC105372412	NF	unknown	NF	15
HS3ST1	NDE	unknown	NF	15
KNDC1	NDE	unknown	NF	15
ZNF679	NF	unknown	NF	15
NAV2	NDE	unknown	NF	15
PPM1L	NDE	unknown	NF	15
CXCL13	NDE	PLD5	NDE	14
CCDC102B	NF	TBC1D32	NDE	14
DYTN	NF	TTC14-DT	NF	14
DYTN	NF	RANBP3	NF	14
RANBP3	NF	TTC14-DT	NF	14
MAML3	NDE	TTC14-DT	NF	14
IL23R	DE	LRRC7	NF	14
NOD2	DE	STK10	NDE	14
DGKB	NDE	SPRED1	NDE	14
LOC105373401	NF	NRG1	NDE	14
LOC105373401	NF	NRG1-IT1	NF	14
FOXP1	NDE	PLEKHG3	NDE	14
ATRNL1	NF	RBM47	NDE	14
ATRNL1	NF	WDFY3	NDE	14
NCOA3	NDE	PDZD2	NDE	14
EYA3	NDE	KNDC1	NDE	14
DLGAP2	NDE	RGS20	NDE	14
IMMP2L	NDE	LOC105375999	NF	14
MGAT4FP	NF	OVOS2	NF	14
AGBL4	NDE	KLHL5	NDE	14
CCDC6	NDE	MGLL	NDE	14
CCNYL4	NF	RHOT1	NDE	14
ARGFXP2	NF	CCNYL4	NF	14
METTL2B	NF	SEL1L	NDE	14
METTL2B	NF	UNC13C	NF	14
METTL2B	NF	RHOT1	NDE	14
ARGFXP2	NF	METTL2B	NF	14
SLC44A1	NDE	STK32A-AS1	NF	14
EYS	NF	LOC102724542	NF	14
MYO10	NDE	unknown	NF	14
NUGGC	NDE	unknown	NF	14
OPRM1	NDE	unknown	NF	14
MPPED2	NDE	unknown	NF	14
UTRN	NDE	unknown	NF	14
MICAL2	NDE	unknown	NF	14
TEX11	NDE	unknown	NF	14
SYNE2	NDE	unknown	NF	14
CCNYL4	NF	unknown	NF	14
GRM8	NDE	unknown	NF	14
MAP3K20	NDE	MAP3K20-AS1	NF	14
LRP11	NDE	unknown	NF	14
DISP3	NDE	unknown	NF	14
TBC1D32	NDE	TLN2	NDE	13
PLD5	NDE	SLCO1C1	NF	13
CXCL13	NDE	SLCO1C1	NF	13
CXCL13	NDE	GRM7	NDE	13
GRM7	NDE	SLCO1C1	NF	13
LOC105372047	NF	TPD52	NDE	13
LOC105372047	NF	TPD52-MRPS28	NF	13
C1orf21	NF	INTS7	NDE	13
C1orf21	NF	DTL	NDE	13
IL23R	DE	LOC107986221	NF	13
LOC107986221	NF	SPRED1	NDE	13
PIK3R3	NDE	RFTN1	NDE	13
LOC124906220	NF	PIK3R3	NDE	13
P3R3URF-PIK3R3	NF	RFTN1	NDE	13
LOC124906220	NF	P3R3URF-PIK3R3	NF	13
LINC00376	NF	SPRED1	NDE	13
ANKRD27	NDE	SEPTIN6	NDE	13
MSMO1	NDE	RALGAPA1	NDE	13
CNTNAP5	NDE	NRG1	NDE	13
CNTNAP5	NDE	NRG1-IT1	NF	13
IQSEC1	NDE	LOC124907977	NF	13
LINC02625	NF	LOC105378310	NF	13
FHIT	NDE	TC2N	NDE	13
CALN1	NDE	LOC105376945	NF	13
MGC27382	NF	SPOCK1	NDE	13
ADCY9	NDE	RALGPS1	NDE	13
LOC107985945	NF	TMEM86A	NDE	13
GUCY1A1	NDE	LOC107986108	NF	13
GAS7	NDE	LOC105369302	NF	13
DMGDH	NDE	LEP	DE	13
ELMO1	NDE	SPTLC2	NDE	13
AHCYL2	NDE	AKT3	NDE	13
PTPRD	NDE	PTPRG	NDE	13
COL28A1	NDE	unknown	NF	13
LOC107986449	NF	unknown	NF	13
PPP6C	NDE	unknown	NF	13
ADK	NDE	unknown	NF	13
STAR	NDE	unknown	NF	13
WNT2B	NDE	unknown	NF	13
IRF1-AS1	NF	unknown	NF	13
C1QB	NDE	unknown	NF	13
CA10	NF	unknown	NF	13
LOC105376755	NF	unknown	NF	13
DLG2	NDE	unknown	NF	13
IL23R	DE	RIMS1	NDE	12
HTR3B	NF	RIMS1	NDE	12
HTR3B	NF	RFTN1	NDE	12
HTR3B	NF	LOC124906220	NF	12
LARS2	NDE	WWC1	NDE	12
ADCY2	NDE	DAB1	NDE	12
ADCY2	NDE	OMA1	NDE	12
MAGI2	NDE	PAK1	NDE	12
LOC124901683	NF	PAK1	NDE	12
DYTN	NF	INTS7	NDE	12
DTL	NDE	DYTN	NF	12
HPSE2	NDE	unknown	NF	12
ASMT	NF	HPSE2	NDE	12
PIK3R3	NDE	TPD52	NDE	12
PIK3R3	NDE	TPD52-MRPS28	NF	12
IL23R	DE	LOC105375180	NF	12
DAB1	NDE	LOC105375180	NF	12
LOC105375180	NF	OMA1	NDE	12
DAB1	NDE	SH3KBP1	NDE	12
OMA1	NDE	SH3KBP1	NDE	12
LINC00870	NF	VWA5B1	NF	12
DIP2C	NDE	RALGAPA1	NDE	12
B3GALT1	NDE	SUGP2	NDE	12
LOC105378102	NF	RGS6	NF	12
EFCAB14	NDE	LOC105378102	NF	12
PBX1	NDE	PPP6C	NDE	12
TC2N	NDE	ZFHX3	NDE	12
PTPRG	NDE	ZNF138	NDE	12
CACNB4	NDE	LINC00970	NF	12
ERBB4	NDE	STAT4	NDE	12
LOC105377815	NF	ZNF138	NDE	12
PMS1	NDE	SPOCK1	NDE	12
CADM2	NDE	ERBB4	NDE	12
SPIDR	NDE	SYNPO2	NDE	12
CILP2	NDE	LDLRAD4	NDE	12
AGPAT4	NDE	LOC105378310	NF	12
LDLRAD4	NDE	LOC107986108	NF	12
DMGDH	NDE	FAM169B	NF	12
HLCS	NDE	LOC124907977	NF	12
SGCZ	NF	TRMT9B	NDE	12
LOC124901889	NF	SGCZ	NF	12
STARD13	NDE	TRMT9B	NDE	12
LOC124901889	NF	STARD13	NDE	12
AHCYL2	NDE	ASXL3	NDE	12
ERBB4	NDE	LARS2	NDE	12
RPL37A	NDE	unknown	NF	12
RPL37A-DT	NF	unknown	NF	12
DCDC1	NDE	unknown	NF	12
SHANK2	NDE	unknown	NF	12
NCKAP5	NDE	unknown	NF	12
LOC105369309	NF	unknown	NF	12
LOC102724542	NF	POLR1C	NDE	12
BTBD9	NDE	unknown	NF	12
LINC00870	NF	unknown	NF	12
PAX6-AS1	NF	unknown	NF	12
DTNA	NDE	unknown	NF	12
NPHP3-ACAD11	NF	unknown	NF	12
GABRB1	NDE	unknown	NF	12
ARHGAP24	NDE	unknown	NF	12
CRACD	NF	unknown	NF	12
GMDS-DT	NF	PLD5	NDE	11
CXCL13	NDE	GMDS-DT	NF	11
GRM7	NDE	PLD5	NDE	11
NRG1	NDE	RFTN1	NDE	11
LOC124906220	NF	NRG1	NDE	11
NRG1-IT1	NF	RFTN1	NDE	11
LOC124906220	NF	NRG1-IT1	NF	11
GMDS-DT	NF	GRM7	NDE	11
GMDS-DT	NF	SLCO1C1	NF	11
RFTN1	NDE	TEX11	NDE	11
LOC124906220	NF	TEX11	NDE	11
C1orf21	NF	DYTN	NF	11
C1orf21	NF	RANBP3	NF	11
INTS7	NDE	MAML3	NDE	11
DTL	NDE	INTS7	NDE	11
INTS7	NDE	RANBP3	NF	11
DTL	NDE	RANBP3	NF	11
BANK1	NF	UGT1A10	NDE	11
BANK1	NF	UGT1A8	NDE	11
BANK1	NF	UGT1A7	NDE	11
BANK1	NF	UGT1A6	NDE	11
BANK1	NF	UGT1A5	NDE	11
BANK1	NF	UGT1A9	NDE	11
BANK1	NF	UGT1A4	NDE	11
BANK1	NF	UGT1A1	NDE	11
BANK1	NF	UGT1A3	NDE	11
LOC101927960	NF	UGT1A10	NDE	11
LOC101927960	NF	UGT1A8	NDE	11
LOC101927960	NF	UGT1A7	NDE	11
LOC101927960	NF	UGT1A6	NDE	11
LOC101927960	NF	UGT1A5	NDE	11
LOC101927960	NF	UGT1A9	NDE	11
LOC101927960	NF	UGT1A4	NDE	11
LOC101927960	NF	UGT1A1	NDE	11
LOC101927960	NF	UGT1A3	NDE	11
DAB1	NDE	LOC105369844	NF	11
DAB1	NDE	LOC107984533	NF	11
LOC105369844	NF	NBEA	NDE	11
LOC107984533	NF	NBEA	NDE	11
ANKRD27	NDE	ZBTB20	NDE	11
ANKRD27	NDE	CSMD2	NDE	11
LOC105373401	NF	LOC107986306	NF	11
LINC02462	NF	NOD2	DE	11
RFTN1	NDE	ST6GALNAC3	NDE	11
HBD	NDE	LOC105378102	NF	11
KCNIP4	NDE	KCNQ5	NDE	11
KCNIP4-IT1	NF	KCNQ5	NDE	11
KCNQ5	NDE	LINC02762	NF	11
ACAD11	NDE	CACNB4	NDE	11
ACAD11	NDE	RBM47	NDE	11
LOC107984997	NF	RPL37A	NDE	11
LOC107984997	NF	RPL37A-DT	NF	11
DMD	NDE	SPOCK1	NDE	11
LINC02226	NF	LINC03017	NF	11
LHFPL3	NF	SYNE2	NDE	11
CTNNBL1	NDE	SYNE2	NDE	11
LOC105371078	NF	LOC124904899	NF	11
LOC105369302	NF	LOC105371078	NF	11
LOC105370339	NF	NTNG1	NDE	11
CILP2	NDE	TRPV1	NDE	11
REEP1	NDE	SPIDR	NDE	11
NCOA3	NDE	PLUT	NF	11
CCDC6	NDE	LEP	DE	11
MIR4300HG	NF	TRMT9B	NDE	11
LOC124901889	NF	MIR4300HG	NF	11
LOC105376214	NF	SHISA9	NDE	11
IQCJ-SCHIP1	NF	unknown	NF	11
ASMT	NF	ATG16L1	DE	11
HHAT	NDE	unknown	NF	11
LOC107984418	NF	unknown	NF	11
CABLES1	NDE	unknown	NF	11
RSPO2	NDE	unknown	NF	11
LOC105369617	NF	unknown	NF	11
BRD3	NDE	unknown	NF	11
ZNF827	NDE	unknown	NF	11
MYO3A	NDE	unknown	NF	11
IFNL2	NF	unknown	NF	11
SUGCT	NDE	unknown	NF	11
KRT24	NDE	unknown	NF	11
GALM	NDE	unknown	NF	11
LOC105369842	NF	unknown	NF	11
TENM2	NDE	unknown	NF	11
CCDC148	NDE	CCDC148-AS1	NF	11
ITGA8	NDE	unknown	NF	11
RIPOR2	NDE	unknown	NF	11
GRM1	NDE	unknown	NF	11
FRMPD4	NF	unknown	NF	11
ERBB4	NDE	LOC105377039	NF	10
LOC105372047	NF	MOB3B	NDE	10
NRG1	NDE	TPD52	NDE	10
NRG1	NDE	TPD52-MRPS28	NF	10
MAML3	NDE	RANBP3	NF	10
HPSE2	NDE	TTC14-DT	NF	10
MOB3B	NDE	PIK3R3	NDE	10
MOB3B	NDE	P3R3URF-PIK3R3	NF	10
MOB3B	NDE	unknown	NF	10
PPM1L	NDE	VWA5B1	NF	10
APP	NDE	CNTNAP5	NDE	10
CACNB4	NDE	RBM47	NDE	10
IL23R	DE	LINC00331	NF	10
ACAD11	NDE	LINC00970	NF	10
PTPRD	NDE	SNTG1	NF	10
FHIT	NDE	ZFHX3	NDE	10
DNAJB6	NDE	PLEKHG1	NDE	10
PTPRD	NDE	ZNF138	NDE	10
HHAT	NDE	LOC107984997	NF	10
EML4-AS1	NF	LOC107984997	NF	10
COTL1	NDE	KLHL20	NDE	10
LOC107986614	NF	TC2N	NDE	10
CCNYL3	NF	FRMD4A	NDE	10
LOC107986108	NF	TRPV1	NDE	10
CSMD1	NDE	NHLRC2	NDE	10
FSTL5	NDE	LOC101929710	NF	10
FSTL5	NDE	LOC105379096	NF	10
KANK1	NDE	LOC101929710	NF	10
KANK1	NDE	LOC105379096	NF	10
CCDC6	NDE	FAM169B	NF	10
FAM189A1	NF	LOC101929307	NF	10
RBFOX1	NDE	SEL1L	NDE	10
RBFOX1	NDE	UNC13C	NF	10
PARD3	NF	SEL1L	NDE	10
PARD3	NF	UNC13C	NF	10
PARD3	NF	RHOT1	NDE	10
ARGFXP2	NF	PARD3	NF	10
AKT3	NDE	ASXL3	NDE	10
TPD52	NDE	unknown	NF	10
TPD52-MRPS28	NF	unknown	NF	10
CSTL1	NF	unknown	NF	10
ZFYVE27	NDE	unknown	NF	10
CILP2	NDE	unknown	NF	10
MGAT4D	NDE	unknown	NF	10
YEATS2	NF	unknown	NF	10
ASTN2	NDE	unknown	NF	10
KIAA1210	NF	unknown	NF	10
TRAK1	NDE	unknown	NF	10
GLB1	NDE	unknown	NF	10
BRD3	NDE	LOC100130548	NF	10
PARD3	NF	unknown	NF	10
IKZF2	NDE	unknown	NF	10
PHACTR1	NDE	unknown	NF	10
CCDC148	NDE	unknown	NF	10
NOSTRIN	NF	unknown	NF	10
LHFPL6	NDE	LOC105370170	NF	10
DSTNP2	NF	ECI2	NDE	9
C6orf201	NF	DSTNP2	NF	9
ECI2	NDE	LOC105369632	NF	9
AFF1	NF	ECI2	NDE	9
AFF1	NF	C6orf201	NF	9
ECI2	NDE	LOC105377320	NF	9
PHF21B	NDE	PPP2R1B	NDE	9
PHF21B	NDE	SIK2	NDE	9
TBC1D32	NDE	ZFP90	NDE	9
LOC107984361	NF	TBC1D32	NDE	9
MOB3B	NDE	NRG1	NDE	9
MOB3B	NDE	NRG1-IT1	NF	9
C1orf21	NF	MAML3	NDE	9
DYTN	NF	MAML3	NDE	9
DPP10	NDE	IL23R	DE	9
NRG1	NDE	PIK3R3	NDE	9
NRG1	NDE	P3R3URF-PIK3R3	NF	9
GUCY2C	NDE	NOD2	DE	9
DAB1	NDE	NBEA	NDE	9
CSTL1	NF	RALGAPA1	NDE	9
NOD2	DE	RAPGEF4	NDE	9
MYO1D	NDE	RFTN1	NDE	9
LOC124906220	NF	MYO1D	NDE	9
MYO1D	NDE	SPRED1	NDE	9
IFNL2	NF	PBX1	NDE	9
LOC124907977	NF	RSPO2	NDE	9
IL23R	DE	LOC107986449	NF	9
LINC00970	NF	RBM47	NDE	9
IRF1-AS1	NF	TTC14-DT	NF	9
LOC105376945	NF	LOC124904475	NF	9
DNAJB6	NDE	LSM6	NDE	9
LOC105378310	NF	TRPM1	NDE	9
FHIT	NDE	LOC107986614	NF	9
PTPRG	NDE	SNTG1	NF	9
LOC107984997	NF	SHANK2	NDE	9
EML4-AS1	NF	unknown	NF	9
ATRNL1	NF	EPSTI1	NDE	9
LOC107984997	NF	ZFYVE27	NDE	9
ADCY9	NDE	LOC107985945	NF	9
LINC02226	NF	TMEM132C	NF	9
PTPRD	NDE	SYNE2	NDE	9
LOC105370339	NF	PDIA6	NDE	9
CSMD1	NDE	GABRB1	NDE	9
AGPAT4	NDE	VNN2	NDE	9
ERBB4	NDE	FIGN	NDE	9
ERBB4	NDE	LOC107985957	NF	9
FIGN	NDE	unknown	NF	9
LOC107985957	NF	unknown	NF	9
FIGN	NDE	LINC02226	NF	9
LINC02226	NF	LOC107985957	NF	9
NAALADL2	NDE	PPM1L	NDE	9
IMMP2L	NDE	LOC107985364	NF	9
IMMP2L	NDE	TSG1	NF	9
CSMD1	NDE	LGI1	NF	9
C16orf89	NF	MITF	NDE	9
MGLL	NDE	NAV2	NDE	9
LOC107984418	NF	MGLL	NDE	9
RBFOX1	NDE	RHOT1	NDE	9
ARGFXP2	NF	RBFOX1	NDE	9
AKT3	NDE	IQCJ	NF	9
AKT3	NDE	IQCJ-SCHIP1	NF	9
AHCYL2	NDE	IQCJ	NF	9
AHCYL2	NDE	IQCJ-SCHIP1	NF	9
LOC100130548	NF	unknown	NF	9
ATF3	NDE	unknown	NF	9
LOC102724542	NF	LOC105372412	NF	9
COL28A1	NDE	LOC102724542	NF	9
C16orf89	NF	unknown	NF	9
RALGPS1	NDE	unknown	NF	9
FRAS1	NDE	unknown	NF	9
LOC105371775	NF	unknown	NF	9
PRKCB	NDE	unknown	NF	9
FCSK	NDE	unknown	NF	9
METTL2B	NF	unknown	NF	9
LOC107985945	NF	unknown	NF	9
TENM4	NDE	unknown	NF	9
FBH1	NDE	unknown	NF	9
STK32B	NDE	unknown	NF	9
ECI2	NDE	LINGO2	NF	8
ECI2	NDE	GUSBP1	NDE	8
CCDC102B	NF	FSTL4	NDE	8
IL23R	DE	UTRN	NDE	8
DAB1	NDE	UTRN	NDE	8
OMA1	NDE	UTRN	NDE	8
DAB1	NDE	HS3ST1	NDE	8
DAB1	NDE	DCDC1	NDE	8
RASGRF2	NDE	RFTN1	NDE	8
LOC124906220	NF	RASGRF2	NDE	8
RFTN1	NDE	WDFY3	NDE	8
KCNIP4	NDE	RAF1	NDE	8
KCNIP4-IT1	NF	RAF1	NDE	8
GEMIN2	NDE	LRIG1	NDE	8
LOC105373401	NF	UBE2V1P16	NF	8
ATG16L1	DE	CEP63	NDE	8
CEP63	NDE	RFTN1	NDE	8
CEP63	NDE	LOC124906220	NF	8
RCL1	NDE	SKINT1L	NF	8
LINC02794	NF	RCL1	NDE	8
BANK1	NF	RCL1	NDE	8
DAB1	NDE	LOC105371677	NF	8
LOC105371677	NF	OMA1	NDE	8
MCF2L2	NDE	WWC1	NDE	8
FHIT	NDE	LINC02625	NF	8
LINC02625	NF	ZFHX3	NDE	8
HHAT	NDE	IL23R	DE	8
DLC1	NDE	LOC105376945	NF	8
IL23R	DE	SHANK2	NDE	8
EML4-AS1	NF	IL23R	DE	8
CCNYL3	NF	MGAT4FP	NF	8
LOC105377815	NF	PTPRD	NDE	8
LOC105377815	NF	PTPRG	NDE	8
ADCY9	NDE	unknown	NF	8
GPC6	NDE	SHISA9	NDE	8
FBF1	NDE	FRMD4A	NDE	8
ERBB4	NDE	EXO1	NDE	8
EXO1	NDE	unknown	NF	8
EXO1	NDE	LINC02226	NF	8
ERBB4	NDE	PRKG2	NDE	8
PRKG2	NDE	PTPRD	NDE	8
LOC105375999	NF	MYO10	NDE	8
LOC124907977	NF	NCKAP5	NDE	8
GAS7	NDE	SNTG1	NF	8
FGF14	NDE	PDZD2	NDE	8
CCDC6	NDE	DMGDH	NDE	8
LEP	DE	NAV2	NDE	8
LEP	DE	LOC107984418	NF	8
LOC105369309	NF	LOC124907977	NF	8
FHIP2B	NDE	unknown	NF	8
FHIP2B	NDE	STK32A-AS1	NF	8
FHIP2B	NDE	SLC44A1	NDE	8
FAM87A	NF	RPS6KC1	NDE	8
ASXL3	NDE	IQCJ	NF	8
ASXL3	NDE	IQCJ-SCHIP1	NF	8
LOC105372047	NF	unknown	NF	8
TUT4	NF	unknown	NF	8
SCG3	NDE	unknown	NF	8
PPM1G	NDE	unknown	NF	8
FIGN	NDE	LOC107985957	NF	8
VWA5B1	NF	unknown	NF	8
CFAP20DC-DT	NF	FHIT	NDE	8
GRM8	NDE	LOC101928357	NF	8
ROBO2	NDE	unknown	NF	8
TPO	NDE	unknown	NF	8
CYB5R4	NDE	unknown	NF	8
RIPPLY2-CYB5R4	NF	unknown	NF	8
NOC3L	NDE	unknown	NF	8
KCNJ2	NDE	unknown	NF	8
AFF1	NF	LINGO2	NF	7
AFF1	NF	DSTNP2	NF	7
AFF1	NF	LOC105369632	NF	7
GUSBP1	NDE	LINGO2	NF	7
DSTNP2	NF	GUSBP1	NDE	7
GUSBP1	NDE	LOC105369632	NF	7
AFF1	NF	GUSBP1	NDE	7
GUSBP1	NDE	LOC105377320	NF	7
PAX6-AS1	NF	RFTN1	NDE	7
LOC124906220	NF	PAX6-AS1	NF	7
C1orf21	NF	HPSE2	NDE	7
BANK1	NF	LOC101927960	NF	7
LOC349160	NF	RFTN1	NDE	7
LOC124906220	NF	LOC349160	NF	7
FSTL5	NDE	MYRIP	NDE	7
KIAA1210	NF	RFTN1	NDE	7
KIAA1210	NF	LOC124906220	NF	7
FSTL5	NDE	SH3KBP1	NDE	7
LINC02824	NF	VWA5B1	NF	7
LINC00870	NF	LINC02824	NF	7
ANKRD27	NDE	LINC01847	NF	7
MSMO1	NDE	PPP1R9A	NDE	7
MSMO1	NDE	PPP1R9A-AS1	NF	7
DAB1	NDE	HSD17B7P2	NDE	7
HSD17B7P2	NDE	OMA1	NDE	7
ATG16L1	DE	SCARA3	NDE	7
ATG16L1	DE	LOC124901920	NF	7
RFTN1	NDE	SCARA3	NDE	7
LOC124901920	NF	RFTN1	NDE	7
LOC124901920	NF	LOC124906220	NF	7
JAK1	NDE	RBM47	NDE	7
EMCN	NDE	PBX1	NDE	7
IFNL2	NF	PPP6C	NDE	7
IL23R	DE	LOC105369617	NF	7
EMCN	NDE	PPP6C	NDE	7
IQSEC1	NDE	RSPO2	NDE	7
IL23R	DE	LOC124907977	NF	7
IRF1-AS1	NF	SPRED1	NDE	7
LINC02625	NF	WWC1	NDE	7
LINC02625	NF	LRP11	NDE	7
LINC02625	NF	TC2N	NDE	7
LOC107986614	NF	ZFHX3	NDE	7
MGAT4FP	NF	YEATS2	NF	7
IL23R	DE	ZFYVE27	NDE	7
LOC107985945	NF	RALGPS1	NDE	7
CCDC85A	NF	SKINT1L	NF	7
CCDC85A	NF	LINC02794	NF	7
CCDC85A	NF	DOCK2	NDE	7
CCDC85A	NF	INSYN2B	NF	7
BRD3	NDE	WDFY3	NDE	7
LOC100130548	NF	WDFY3	NDE	7
SKINT1L	NF	TRPC4	NF	7
LINC02794	NF	TRPC4	NF	7
DOCK2	NDE	TRPC4	NF	7
INSYN2B	NF	TRPC4	NF	7
TMEM86A	NDE	TRPC4	NF	7
NTNG1	NDE	PDIA6	NDE	7
SPIDR	NDE	STAR	NDE	7
NAALADL2	NDE	NOSTRIN	NF	7
LOC107984274	NF	LOC107984361	NF	7
CCNYL3	NF	FBF1	NDE	7
CSMD1	NDE	NUGGC	NDE	7
CD83	NDE	IMMP2L	NDE	7
C12orf60	NF	unknown	NF	7
CSMD1	NDE	GUCY2C	NDE	7
C12orf60	NF	CSMD1	NDE	7
LOC105370452	NF	MITF	NDE	7
C16orf89	NF	LOC105374754	NF	7
FSTL4	NDE	LINC01608	NF	7
CNTNAP5	NDE	IRGM	DE	7
CNTNAP5	NDE	LOC124901111	NF	7
IRGM	DE	MITF	NDE	7
LOC124901111	NF	MITF	NDE	7
DUBR	NDE	FAM189A1	NF	7
LOC105372745	NF	OPRM1	NDE	7
ERBIN	NDE	GSN	NDE	7
GRM8	NDE	GSN	NDE	7
ATF3	NDE	STK32A-AS1	NF	7
CELF2	NDE	LOC105376214	NF	7
FSTL4	NDE	unknown	NF	7
LINC02542	NF	unknown	NF	7
GRXCR2	NDE	unknown	NF	7
PIK3R3	NDE	unknown	NF	7
PROX1	NDE	unknown	NF	7
LOC105370452	NF	unknown	NF	7
PAPPA2	NDE	unknown	NF	7
ADGRF4	NDE	unknown	NF	7
KIF9	NDE	unknown	NF	7
TENM3	NDE	unknown	NF	7
WDR70	NDE	unknown	NF	7
MYO1D	NDE	unknown	NF	7
LINC01727	NF	unknown	NF	7
ABCB11	NDE	unknown	NF	7
SOX6	NDE	unknown	NF	7
FRMD5	NDE	unknown	NF	7
LOC105371197	NF	unknown	NF	7
PTCHD1-AS	NF	RFTN1	NDE	7
LOC124906220	NF	PTCHD1-AS	NF	7
ZNF25-DT	NF	unknown	NF	7
SPATS2L	NDE	unknown	NF	7
LOC102724542	NF	LOC107986764	NF	6
DSTNP2	NF	LINGO2	NF	6
ECI2	NDE	TLN2	NDE	6
C1QB	NDE	IL23R	DE	6
LARS2	NDE	LOC105377039	NF	6
HPSE2	NDE	INTS7	NDE	6
DTL	NDE	HPSE2	NDE	6
ASMT	NF	LINC02542	NF	6
LOC107986221	NF	TPD52	NDE	6
LOC107986221	NF	TPD52-MRPS28	NF	6
LOC107986221	NF	MOB3B	NDE	6
LOC107986221	NF	PIK3R3	NDE	6
LOC107986221	NF	P3R3URF-PIK3R3	NF	6
MAML3	NDE	NBEA	NDE	6
LINC02824	NF	PPM1L	NDE	6
DIP2C	NDE	PPP1R9A	NDE	6
DIP2C	NDE	PPP1R9A-AS1	NF	6
CELF2	NDE	SEPTIN6	NDE	6
CELF2-AS2	NF	SEPTIN6	NDE	6
CELF2	NDE	CELF2-AS2	NF	6
ABCB11	NDE	ATG16L1	DE	6
DIP2C	NDE	MSMO1	NDE	6
C1orf141	NF	NREP	NDE	6
NREP	NDE	unknown	NF	6
EYS	NF	LINC02325	NF	6
LINC00376	NF	MYO1D	NDE	6
C1orf141	NF	PLXND1	NDE	6
PLXND1	NDE	unknown	NF	6
LOC105372047	NF	PIK3R3	NDE	6
LOC105372047	NF	P3R3URF-PIK3R3	NF	6
KCNQ5	NDE	PBX1	NDE	6
LINC01411	NF	WWC1	NDE	6
ACAD11	NDE	JAK1	NDE	6
JAK1	NDE	NPHP3-ACAD11	NF	6
DAB1	NDE	RBMS3	NDE	6
OMA1	NDE	RBMS3	NDE	6
ASTN2	NDE	FBLN1	NDE	6
LINC02762	NF	LOC105371677	NF	6
FOXP1	NDE	MGAT4D	NDE	6
FBLN1	NDE	MGAT4D	NDE	6
JAK1	NDE	LINC00970	NF	6
SNTG1	NF	ZNF138	NDE	6
FHIT	NDE	TRPM1	NDE	6
CCNYL3	NF	CDC14A	NDE	6
TC2N	NDE	TRPM1	NDE	6
ERBIN	NDE	ZNF25-DT	NF	6
GRM8	NDE	ZNF25-DT	NF	6
REEP1	NDE	SYNPO2	NDE	6
ERBB4	NDE	SOX2-OT	NDE	6
SOX2-OT	NDE	unknown	NF	6
AK2	NDE	PDZD2	NDE	6
MYO10	NDE	TSG1	NF	6
LOC107984274	NF	RGS20	NDE	6
CTNND2	NDE	LOC107984361	NF	6
GRID2	NDE	PLUT	NF	6
CILP2	NDE	LOC107986108	NF	6
ADGRL3	NDE	OR11A1	NF	6
LOC105369302	NF	SNTG1	NF	6
DMGDH	NDE	NAV2	NDE	6
DMGDH	NDE	LOC107984418	NF	6
FAM169B	NF	NAV2	NDE	6
FAM169B	NF	LOC107984418	NF	6
LOC105370452	NF	LOC105374754	NF	6
LINC01608	NF	OPHN1	NDE	6
CCDC102B	NF	OPHN1	NDE	6
LOC124907977	NF	SCG3	NDE	6
HLCS	NDE	LOC105369309	NF	6
GAS7	NDE	PTCHD1-AS	NF	6
LOC105369302	NF	PTCHD1-AS	NF	6
DMD	NDE	NTM	NDE	6
HS3ST4	NF	ZNF679	NF	6
ADK	NDE	HS3ST4	NF	6
APP	NDE	MAP3K20	NDE	6
APP	NDE	MAP3K20-AS1	NF	6
SPAG16	NDE	ZNF827	NDE	6
LOC101929307	NF	WNT2B	NDE	6
OPRM1	NDE	SGCZ	NF	6
OPRM1	NDE	STARD13	NDE	6
LINC02608	NF	RPS6KC1	NDE	6
FAM87A	NF	LINC02608	NF	6
ATF3	NDE	SLC44A1	NDE	6
LOC105376214	NF	MYO3A	NDE	6
CACNA2D1	NDE	unknown	NF	6
XRCC4	NDE	unknown	NF	6
DHX57	NDE	unknown	NF	6
LOC101928046	NF	unknown	NF	6
LOC105375180	NF	unknown	NF	6
CAMKMT	NF	unknown	NF	6
LINC02864	NF	unknown	NF	6
LINC02541	NDE	unknown	NF	6
ADAMTS19	NDE	unknown	NF	6
JAK1	NDE	unknown	NF	6
SYT1	NDE	unknown	NF	6
RPS6KC1	NDE	unknown	NF	6
CHRNA7	NDE	unknown	NF	6
CNTNAP2	NDE	unknown	NF	6
LOC101927026	NF	unknown	NF	6
LOC105378515	NF	unknown	NF	6
PRKG1	NDE	unknown	NF	6
MYH10	NDE	unknown	NF	6
RBMS3	NDE	unknown	NF	6
ACSBG2	NF	LOC105372255	NF	6
PRUNE2	NDE	unknown	NF	6
IRGM	DE	unknown	NF	6
LHFPL6	NDE	unknown	NF	6
FGGY	NDE	unknown	NF	6
AGAP1	NDE	unknown	NF	6
LOC101929710	NF	LOC105379096	NF	6
COL28A1	NDE	POLR1C	NDE	5
GUSBP1	NDE	TLN2	NDE	5
AFF1	NF	TLN2	NDE	5
LOC105377320	NF	TLN2	NDE	5
LOC105377039	NF	TBC1D32	NDE	5
LOC105372047	NF	NRG1	NDE	5
LOC105372047	NF	NRG1-IT1	NF	5
ELMO1	NDE	LOC105375974	NF	5
DAB1	NDE	LINC00331	NF	5
IL12A-AS1	NDE	IL23R	DE	5
DAB1	NDE	IL12A-AS1	NDE	5
IL12A-AS1	NDE	OMA1	NDE	5
IL23R	DE	LOC101927066	NF	5
DAB1	NDE	LOC101927066	NF	5
LOC101927066	NF	OMA1	NDE	5
DAB1	NDE	MAML3	NDE	5
LOC105375180	NF	SAMD12	NDE	5
RALGAPA1	NDE	SUGP2	NDE	5
CSTL1	NF	PPP1R9A	NDE	5
CSTL1	NF	PPP1R9A-AS1	NF	5
MARCHF1	NDE	RASGRF2	NDE	5
ANKRD27	NDE	MICAL2	NDE	5
ABCB11	NDE	ASMT	NF	5
C1orf141	NF	CACNA2D1	NDE	5
LINC02325	NF	TUT4	NF	5
ATG16L1	DE	LOC349160	NF	5
C1orf141	NF	TPD52L3	NF	5
TPD52L3	NF	unknown	NF	5
KIAA1549	NDE	RFTN1	NDE	5
KIAA1549	NDE	LOC124906220	NF	5
LINC01411	NF	LRP11	NDE	5
CACNB4	NDE	JAK1	NDE	5
KCNQ5	NDE	PPP6C	NDE	5
ASTN2	NDE	FOXP1	NDE	5
EMCN	NDE	IFNL2	NF	5
ERBB4	NDE	PPM1G	NDE	5
CDC14A	NDE	YEATS2	NF	5
IL23R	DE	RPL37A	NDE	5
IL23R	DE	RPL37A-DT	NF	5
LINC03017	NF	TMEM132C	NF	5
ADCY9	NDE	CCDC85A	NF	5
HSD17B7P2	NDE	MGAT4FP	NF	5
ERBB4	NDE	LOC105369842	NF	5
LOC105369842	NF	PTPRD	NDE	5
WDFY3	NDE	XRCC4	NDE	5
BRD3	NDE	XRCC4	NDE	5
LOC100130548	NF	XRCC4	NDE	5
ACAD11	NDE	LOC105369842	NF	5
RAD51B	NDE	SKINT1L	NF	5
LINC02794	NF	RAD51B	NDE	5
DOCK2	NDE	RAD51B	NDE	5
RAD51B	NDE	TMEM86A	NDE	5
KLHL20	NDE	LOC105371664	NF	5
KLHL20	NDE	LOC107985241	NF	5
COTL1	NDE	LOC105371664	NF	5
COTL1	NDE	LOC107985241	NF	5
LINC02325	NF	ZNF679	NF	5
FIGN	NDE	LINC03017	NF	5
LINC03017	NF	LOC107985957	NF	5
FIGN	NDE	TMEM132C	NF	5
EYA3	NDE	RIPOR2	NDE	5
ADGRF4	NDE	ROBO2	NDE	5
HERPUD1	NDE	ROBO2	NDE	5
ADGRF4	NDE	HERPUD1	NDE	5
CTNND2	NDE	RGS20	NDE	5
CD83	NDE	MYO10	NDE	5
LGI1	NF	NHLRC2	NDE	5
LDLRAD1	NDE	VWA5B1	NF	5
LDLRAD1	NDE	LINC00870	NF	5
ACOT9	NDE	PDZD2	NDE	5
OR11A1	NF	TRAK1	NDE	5
CSMD1	NDE	GLB1	NDE	5
BTBD9	NDE	LOC105378310	NF	5
CNBD1	NF	KRT24	NDE	5
CNBD1	NF	LOC105371775	NF	5
CNTNAP5	NDE	SPX	NDE	5
MITF	NDE	SPX	NDE	5
DHX57	NDE	STK32A-AS1	NF	5
CCNYL4	NF	METTL2B	NF	5
DUBR	NDE	WNT2B	NDE	5
MIR4300HG	NF	OPRM1	NDE	5
CELF2	NDE	SHISA9	NDE	5
DNAH5	NDE	PAPPA2	NDE	5
PAPPA2	NDE	TLN2	NDE	5
DNAH5	NDE	unknown	NF	5
DNAH5	NDE	TLN2	NDE	5
PCDH11X	NDE	RFTN1	NDE	5
LOC124906220	NF	PCDH11X	NDE	5
EMCN	NDE	unknown	NF	5
HERPUD1	NDE	unknown	NF	5
HNRNPA2B1	NDE	unknown	NF	5
CDC45	NDE	unknown	NF	5
LOC101928283	NF	unknown	NF	5
KIAA1549	NDE	unknown	NF	5
GABBR2	NDE	unknown	NF	5
FUT9	NF	unknown	NF	5
LDLRAD1	NDE	unknown	NF	5
SUMF1	NDE	unknown	NF	5
HS3ST4	NF	unknown	NF	5
GLRA2	NF	RFTN1	NDE	5
GLRA2	NF	LOC124906220	NF	5
RPS6KA2	NDE	unknown	NF	5
COL19A1	NDE	unknown	NF	5
KCNQ5	NDE	unknown	NF	5
ARNTL2	NF	SMCO2	NDE	5
ARNTL2	NF	ARNTL2-AS1	NF	5
HMCN1	NDE	unknown	NF	5
LINC02824	NF	unknown	NF	5
LINC01543	NF	unknown	NF	5
LOC105376652	NF	PRDM11	NF	5
SUSD3	NDE	unknown	NF	5
DOK6	NDE	unknown	NF	5
NEGR1	NDE	unknown	NF	5
TEAD1	NF	unknown	NF	5
ARHGAP24	NDE	MIR4451	NF	5
ARHGAP24	NDE	LOC124900728	NF	5
HSF2BP	NF	unknown	NF	5
TAFA1	NF	unknown	NF	5
PRKG2	NDE	unknown	NF	5
NBAS	NDE	unknown	NF	5
NSMAF	NDE	unknown	NF	5
DMD	NDE	RFTN1	NDE	5
DMD	NDE	LOC124906220	NF	5
GALNT18	NDE	unknown	NF	5
TNS3	NDE	unknown	NF	5
FGF12	NDE	unknown	NF	5
CDH18	NDE	unknown	NF	5
HIVEP3	NDE	unknown	NF	5
CAMK2G	NDE	unknown	NF	5
GNG12-AS1	NDE	unknown	NF	5
TMEM87A	NDE	unknown	NF	5
SIPA1L2	NDE	unknown	NF	5
ABLIM3	NDE	unknown	NF	5
CCDC149	NDE	unknown	NF	5
DSEL-AS1	NF	unknown	NF	5
CDC42BPA	NDE	unknown	NF	5
LINC02027	NF	unknown	NF	5
LOC124901111	NF	unknown	NF	5
MIR99AHG	NDE	unknown	NF	5
PIR	NDE	PIR-FIGF	NF	5
ADGB	NDE	unknown	NF	5
FBXL20	NDE	unknown	NF	5
ORC5	NDE	unknown	NF	5
LOC105372412	NF	POLR1C	NDE	4
LOC107986764	NF	unknown	NF	4
LINGO2	NF	TLN2	NDE	4
PPP2R1B	NDE	RIMS1	NDE	4
C1QB	NDE	HTR3B	NF	4
HPSE2	NDE	MAML3	NDE	4
HPSE2	NDE	RANBP3	NF	4
GUCY2C	NDE	STK10	NDE	4
CABLES1	NDE	CCDC6	NDE	4
LOC105369844	NF	MAML3	NDE	4
LOC107984533	NF	MAML3	NDE	4
MAGI2	NDE	SAMD12	NDE	4
LOC124901683	NF	SAMD12	NDE	4
CELF2	NDE	ZBTB20	NDE	4
CELF2-AS2	NF	ZBTB20	NDE	4
KIAA1210	NF	LOC105370504	NF	4
B3GALT1	NDE	SPAG16	NDE	4
RALGAPA1	NDE	SPAG16	NDE	4
PPP1R9A-AS1	NF	unknown	NF	4
CSTL1	NF	DIP2C	NDE	4
CSMD2	NDE	ZBTB20	NDE	4
CELF2	NDE	CSMD2	NDE	4
CELF2-AS2	NF	CSMD2	NDE	4
SEPTIN6	NDE	ZBTB20	NDE	4
CELF2	NDE	MICAL2	NDE	4
CELF2-AS2	NF	MICAL2	NDE	4
AGBL4	NDE	EYA3	NDE	4
CSTL1	NF	MSMO1	NDE	4
LOC101928283	NF	NRG1	NDE	4
LOC101928283	NF	NRG1-IT1	NF	4
CAMKMT	NF	RFTN1	NDE	4
CAMKMT	NF	LOC124906220	NF	4
LINC02325	NF	PROX1	NDE	4
ATG16L1	DE	RAF1	NDE	4
ATG16L1	DE	KCNIP4	NDE	4
ATG16L1	DE	KCNIP4-IT1	NF	4
LINC02325	NF	LOC101928046	NF	4
ADCY2	NDE	EPHA3	NF	4
GEMIN2	NDE	WASHC5	NDE	4
ASTN2	NDE	PLEKHG3	NDE	4
MGAT4D	NDE	PLEKHG3	NDE	4
CPXM2	NDE	unknown	NF	4
LOC105378268	NF	POLG	NDE	4
PLD5	NDE	WWC1	NDE	4
LINC02625	NF	LOC107986614	NF	4
ADGRL3	NDE	EPSTI1	NDE	4
STAT4	NDE	TMEM132C	NF	4
LOC107986614	NF	TRPM1	NDE	4
TRPM1	NDE	ZFHX3	NDE	4
LRP1B	NF	PALLD	NDE	4
LOC102723331	NF	LRP1B	NF	4
CCDC85A	NF	TMEM86A	NDE	4
PLIN4	NDE	WDFY3	NDE	4
BRD3	NDE	PLIN4	NDE	4
PLIN4	NDE	unknown	NF	4
PAX6-AS1	NF	WDFY3	NDE	4
BRD3	NDE	PAX6-AS1	NF	4
TENM2	NDE	WDFY3	NDE	4
ADCY9	NDE	TRPC4	NF	4
EXO1	NDE	LINC03017	NF	4
SOX2-OT	NDE	STAT4	NDE	4
STAR	NDE	SYNPO2	NDE	4
CADM2	NDE	LINC02226	NF	4
FHIT	NDE	GRM8	NDE	4
FHIT	NDE	LOC101928357	NF	4
CFAP20DC-DT	NF	GRM8	NDE	4
CFAP20DC-DT	NF	LOC101928357	NF	4
LOC107985364	NF	MYO10	NDE	4
ROBO2	NDE	TRIM16	NDE	4
ADGRF4	NDE	TRIM16	NDE	4
HERPUD1	NDE	TRIM16	NDE	4
LDLRAD1	NDE	LINC02824	NF	4
C16orf89	NF	MAP3K20	NDE	4
C16orf89	NF	MAP3K20-AS1	NF	4
ITGA8	NDE	PDZD2	NDE	4
GLB1	NDE	NHLRC2	NDE	4
OR11A1	NF	TPO	NDE	4
GRID2	NDE	NCOA3	NDE	4
C16orf89	NF	LOC105370452	NF	4
LINC02542	NF	LOC105371604	NF	4
CTNND2	NDE	LOC107984274	NF	4
DISP3	NDE	GKN1	NF	4
FSTL4	NDE	LOC107984361	NF	4
OPHN1	NDE	unknown	NF	4
LOC107984361	NF	OPHN1	NDE	4
CABLES1	NDE	PALLD	NDE	4
CABLES1	NDE	LOC102723331	NF	4
CYB5R4	NDE	DLGAP2	NDE	4
DLGAP2	NDE	RIPPLY2-CYB5R4	NF	4
ZNF679	NF	ZZEF1	NDE	4
ADK	NDE	ZZEF1	NDE	4
HS3ST4	NF	ZZEF1	NDE	4
CCNYL4	NF	RBFOX1	NDE	4
METTL2B	NF	RBFOX1	NDE	4
METTL2B	NF	PARD3	NF	4
ATF3	NDE	FHIP2B	NDE	4
KIF9	NDE	LOC105372745	NF	4
MYO3A	NDE	SHISA9	NDE	4
CFAP299	NDE	unknown	NF	4
CFAP299	NDE	STK32A-AS1	NF	4
CFAP299	NDE	SLC44A1	NDE	4
LINC02235	NF	unknown	NF	4
LINC02235	NF	STK32A-AS1	NF	4
LINC02235	NF	SLC44A1	NDE	4
AKT3	NDE	PRKCB	NDE	4
AHCYL2	NDE	PRKCB	NDE	4
CD101	NDE	PAPPA2	NDE	4
CD101	NDE	unknown	NF	4
CD101	NDE	DNAH5	NDE	4
CD101	NDE	TLN2	NDE	4
SEMA3A	NDE	unknown	NF	4
LOC102723436	NF	unknown	NF	4
GRXCR1	NF	unknown	NF	4
ZFAND6	NDE	unknown	NF	4
HLA-DQA2	NDE	unknown	NF	4
RNF125	NDE	unknown	NF	4
ADGRL3	NDE	TRAK1	NDE	4
LIFR-AS1	NF	unknown	NF	4
OR10A2	NF	unknown	NF	4
PLPP3	NDE	unknown	NF	4
SHISA6	NDE	unknown	NF	4
PEX19	NDE	unknown	NF	4
MAP7	NDE	unknown	NF	4
LOC124908057	NF	unknown	NF	4
GEMIN7	NDE	unknown	NF	4
PPP1R37	NDE	unknown	NF	4
GEMIN7-AS1	NF	unknown	NF	4
SRL	NDE	unknown	NF	4
COL15A1	NDE	unknown	NF	4
CDC14B	NDE	unknown	NF	4
LNCNEF	NF	unknown	NF	4
LOC101927404	NF	unknown	NF	4
LOC101927404	NF	LOC107985178	NF	4
ESR1	NDE	unknown	NF	4
LOC105373345	NF	unknown	NF	4
PRDM11	NF	unknown	NF	4
SELP	NDE	unknown	NF	4
PDSS2	NDE	unknown	NF	4
RPH3AL	NDE	unknown	NF	4
NTRK3	NDE	unknown	NF	4
SOX5	NDE	unknown	NF	4
PRKCE	NDE	unknown	NF	4
LINC01250	NF	unknown	NF	4
F10	NDE	LOC124903215	NF	4
FRMPD4	NF	RFTN1	NDE	4
FRMPD4	NF	LOC124906220	NF	4
NLGN4X	NDE	unknown	NF	4
SGCD	NDE	unknown	NF	4
LOC101929028	NF	unknown	NF	4
C10orf90	NF	unknown	NF	4
MAP2K5	NDE	unknown	NF	4
RASGRF2	NDE	unknown	NF	4
LOC107984041	NF	unknown	NF	4
PDZRN3	NF	unknown	NF	4
LOC101927296	NF	PDZRN3	NF	4
IL1RAPL1	NDE	RFTN1	NDE	4
IL1RAPL1	NDE	LOC124906220	NF	4
DACH2	NDE	unknown	NF	4
PLSCR4	NDE	unknown	NF	4
USH2A	NF	unknown	NF	4
NEGR1	NDE	NEGR1-IT1	NF	4
HHLA1	NF	unknown	NF	4
UNC5B	NDE	unknown	NF	4
LOC112268061	NF	unknown	NF	4
NAV2	NDE	NAV2-AS4	NF	4
LOC124903179	NF	unknown	NF	4
FANCB	NDE	GLRA2	NF	4
CEP63	NDE	unknown	NF	4
TCF20	NDE	unknown	NF	4
STX18-AS1	NDE	unknown	NF	4
LOC107985152	NF	LOC124904303	NF	4
LOC105372666	NF	unknown	NF	4
LINC01951	NF	unknown	NF	4
MAML2	NDE	unknown	NF	4
SLC9A2	NDE	unknown	NF	4
LOC124902439	NF	unknown	NF	4
ADAM12	NDE	unknown	NF	4
LOC105378350	NF	unknown	NF	4
MYO5A	NDE	unknown	NF	4
CPQ	NDE	unknown	NF	4
INSYN2B	NF	unknown	NF	4
LOC105375341	NF	unknown	NF	4
PM20D2	NDE	unknown	NF	4
LOC107986562	NF	unknown	NF	4
DYSF	NDE	unknown	NF	4
MGST1	NDE	unknown	NF	4
LOC107986774	NF	unknown	NF	4
LOC101929710	NF	unknown	NF	4
GJA5	NF	LOC102723321	NF	4
MSI2	NDE	unknown	NF	4
FHIT	NDE	LOC105377113	NF	4
LOC100506869	NF	unknown	NF	4
LINC02388	NF	LOC100506869	NF	4
AMT	NDE	TCTA	NDE	4
LINC02291	NF	unknown	NF	4
GSN	NDE	unknown	NF	4
IFI16	NDE	PYDC5	NF	4
COL28A1	NDE	LOC105372412	NF	3
LOC105372412	NF	LOC107986764	NF	3
LOC102724542	NF	MPPED2	NDE	3
DSTNP2	NF	TLN2	NDE	3
LOC105369632	NF	TLN2	NDE	3
IL23R	DE	LIFR-AS1	NF	3
HTR3B	NF	LIFR-AS1	NF	3
PHF21B	NDE	RIMS1	NDE	3
RFTN1	NDE	TPRG1	NDE	3
LOC124906220	NF	TPRG1	NDE	3
LOC105377039	NF	ZFP90	NDE	3
HTR3B	NF	NOD2	DE	3
ACSL1	NDE	PAX6-AS1	NF	3
ADCY2	NDE	MAGI2	NDE	3
ADCY2	NDE	LOC124901683	NF	3
ACAD11	NDE	IL23R	DE	3
ACAD11	NDE	LRRC7	NF	3
LRRC7	NF	NPHP3-ACAD11	NF	3
LINC02542	NF	RANBP3	NF	3
LOC107986221	NF	NRG1	NDE	3
LOC107986221	NF	NRG1-IT1	NF	3
CACNB2	NDE	IL23R	DE	3
CACNB2	NDE	DAB1	NDE	3
CACNB2	NDE	OMA1	NDE	3
PAK1	NDE	SAMD12	NDE	3
DNER	NDE	unknown	NF	3
DAB1	NDE	DNER	NDE	3
DNER	NDE	OMA1	NDE	3
LOC105370504	NF	TENM3	NDE	3
GAS7	NDE	TENM3	NDE	3
COL11A1	NDE	unknown	NF	3
IL23R	DE	VWA5B1	NF	3
IL23R	DE	LINC00870	NF	3
IL23R	DE	PPM1L	NDE	3
DCDC1	NDE	FSTL5	NDE	3
GAS7	NDE	KIAA1210	NF	3
PPARG	DE	PSEN1	NDE	3
RALGAPA1	NDE	SPTLC2	NDE	3
CELF2	NDE	LINC01847	NF	3
CELF2-AS2	NF	LINC01847	NF	3
DLGAP2	NDE	LOC124907977	NF	3
LOC101929200	NF	WDR70	NDE	3
CSMD2	NDE	SEPTIN6	NDE	3
DGKB	NDE	LINC00376	NF	3
HS3ST1	NDE	MYRIP	NDE	3
NREP	NDE	PLXND1	NDE	3
DCDC1	NDE	MYRIP	NDE	3
LOC124903073	NF	RFTN1	NDE	3
LOC124903073	NF	LOC124906220	NF	3
EMCN	NDE	KCNQ5	NDE	3
DAB1	NDE	DLG2	NDE	3
DLG2	NDE	OMA1	NDE	3
IFNL2	NF	KCNQ5	NDE	3
IL23R	DE	LINC02864	NF	3
LOC107985242	NF	POLG	NDE	3
GABBR2	NDE	IL23R	DE	3
ATG16L1	DE	IL1RN	NDE	3
LOC107986449	NF	PRDM16	NDE	3
IL23R	DE	RSPO2	NDE	3
FSTL5	NDE	MCF2L2	NDE	3
FSTL5	NDE	WWC1	NDE	3
LOC124901469	NF	MCF2L2	NDE	3
LOC124901469	NF	WWC1	NDE	3
ERBB4	NDE	GRXCR1	NF	3
EML4-AS1	NF	HHAT	NDE	3
HHAT	NDE	SHANK2	NDE	3
ADGRL3	NDE	ATRNL1	NF	3
EML4-AS1	NF	SHANK2	NDE	3
LINC03017	NF	STAT4	NDE	3
RPL37A	NDE	SHANK2	NDE	3
RPL37A-DT	NF	SHANK2	NDE	3
EML4-AS1	NF	RPL37A	NDE	3
EML4-AS1	NF	RPL37A-DT	NF	3
HHAT	NDE	ZFYVE27	NDE	3
LINC02541	NDE	SPIDR	NDE	3
RPL37A	NDE	ZFYVE27	NDE	3
RPL37A	NDE	RPL37A-DT	NF	3
CDC14A	NDE	HSD17B7P2	NDE	3
CCDC85A	NF	LOC107985945	NF	3
PAX6-AS1	NF	XRCC4	NDE	3
ADCY9	NDE	RAD51B	NDE	3
ERBB4	NDE	RAB27A	NDE	3
RALGPS1	NDE	TRPC4	NF	3
CADM2	NDE	LINC03017	NF	3
CNTN5	NDE	PHACTR1	NDE	3
CAMK4	NDE	ZNF679	NF	3
CAMK4	NDE	LINC02325	NF	3
LOC400499	NF	ZNF679	NF	3
LINC02325	NF	LOC400499	NF	3
LINC02226	NF	STAT4	NDE	3
ERBB4	NDE	ZFAND6	NDE	3
ERBB4	NDE	SELENON	NDE	3
PTPRD	NDE	SELENON	NDE	3
ERBB4	NDE	HLA-DQA2	NDE	3
KCNMA1	NDE	SUGP2	NDE	3
REEP1	NDE	STAR	NDE	3
ERBB4	NDE	KCNMA1	NDE	3
KCNMA1	NDE	LINC02226	NF	3
ROBO2	NDE	SPIDR	NDE	3
ADGRF4	NDE	SPIDR	NDE	3
HERPUD1	NDE	SPIDR	NDE	3
LINC02226	NF	SOX2-OT	NDE	3
RNF125	NDE	VNN2	NDE	3
LOC105378310	NF	RNF125	NDE	3
LOC107984361	NF	RGS20	NDE	3
PDSS2	NDE	SELP	NDE	3
LINC02794	NF	MPPED2	NDE	3
NHLRC2	NDE	NUGGC	NDE	3
LGI1	NF	NUGGC	NDE	3
LDLRAD1	NDE	PPM1L	NDE	3
GUCY2C	NDE	NHLRC2	NDE	3
C12orf60	NF	NHLRC2	NDE	3
AK2	NDE	GRID2	NDE	3
GUCY2C	NDE	LGI1	NF	3
CEP63	NDE	EYA3	NDE	3
CEP63	NDE	KNDC1	NDE	3
LOC105370452	NF	MAP3K20	NDE	3
LOC105370452	NF	MAP3K20-AS1	NF	3
BTBD9	NDE	VNN2	NDE	3
ARHGAP24	NDE	OR11A1	NF	3
AGPAT4	NDE	BTBD9	NDE	3
LOC105371604	NF	SGCD	NDE	3
LOC105371604	NF	LOC124901120	NF	3
LINC02542	NF	SGCD	NDE	3
LINC02542	NF	LOC124901120	NF	3
FSTL4	NDE	OPHN1	NDE	3
CCDC6	NDE	NAV2	NDE	3
CCDC6	NDE	LOC107984418	NF	3
FBXL20	NDE	LHFPL6	NDE	3
FBXL20	NDE	LOC105370170	NF	3
HLCS	NDE	SCG3	NDE	3
CYB5R4	NDE	SUMF1	NDE	3
RIPPLY2-CYB5R4	NF	SUMF1	NDE	3
DLGAP2	NDE	SUMF1	NDE	3
PTCHD1-AS	NF	SNTG1	NF	3
GRM1	NDE	LRP11	NDE	3
CA10	NF	CDC14B	NDE	3
LINC01013	NF	LOC107984041	NF	3
FAM189A1	NF	WNT2B	NDE	3
CCNYL4	NF	PARD3	NF	3
KIF9	NDE	SGCZ	NF	3
KIF9	NDE	MIR4300HG	NF	3
DHX57	NDE	SLC44A1	NDE	3
PRKDC	NDE	STK32A-AS1	NF	3
FAM87A	NF	PRKDC	NDE	3
AGAP1	NDE	LOC101929200	NF	3
ASXL3	NDE	PRKCB	NDE	3
GAD2	NDE	HNRNPA2B1	NDE	3
GAD2	NDE	unknown	NF	3
KALRN	NDE	RNF216	NDE	3
KALRN	NDE	MPPED2	NDE	3
MPPED2	NDE	RNF216	NDE	3
LOC105370604	NF	unknown	NF	3
CACNB2	NDE	unknown	NF	3
LOC101927066	NF	unknown	NF	3
IL23R	DE	LOC100505498	NF	3
DAB1	NDE	LOC100505498	NF	3
RAB33A	NDE	RFTN1	NDE	3
LOC124906220	NF	RAB33A	NDE	3
LOC105375931	NF	unknown	NF	3
LRIG1	NDE	RFTN1	NDE	3
LOC124906220	NF	LRIG1	NDE	3
FRMD4B	NDE	unknown	NF	3
PLCB1	NDE	unknown	NF	3
LOC107986651	NF	unknown	NF	3
MTMR1	NDE	RFTN1	NDE	3
LOC124906220	NF	MTMR1	NDE	3
LMO7	NDE	RFTN1	NDE	3
LMO7	NDE	LOC124906220	NF	3
MCF2L2	NDE	unknown	NF	3
ARNTL2	NF	unknown	NF	3
NEMF	NDE	unknown	NF	3
RAB27A	NDE	unknown	NF	3
DLG2	NDE	EYA3	NDE	3
KRT24	NDE	LOC105371775	NF	3
CACNA1D	NDE	unknown	NF	3
HUNK	NDE	unknown	NF	3
ZZEF1	NDE	unknown	NF	3
CFAP221	NDE	unknown	NF	3
LOC105369863	NF	SYT1	NDE	3
DENND1A	NDE	unknown	NF	3
LOC105377061	NF	unknown	NF	3
LOC105377061	NF	LOC105377062	NF	3
ATP8B4	NDE	unknown	NF	3
IL23R	DE	RBFOX1	NDE	3
AKAP6	NDE	unknown	NF	3
SGMS1	NDE	unknown	NF	3
FBXO31	NDE	LOC124903747	NF	3
NLGN4X	NDE	RFTN1	NDE	3
LOC124906220	NF	NLGN4X	NDE	3
BICC1	NDE	unknown	NF	3
GPR19	NDE	unknown	NF	3
LOC105373150	NF	RFTN1	NDE	3
LOC105373150	NF	LOC124906220	NF	3
CDH23	NDE	unknown	NF	3
LOC107986019	NF	TAFA1	NF	3
LYPLAL1-AS1	NF	unknown	NF	3
IL12B	DE	unknown	NF	3
TOX3	NDE	unknown	NF	3
TBL1X	NDE	unknown	NF	3
ZEB1	NDE	unknown	NF	3
RAD51B	NDE	unknown	NF	3
DACH2	NDE	RFTN1	NDE	3
DACH2	NDE	LOC124906220	NF	3
CYP3A4	NDE	unknown	NF	3
SLC8A3	NF	unknown	NF	3
PDE4D	NDE	unknown	NF	3
ZMAT4	NF	unknown	NF	3
PRSS51	NF	unknown	NF	3
LOC100505498	NF	unknown	NF	3
FAT3	NDE	unknown	NF	3
L3MBTL4	NDE	unknown	NF	3
LOC105377144	NF	unknown	NF	3
LINC02389	NF	unknown	NF	3
LOC102723568	NF	unknown	NF	3
LINC02841	NF	unknown	NF	3
GLYCAM1	NDE	unknown	NF	3
EVC2	NDE	LOC124900166	NF	3
LOC105371307	NF	unknown	NF	3
TCHHL1	NDE	unknown	NF	3
KCNK9	NDE	unknown	NF	3
SLC35F1	NF	unknown	NF	3
RTN1	NDE	unknown	NF	3
KCNQ3	NF	unknown	NF	3
SLC24A2	NF	unknown	NF	3
LOC102724687	NF	unknown	NF	3
OR2Z1	NF	unknown	NF	3
ANKLE2	NDE	unknown	NF	3
DIAPH2	NDE	RFTN1	NDE	3
DIAPH2	NDE	LOC124906220	NF	3
GRB10	NDE	unknown	NF	3
WDR7	NDE	unknown	NF	3
DYNLRB2-AS1	NF	unknown	NF	3
ATG16L1	DE	NRG1	NDE	3
ATG16L1	DE	NRG1-IT1	NF	3
CHL1	NDE	unknown	NF	3
AFAP1	NDE	unknown	NF	3
TINF2	NDE	unknown	NF	3
LOC102724210	NF	unknown	NF	3
PTPRJ	NDE	unknown	NF	3
ERC2	NDE	unknown	NF	3
ERC2	NDE	LOC105377100	NF	3
EIF1B-AS1	NF	LOC124900557	NF	3
AIFM1	NDE	RAB33A	NDE	3
LOC101928272	NF	unknown	NF	3
LINC01153	NF	unknown	NF	3
UPP2	NDE	unknown	NF	3
RPL13AP20	NDE	unknown	NF	3
LOC101928516	NF	unknown	NF	3
SYN2	NDE	unknown	NF	3
LRP1B	NF	unknown	NF	3
NRG1	NDE	PTPRD	NDE	3
THSD4	NDE	unknown	NF	3
LOC124903073	NF	unknown	NF	3
DSE	NDE	unknown	NF	3
LINC01630	NF	unknown	NF	3
SNORD115-39	NF	unknown	NF	3
OBI1-AS1	NF	unknown	NF	3
CCBE1	NDE	unknown	NF	3
LOC124900165	NF	STX18-AS1	NDE	3
NPAS3	NDE	unknown	NF	3
LOC105378797	NF	unknown	NF	3
GRIK2	NDE	unknown	NF	3
GAS2	NDE	unknown	NF	3
MIR3681HG	NF	unknown	NF	3
NRXN3	NDE	unknown	NF	3
LOC105378305	NF	unknown	NF	3
DSEL-AS1	NF	LOC105372174	NF	3
STX8	NDE	unknown	NF	3
OR51B5	NF	unknown	NF	3
VAC14	NF	unknown	NF	3
VAC14-AS1	NF	unknown	NF	3
GAB2	NDE	unknown	NF	3
PLA2G4F	NDE	unknown	NF	3
DESI2	NDE	unknown	NF	3
LOC105373398	NF	unknown	NF	3
LOC105376095	NF	unknown	NF	3
TBC1D22B	NDE	unknown	NF	3
MCTP1	NDE	unknown	NF	3
LINC02391	NF	unknown	NF	3
PLCB4	NDE	unknown	NF	3
GRIK4	NF	unknown	NF	3
PFKFB3	NDE	unknown	NF	3
NUDT13	NDE	unknown	NF	3
TSPAN18	NDE	unknown	NF	3
SRSF12	NF	unknown	NF	3
LINC00613	NF	unknown	NF	3
KIT	NDE	unknown	NF	3
RNF217	NDE	unknown	NF	3
IL1RAPL2	NDE	unknown	NF	3
PIR	NDE	unknown	NF	3
TSPEAR	NDE	unknown	NF	3
LOC105376481	NF	unknown	NF	3
WDR44	NDE	unknown	NF	3
PCSK5	NDE	unknown	NF	3
DNAH17	NDE	DNAH17-AS1	NDE	3
LOC107985675	NF	unknown	NF	3
RPSAP58	NF	unknown	NF	3
ADGB	NDE	LOC105378040	NF	3
LOC105378040	NF	unknown	NF	3
RP9P	NDE	unknown	NF	3
ITM2B	NDE	unknown	NF	3
LINC00687	NF	unknown	NF	3
LINC01475	NF	unknown	NF	3
B3GALT1	NDE	B3GALT1-AS1	NF	3
PUDP	NDE	unknown	NF	3
CDKL5	NDE	unknown	NF	3
PBLD	NDE	unknown	NF	3
LOC124900412	NF	POU2F1	NDE	3
LOC105377785	NF	unknown	NF	3
LOC105376095	NF	PRUNE2	NDE	3
GKN1	NF	unknown	NF	3
LAMP2	NDE	unknown	NF	3
CDH18	NDE	CDH18-AS1	NF	3
PHF8	NDE	unknown	NF	3
MAN1A1	NDE	unknown	NF	3
MACROH2A1	NDE	unknown	NF	3
LINC02608	NF	unknown	NF	3
KIFAP3	NDE	unknown	NF	3
TPCN2	NDE	unknown	NF	3
CASC20	NF	unknown	NF	3
ABCG8	NDE	LOC102725159	NF	3
ACADL	NDE	unknown	NF	3
BPIFA3	NF	unknown	NF	3
LRRC8D	NDE	unknown	NF	3
RPS6KA6	NDE	unknown	NF	3
LOC124901994	NF	unknown	NF	2
EIF3IP1	NF	EYS	NF	2
LIFR-AS1	NF	PPP2R1B	NDE	2
LIFR-AS1	NF	SIK2	NDE	2
ACSL1	NDE	IL23R	DE	2
KAZN	NDE	RFTN1	NDE	2
[truncated: 5,044 more rows]

## Sheet: ht
unknown	NF	unknown	NF	784
LOC105376945	NF	unknown	NF	267
LOC105376945	NF	SPATA5	NF	237
DNAH7	NDE	MIER1	NDE	178
SPATA5	NF	unknown	NF	147
ACSBG2	NDE	LOC105372255	NF	135
FAT4	NDE	unknown	NF	134
PLSCR4	NDE	unknown	NF	132
MIER1	NDE	PIK3R3	NDE	128
MIER1	NDE	P3R3URF-PIK3R3	NDE	128
DNAH7	NDE	PIK3R3	NDE	128
DNAH7	NDE	P3R3URF-PIK3R3	NDE	128
MIER1	NDE	unknown	NF	124
PYGL	NDE	unknown	NF	117
HGF	NDE	unknown	NF	112
DNAH7	NDE	unknown	NF	107
LINC02994	NF	unknown	NF	106
KDM6A	NDE	unknown	NF	105
TP63	NDE	unknown	NF	100
SMOC2	NDE	STEAP1B	NDE	82
GRM8	NDE	LOC105376945	NF	81
LOC105372049	NF	unknown	NF	76
PIK3R3	NDE	unknown	NF	72
CAMK2D	NDE	unknown	NF	62
FAT4	NDE	KDM6A	NDE	61
PLSCR4	NDE	PYGL	NDE	59
NOVA1-DT	NF	unknown	NF	56
CCDC149	NDE	CREG2	NDE	55
ACSBG2	NDE	unknown	NF	53
LINC02334	NF	unknown	NF	53
P3R3URF-PIK3R3	NDE	PIK3R3	NDE	50
BBOX1	NDE	unknown	NF	48
LOC105376945	NF	TRERF1	NDE	46
GRM8	NDE	TRERF1	NDE	45
GRM8	NDE	LOC105375061	NF	45
LOC105376945	NF	RARB	NDE	45
LUZP2	NDE	unknown	NF	45
LINC02994	NF	LOC105376945	NF	44
LOC105375061	NF	LOC105376945	NF	44
CAMK2D	NDE	LUZP2	NDE	43
CCDC149	NDE	unknown	NF	43
ACSM6	NDE	LOC107984257	NF	43
LOC105376945	NF	MROH7	NDE	42
LOC105376945	NF	MROH7-TTC4	NDE	42
GRM8	NDE	unknown	NF	42
GRM8	NDE	LINC02994	NF	41
GRM8	NDE	RARB	NDE	41
LOC105376214	NF	unknown	NF	41
GRM8	NDE	MROH7	NDE	40
GRM8	NDE	MROH7-TTC4	NDE	40
RPSAP58	NF	unknown	NF	40
CC2D1B	NDE	unknown	NF	39
P3R3URF-PIK3R3	NDE	unknown	NF	39
FLVCR2	NDE	unknown	NF	37
LOC105376945	NF	TAS2R1	NDE	36
LINC02112	NDE	LOC105376945	NF	36
GRM8	NDE	TAS2R1	NDE	36
GRM8	NDE	LINC02112	NDE	36
LOC124907977	NF	unknown	NF	36
LINC02557	NF	unknown	NF	36
NELL1	NDE	unknown	NF	36
CREG2	NDE	unknown	NF	36
SMOC2	NDE	unknown	NF	36
MAD1L1	NDE	unknown	NF	35
ITPKB	NDE	unknown	NF	34
STEAP1B	NDE	unknown	NF	34
GRM7	NDE	unknown	NF	32
LOC105377262	NF	unknown	NF	32
CSNK2A2	NDE	unknown	NF	32
SAMD12	NDE	unknown	NF	31
LINC02994	NF	LOC105372049	NF	30
CAMK2D	NDE	FHOD3	NDE	30
FHOD3	NDE	LUZP2	NDE	30
FHOD3	NDE	unknown	NF	30
NOVA1-DT	NF	PLSCR4	NDE	29
NOVA1-DT	NF	PYGL	NDE	29
LINC02334	NF	PLSCR4	NDE	28
LINC02334	NF	PYGL	NDE	28
UBE2G1	NDE	unknown	NF	27
MIR3171HG	NF	unknown	NF	27
CSNK2A2	NDE	LOC105376945	NF	26
PRKCQ	NDE	SPATA5	NF	26
EIF4A2	NDE	RFC4	NDE	26
LINC02789	NF	unknown	NF	25
LOC105376945	NF	PRKCQ	NDE	24
ACSBG2	NDE	HGF	NDE	24
LINC02994	NF	TRERF1	NDE	23
LINC02994	NF	LOC105375061	NF	23
RPF2	NDE	unknown	NF	23
PRKCQ	NDE	unknown	NF	23
RARB	NDE	TRERF1	NDE	22
LOC105375061	NF	RARB	NDE	22
MROH7	NDE	TRERF1	NDE	22
LOC105375061	NF	MROH7	NDE	22
MROH7-TTC4	NDE	TRERF1	NDE	22
LOC105375061	NF	MROH7-TTC4	NDE	22
HGF	NDE	RPSAP58	NF	22
BMP3	NDE	CCDC149	NDE	22
CAMK2D	NDE	CSMD1	NDE	22
CSMD1	NDE	LUZP2	NDE	22
FAT4	NDE	NELL1	NDE	22
KDM6A	NDE	NELL1	NDE	22
MEIKIN	NDE	unknown	NF	22
LOC105374310	NF	LRCH3	NDE	22
LINC02994	NF	RARB	NDE	21
TRERF1	NDE	unknown	NF	21
LOC105375061	NF	TRERF1	NDE	21
ACSBG2	NDE	RPSAP58	NF	21
MROH7	NDE	unknown	NF	21
LINC02994	NF	MROH7	NDE	20
LINC02994	NF	MROH7-TTC4	NDE	20
MROH7	NDE	RARB	NDE	20
MROH7-TTC4	NDE	RARB	NDE	20
MROH7	NDE	MROH7-TTC4	NDE	20
HGF	NDE	LOC105376214	NF	20
BMP3	NDE	CREG2	NDE	20
FAT4	NDE	GRM7	NDE	20
GRM7	NDE	KDM6A	NDE	20
CAMK2D	NDE	LOC105377043	NF	20
RARB	NDE	unknown	NF	20
ITPKB-IT1	NDE	unknown	NF	20
CSMD1	NDE	unknown	NF	20
PAK3	NDE	unknown	NF	20
LOC105377043	NF	unknown	NF	20
AGBL3	NDE	unknown	NF	20
PTGES	NDE	unknown	NF	20
TAS2R1	NDE	TRERF1	NDE	19
LOC105375061	NF	TAS2R1	NDE	19
LINC02112	NDE	TRERF1	NDE	19
LINC02112	NDE	LOC105375061	NF	19
ACSBG2	NDE	LINC02557	NF	19
LOC105377043	NF	LUZP2	NDE	19
CAMK2D	NDE	SLC9A9	NDE	19
LUZP2	NDE	SLC9A9	NDE	19
SLC9A9	NDE	unknown	NF	19
MEIS2	NDE	unknown	NF	19
MROH7	NDE	TAS2R1	NDE	18
LINC02112	NDE	MROH7	NDE	18
MROH7-TTC4	NDE	TAS2R1	NDE	18
LINC02112	NDE	MROH7-TTC4	NDE	18
ACSBG2	NDE	LOC105376214	NF	18
FAT4	NDE	UBE2G1	NDE	18
KDM6A	NDE	UBE2G1	NDE	18
FAT4	NDE	MIR3171HG	NF	18
KDM6A	NDE	MIR3171HG	NF	18
BMP3	NDE	unknown	NF	18
LRIG2-DT	NF	unknown	NF	18
LINC02994	NF	TAS2R1	NDE	17
LINC02112	NDE	LINC02994	NF	17
CFAP92	NDE	LOC105376945	NF	17
CFAP92	NDE	GRM8	NDE	17
RARB	NDE	TAS2R1	NDE	17
LINC02112	NDE	RARB	NDE	17
HGF	NDE	LINC02557	NF	17
LRCH3	NDE	unknown	NF	17
TAS2R1	NDE	unknown	NF	16
LINC02112	NDE	TAS2R1	NDE	16
EIF4A2	NDE	LOC105376945	NF	15
CSNK2A2	NDE	EIF4A2	NDE	15
CSNK2A2	NDE	RFC4	NDE	15
LOC105377262	NF	SAMD12	NDE	15
CSMD1	NDE	FHOD3	NDE	15
MIER1	NDE	PTGES	NDE	15
DNAH7	NDE	PTGES	NDE	15
FLVCR2	NDE	LINC02994	NF	15
FLVCR2	NDE	LOC105372049	NF	15
PXDNL	NDE	unknown	NF	15
LOC105375833	NF	PXDNL	NDE	15
CSNK2A2	NDE	FBN2	NDE	14
CSNK2A2	NDE	LRIG1	NDE	14
LOC105376214	NF	RPSAP58	NF	14
FAT4	NDE	RPF2	NDE	14
KDM6A	NDE	RPF2	NDE	14
FHOD3	NDE	LOC105377043	NF	14
FHOD3	NDE	SLC9A9	NDE	14
ARHGAP26	NDE	unknown	NF	14
FUT9	NDE	UFL1-AS1	NF	14
CSNK2A2	NDE	HLCS	NDE	13
LINC02789	NF	LOC105371356	NF	13
CFAP92	NDE	TRERF1	NDE	13
CFAP92	NDE	LOC105375061	NF	13
LINC00536	NDE	LOC105376945	NF	13
LINC00536	NDE	SPATA5	NF	13
LINC02557	NF	RPSAP58	NF	13
LINC02334	NF	NOVA1-DT	NF	13
ITPKB	NDE	LINC02994	NF	13
ITPKB-IT1	NDE	LINC02994	NF	13
ITPKB	NDE	LOC105372049	NF	13
ITPKB-IT1	NDE	LOC105372049	NF	13
GORAB-AS1	NF	unknown	NF	13
LINGO1	NDE	unknown	NF	13
FBN2	NDE	LOC105376945	NF	12
ACSM6	NDE	CCDC149	NDE	12
FAT4	NDE	PAK3	NDE	12
KDM6A	NDE	PAK3	NDE	12
ACSM6	NDE	unknown	NF	12
KLHL3	NDE	unknown	NF	12
CTNNA3	NDE	LRRTM3	NDE	12
CTNNA3	NDE	LOC101928961	NF	12
BBOX1	NDE	LOC105376945	NF	11
CSNK2A2	NDE	KLHL5	NDE	11
LINC02557	NF	LOC105376214	NF	11
ACSM6	NDE	CREG2	NDE	11
CAMK2D	NDE	DENND2A	NDE	11
DENND2A	NDE	unknown	NF	11
AGBL3	NDE	SAMD12	NDE	11
LRIG1	NDE	unknown	NF	11
CHCHD6	NDE	unknown	NF	11
ITPKB	NDE	ITPKB-IT1	NDE	11
AIG1	NDE	LOC124901416	NF	11
CFAP92	NDE	LINC02994	NF	10
CFAP92	NDE	RARB	NDE	10
CFAP92	NDE	MROH7	NDE	10
CFAP92	NDE	MROH7-TTC4	NDE	10
LOC105375833	NF	unknown	NF	10
AGBL3	NDE	LOC105377262	NF	10
CSMD1	NDE	LOC105377043	NF	10
CSMD1	NDE	SLC9A9	NDE	10
SOX6	NDE	unknown	NF	10
LOC105378977	NF	unknown	NF	10
HLCS	NDE	LOC105376945	NF	9
KLHL5	NDE	LOC105376945	NF	9
CFAP92	NDE	unknown	NF	9
GORAB-AS1	NF	SPATA5	NF	9
GORAB-AS1	NF	PXDNL	NDE	9
GORAB-AS1	NF	LOC105375833	NF	9
PXDNL	NDE	SPATA5	NF	9
CACNA1B	NDE	CAMK2D	NDE	9
CACNA1B	NDE	unknown	NF	9
CACNA1B	NDE	DENND2A	NDE	9
MEIKIN	NDE	TP63	NDE	9
LOC105376945	NF	PXDNL	NDE	9
UGT2B10	NDE	unknown	NF	9
NHS	NDE	unknown	NF	9
LOC105371457	NF	unknown	NF	9
FBN2	NDE	unknown	NF	9
FBN2	NDE	HLCS	NDE	8
EIF4A2	NDE	FBN2	NDE	8
FBN2	NDE	RFC4	NDE	8
LOC105376945	NF	SOX6	NDE	8
SOX6	NDE	SPATA5	NF	8
LOC105375833	NF	LOC105376945	NF	8
MIER1	NDE	SCYL3	NDE	8
GRM7	NDE	UBE2G1	NDE	8
LOC105371356	NF	unknown	NF	8
FUT9	NDE	unknown	NF	8
SCYL3	NDE	unknown	NF	8
KCNV2	NDE	unknown	NF	8
LOC105375334	NF	unknown	NF	8
GRIA4	NDE	LOC124902743	NF	8
GORAB-AS1	NF	LOC105376945	NF	7
ACSM6	NDE	BMP3	NDE	7
MAD1L1	NDE	UGT2B10	NDE	7
CC2D1B	NDE	LRIG2-DT	NF	7
CC2D1B	NDE	LRCH3	NDE	7
CC2D1B	NDE	LOC105374310	NF	7
CAMK2D	NDE	LOC107984964	NF	7
LOC107984964	NF	unknown	NF	7
DENND2A	NDE	LOC107984964	NF	7
GRM7	NDE	MIR3171HG	NF	7
PIK3R3	NDE	PTGES	NDE	7
FLVCR2	NDE	ITPKB	NDE	7
FLVCR2	NDE	ITPKB-IT1	NDE	7
LOC105377043	NF	SLC9A9	NDE	7
ARHGAP26	NDE	NHS	NDE	7
EIF4A2	NDE	unknown	NF	7
CDC14A	NDE	unknown	NF	7
LOC102724340	NF	unknown	NF	7
HPSE2	NDE	unknown	NF	7
TBC1D14	NDE	unknown	NF	7
CTNNA3	NDE	unknown	NF	7
FHIT	NDE	unknown	NF	7
LOC105378806	NF	unknown	NF	7
MAP4K3	NDE	unknown	NF	7
LOC105376945	NF	SPINK9	NF	6
FBXO38-DT	NF	LOC105376945	NF	6
BBOX1	NDE	SPINK9	NF	6
BBOX1	NDE	FBXO38-DT	NF	6
EIF4A2	NDE	HLCS	NDE	6
EIF4A2	NDE	KLHL5	NDE	6
KLHL5	NDE	RFC4	NDE	6
LRIG1	NDE	ZMAT4	NDE	6
CSNK2A2	NDE	ZMAT4	NDE	6
LRIG1	NDE	RAF1	NDE	6
CSNK2A2	NDE	RAF1	NDE	6
LINC02133	NDE	LRIG1	NDE	6
CSNK2A2	NDE	LINC02133	NDE	6
LINC02789	NF	PLD5	NDE	6
LOC105371356	NF	PLD5	NDE	6
CFAP92	NDE	TAS2R1	NDE	6
CFAP92	NDE	LINC02112	NDE	6
CHCHD6	NDE	LOC105377262	NF	6
CHCHD6	NDE	SAMD12	NDE	6
GRM7	NDE	NELL1	NDE	6
MIR3171HG	NF	UBE2G1	NDE	6
NELL1	NDE	UBE2G1	NDE	6
ARHGAP26	NDE	FUT9	NDE	6
ARHGAP26	NDE	UFL1-AS1	NF	6
FUT9	NDE	NHS	NDE	6
AIG1	NDE	unknown	NF	6
LOC124902063	NF	unknown	NF	6
MAST4	NDE	unknown	NF	6
LINC00536	NDE	unknown	NF	6
GPC5	NDE	unknown	NF	6
LOC101929563	NF	unknown	NF	6
TGFA	DE	unknown	NF	6
LINC02513	NF	unknown	NF	6
AAK1	NDE	LOC105376945	NF	5
AAK1	NDE	BBOX1	NDE	5
HLCS	NDE	KLHL5	NDE	5
CC2D1B	NDE	MEIS2	NDE	5
CACNA1B	NDE	LOC107984964	NF	5
LOC105371457	NF	LOC105377262	NF	5
LOC105371457	NF	SAMD12	NDE	5
MIR3171HG	NF	NELL1	NDE	5
NELL1	NDE	PAK3	NDE	5
LINGO1	NDE	TP63	NDE	5
LOC105377862	NF	unknown	NF	5
ZMAT4	NDE	unknown	NF	5
SLC24A2	NDE	unknown	NF	5
LINC01484	NDE	unknown	NF	5
PROX1-AS1	NDE	unknown	NF	5
ZDHHC14	NDE	unknown	NF	5
MUC19	NDE	unknown	NF	5
LOC105377114	NF	LOC105377115	NF	5
JARID2	NDE	unknown	NF	5
MGAT4FP	NF	unknown	NF	5
FBN2	NDE	KLHL5	NDE	4
DISC1FP1	NDE	LINC02789	NF	4
DISC1FP1	NDE	LOC105371356	NF	4
ACE2	DE	LINC02789	NF	4
ACE2	DE	LOC105371356	NF	4
CAMK2D	NDE	ROR2	NDE	4
ROR2	NDE	unknown	NF	4
DENND2A	NDE	ROR2	NDE	4
CAMK2D	NDE	LOC105377697	NF	4
LOC105377697	NF	unknown	NF	4
DENND2A	NDE	LOC105377697	NF	4
CDC14A	NDE	LOC102724340	NF	4
AGBL3	NDE	CHCHD6	NDE	4
LOC124902063	NF	MAD1L1	NDE	4
MIR3171HG	NF	RPF2	NDE	4
HPSE2	NDE	KCNV2	NDE	4
LOC105376945	NF	NLGN1	NDE	4
NLGN1	NDE	unknown	NF	4
LOC105372568	NF	unknown	NF	4
NR2C2	NDE	unknown	NF	4
LINC01739	NF	unknown	NF	4
GRIA4	NDE	unknown	NF	4
WDFY4	NDE	unknown	NF	4
RBFOX1	NDE	unknown	NF	4
LOC105376420	NF	unknown	NF	4
SLC16A12	NDE	unknown	NF	4
SKINT1L	NF	unknown	NF	4
LINC02794	NF	SKINT1L	NF	4
CTNND2	NDE	unknown	NF	4
GRM5	NDE	unknown	NF	4
ZNF804A	NDE	unknown	NF	4
CA12	NDE	unknown	NF	4
LOC105373737	NF	unknown	NF	4
DCHS1	NDE	unknown	NF	4
POMP	NDE	unknown	NF	4
GRID1	NDE	unknown	NF	4
COLEC10	NDE	unknown	NF	4
KLHL5	NDE	unknown	NF	3
BBOX1	NDE	KLHL14	NDE	3
PLD5	NDE	unknown	NF	3
RAF1	NDE	unknown	NF	3
LINC02133	NDE	unknown	NF	3
CSNK2A2	NDE	CTNNA3	NDE	3
CSNK2A2	NDE	LRRTM3	NDE	3
CSNK2A2	NDE	LOC101928961	NF	3
PRKCQ	NDE	SOX6	NDE	3
GORAB-AS1	NF	PRKCQ	NDE	3
PRKCQ	NDE	PXDNL	NDE	3
LOC105375833	NF	PRKCQ	NDE	3
ABLIM1	NDE	LOC105376945	NF	3
LOC105376945	NF	WBP2NL	NDE	3
ABLIM1	NDE	unknown	NF	3
WBP2NL	NDE	unknown	NF	3
CREG2	NDE	LOC105372568	NF	3
CCDC149	NDE	LOC105372568	NF	3
ACSM6	NDE	LOC105372568	NF	3
LOC105372568	NF	LOC107984257	NF	3
PLSCR4	NDE	ZNF804A	NDE	3
LOC107984964	NF	ROR2	NDE	3
CACNA1B	NDE	ROR2	NDE	3
LOC105377697	NF	LOC107984964	NF	3
CACNA1B	NDE	LOC105377697	NF	3
AGBL3	NDE	LOC105371457	NF	3
TBX15	NDE	ZBTB20	NDE	3
TBX15	NDE	ZBTB20-AS1	NDE	3
TBX15	NDE	ZDHHC14	NDE	3
CAMK1D	NDE	TBX15	NDE	3
CD99P1	NDE	TBX15	NDE	3
ZBTB20	NDE	ZDHHC14	NDE	3
ZBTB20-AS1	NDE	ZDHHC14	NDE	3
CAMK1D	NDE	ZBTB20	NDE	3
CAMK1D	NDE	ZBTB20-AS1	NDE	3
CD99P1	NDE	ZBTB20	NDE	3
CD99P1	NDE	ZBTB20-AS1	NDE	3
CAMK1D	NDE	ZDHHC14	NDE	3
CD99P1	NDE	ZDHHC14	NDE	3
CAMK1D	NDE	CD99P1	NDE	3
CCDC149	NDE	LDB2	NDE	3
ZNF664-RFLNA	NF	unknown	NF	3
AAK1	NDE	unknown	NF	3
SPINK9	NF	unknown	NF	3
FBXO38-DT	NF	SPINK9	NF	3
DISC1FP1	NDE	unknown	NF	3
LOC105374111	NF	unknown	NF	3
RP9P	NDE	unknown	NF	3
LINC02147	NF	unknown	NF	3
CHST8	NDE	unknown	NF	3
KLHL14	NDE	unknown	NF	3
IGSF11	NDE	unknown	NF	3
CPEB2-DT	NDE	unknown	NF	3
LRP1B	NDE	unknown	NF	3
EML1	NDE	unknown	NF	3
ZFHX3	NDE	unknown	NF	3
VEPH1	NDE	unknown	NF	3
LOC101928236	NF	unknown	NF	3
IKZF2	NDE	unknown	NF	3
LOC105377114	NF	unknown	NF	3
CADPS	NDE	unknown	NF	3
CEP128	NDE	unknown	NF	3
ANO3	NDE	unknown	NF	3
SHTN1	NDE	unknown	NF	3
SLC1A2	NDE	unknown	NF	3
PPFIBP1	NDE	unknown	NF	3
IRAG2	NDE	unknown	NF	3
LOC105373456	NF	unknown	NF	3
LOC105375723	NF	unknown	NF	3
CRACD	NDE	unknown	NF	3
ACADSB	NDE	unknown	NF	3
LINC02789	NF	ZNF664-RFLNA	NF	2
LINC01739	NF	LINC02789	NF	2
AAK1	NDE	SPINK9	NF	2
AAK1	NDE	FBXO38-DT	NF	2
CHST8	NDE	SMOC2	NDE	2
CHST8	NDE	STEAP1B	NDE	2
CSNK2A2	NDE	NCBP3	NDE	2
RAF1	NDE	ZMAT4	NDE	2
LINC02133	NDE	ZMAT4	NDE	2
LINC02133	NDE	RAF1	NDE	2
ACE2	DE	unknown	NF	2
DISC1FP1	NDE	PLD5	NDE	2
ACE2	DE	PLD5	NDE	2
LINC02789	NF	LOC105374111	NF	2
CSNK2A2	NDE	PLSCR4	NDE	2
GC	NDE	LRIG1	NDE	2
SPATA5	NF	TRERF1	NDE	2
GORAB-AS1	NF	SOX6	NDE	2
PXDNL	NDE	SOX6	NDE	2
LOC105376945	NF	LOC124902063	NF	2
LOC105376945	NF	SAMD3	NDE	2
LINC00536	NDE	PRKCQ	NDE	2
ABLIM1	NDE	WBP2NL	NDE	2
LOC105377557	NF	unknown	NF	2
LINC03000	NF	unknown	NF	2
LINC03000	NF	LOC105377557	NF	2
GRIA4	NDE	LOC105377557	NF	2
GRIA4	NDE	LINC03000	NF	2
LINC03000	NF	LOC124902743	NF	2
LOC105376945	NF	WDFY4	NDE	2
IKZF2	NDE	PCBD2	NDE	2
FBN2	NDE	LOC105371642	NF	2
COL19A1	NDE	unknown	NF	2
LRIG2-DT	NF	MEIS2	NDE	2
LINC02147	NF	SLC24A2	NDE	2
LRCH3	NDE	LRIG2-DT	NF	2
GRM5	NDE	PLSCR4	NDE	2
LRCH3	NDE	MEIS2	NDE	2
CAMK2D	NDE	CCDC93	NDE	2
CCDC93	NDE	unknown	NF	2
CCDC93	NDE	DENND2A	NDE	2
CACNA1B	NDE	CCDC93	NDE	2
CHCHD6	NDE	LOC105371457	NF	2
LOC105376420	NF	LOC105377262	NF	2
AGBL3	NDE	LOC105376420	NF	2
LOC105376420	NF	SAMD12	NDE	2
TGFA	DE	ZNF652	NDE	2
LOC105372049	NF	TGFA	DE	2
LOC105372049	NF	ZNF652	NDE	2
MAP4K4	NDE	MGAT4FP	NF	2
MAD1L1	NDE	NR2C2	NDE	2
PIK3R3	NDE	SORL1	NDE	2
P3R3URF-PIK3R3	NDE	SORL1	NDE	2
MIER1	NDE	SORL1	NDE	2
DNAH7	NDE	SORL1	NDE	2
CCDC149	NDE	LINC01122	NDE	2
AHCYL2	NDE	LINC01122	NDE	2
AHCYL2	NDE	CCDC149	NDE	2
LINC00578	NDE	MAP4K3	NDE	2
MIR3171HG	NF	PAK3	NDE	2
LTA4H	NDE	MIER1	NDE	2
DNAH7	NDE	LTA4H	NDE	2
GRM7	NDE	RPF2	NDE	2
GRM7	NDE	PAK3	NDE	2
PAK3	NDE	UBE2G1	NDE	2
RPF2	NDE	UBE2G1	NDE	2
NELL1	NDE	RPF2	NDE	2
LINGO1	NDE	MEIKIN	NDE	2
GPC5	NDE	LINC02994	NF	2
GPC5	NDE	LOC105372049	NF	2
SLC24A2	NDE	XKR6	NDE	2
EML1	NDE	LOC105376654	NF	2
LOC105376654	NF	LOC107985648	NF	2
EML1	NDE	LOC107985648	NF	2
LOC105375334	NF	ZDHHC14	NDE	2
MACROD2	NDE	unknown	NF	2
MYOM3	NDE	unknown	NF	2
LOC107984931	NF	MYOM3	NDE	2
ANKRD27	NDE	unknown	NF	2
LINC02133	NDE	LINC02192	NDE	2
RORA	NDE	RORA-AS1	NDE	2
BBOX1	NDE	WDFY4	NDE	2
PECAM1	NDE	unknown	NF	2
KCNAB1	NDE	unknown	NF	2
ATRN	NDE	unknown	NF	2
RFC4	NDE	unknown	NF	2
LOC105369344	NF	unknown	NF	2
ZNF407	NDE	unknown	NF	2
BIVM-ERCC5	NDE	ERCC5	NDE	2
PFKFB3	NDE	unknown	NF	2
LOC105376945	NF	TMEM132D	NDE	2
SPATA5	NF	TMEM132D	NDE	2
CCDC178	NDE	unknown	NF	2
LDAH	NDE	unknown	NF	2
DLEU1	NDE	LOC107984567	NF	2
GUCY1A1	DE	unknown	NF	2
ITGA8	NDE	unknown	NF	2
TSPEAR	NDE	unknown	NF	2
LOC124906079	NF	LRP1B	NDE	2
KIF6	NDE	unknown	NF	2
TRIM16	NDE	unknown	NF	2
ATRNL1	NDE	unknown	NF	2
UBE2N	NDE	unknown	NF	2
NUDT4	NDE	UBE2N	NDE	2
ATP8A2	NDE	unknown	NF	2
MLLT3	NDE	unknown	NF	2
BBOX1-AS1	NDE	LOC105376600	NF	2
MIR99AHG	NDE	unknown	NF	2
MCF2L2	NDE	unknown	NF	2
PCBD2	NDE	unknown	NF	2
ERBB4	NDE	unknown	NF	2
NCKAP5	NDE	unknown	NF	2
GNG12-AS1	NDE	unknown	NF	2
MIR3681HG	NF	unknown	NF	2
GNG2	NDE	unknown	NF	2
LOC105371642	NF	unknown	NF	2
PCDH19	NDE	unknown	NF	2
TENM2	NDE	unknown	NF	2
GCN1	NDE	unknown	NF	2
LOC105369302	NF	unknown	NF	2
WDR72	NDE	unknown	NF	2
CD226	NDE	unknown	NF	2
FRMPD3	NDE	unknown	NF	2
STYXL1	NDE	unknown	NF	2
LOC105374510	NF	unknown	NF	2
LHFPL6	NDE	unknown	NF	2
LINC02885	NF	unknown	NF	2
LINC02496	NF	unknown	NF	2
EEF2K	NDE	unknown	NF	2
FHIT	NDE	MIER1	NDE	2
MIER1	NDE	SAMD12	NDE	2
DCAF6	NDE	unknown	NF	2
MAP4K4	NDE	unknown	NF	2
KCNH8	NDE	unknown	NF	2
ABCA4	NDE	LOC124904222	NF	2
BCKDHB	NDE	unknown	NF	2
VIT	NDE	unknown	NF	2
LOC124905990	NF	unknown	NF	2
UBR4	NDE	unknown	NF	2
KALRN	NDE	unknown	NF	2
SPOCK1	NDE	unknown	NF	2
DPYS	NDE	unknown	NF	2
LOC105370740	NF	unknown	NF	2
LINC02248	NF	unknown	NF	2
KAZN	NDE	unknown	NF	2
KAZN	NDE	LOC124903850	NF	2
RACGAP1	NDE	unknown	NF	2
PCLO	NDE	unknown	NF	2
ASTN1	NDE	unknown	NF	2
CADM2	NDE	unknown	NF	2
VIPR1	NDE	unknown	NF	2
BAALC	NDE	unknown	NF	2
ANKRD30B	NDE	unknown	NF	2
DNAJC8	NDE	unknown	NF	2
CASC11	NF	unknown	NF	2
SCOC	NDE	SMOC2	NDE	1
SCOC	NDE	SCOC-AS1	NDE	1
LINC02789	NF	LOC105375836	NF	1
LOC105375836	NF	unknown	NF	1
LINC02789	NF	MYOM3	NDE	1
LINC02789	NF	LOC107984931	NF	1
LINC01739	NF	MYOM3	NDE	1
LINC01739	NF	LOC107984931	NF	1
LINC02789	NF	SCOC	NDE	1
LINC02789	NF	SCOC-AS1	NDE	1
LINC02789	NF	LOC105376945	NF	1
ANKRD27	NDE	TBC1D14	NDE	1
LOC105376945	NF	PRRG1	NDE	1
PRRG1	NDE	SPINK9	NF	1
FBXO38-DT	NF	PRRG1	NDE	1
BBOX1	NDE	PRRG1	NDE	1
LOC105376945	NF	MIR4500HG	NDE	1
CSNK2A2	NDE	MIR4500HG	NDE	1
HLCS	NDE	MIR4500HG	NDE	1
BBOX1	NDE	LOC124907977	NF	1
CAMK2D	NDE	TBC1D14	NDE	1
LINC00578	NDE	SMOC2	NDE	1
LINC00578	NDE	STEAP1B	NDE	1
LOC283194	NF	SMOC2	NDE	1
LOC283194	NF	STEAP1B	NDE	1
RBFOX1	NDE	SMOC2	NDE	1
RBFOX1	NDE	STEAP1B	NDE	1
SMOC2	NDE	TTN	NDE	1
SMOC2	NDE	TTN-AS1	NDE	1
STEAP1B	NDE	TTN	NDE	1
STEAP1B	NDE	TTN-AS1	NDE	1
SMOC2	NDE	SUPT3H	NDE	1
LOC101929770	NF	SMOC2	NDE	1
STEAP1B	NDE	SUPT3H	NDE	1
LOC101929770	NF	STEAP1B	NDE	1
NEU3	NDE	SMOC2	NDE	1
NEU3	NDE	STEAP1B	NDE	1
RIT2	NDE	SMOC2	NDE	1
RIT2	NDE	unknown	NF	1
RIT2	NDE	STEAP1B	NDE	1
LOC105369710	NF	SMOC2	NDE	1
LOC105369710	NF	STEAP1B	NDE	1
HLCS	NDE	unknown	NF	1
C1orf87	NF	SMOC2	NDE	1
C1orf87	NF	STEAP1B	NDE	1
KIT	NDE	SMOC2	NDE	1
KIT	NDE	STEAP1B	NDE	1
PLAGL2	NDE	SMOC2	NDE	1
PLAGL2	NDE	STEAP1B	NDE	1
HSF2BP	NDE	SMOC2	NDE	1
HSF2BP	NDE	STEAP1B	NDE	1
ADGRV1	NDE	SMOC2	NDE	1
ADGRV1	NDE	STEAP1B	NDE	1
ITSN1	NDE	SMOC2	NDE	1
ITSN1	NDE	STEAP1B	NDE	1
A1CF	NDE	SMOC2	NDE	1
A1CF	NDE	STEAP1B	NDE	1
ANKFN1	NDE	SMOC2	NDE	1
ANKFN1	NDE	STEAP1B	NDE	1
DOK6	NDE	SMOC2	NDE	1
DOK6	NDE	STEAP1B	NDE	1
FAM135B	NDE	SMOC2	NDE	1
FAM135B	NDE	STEAP1B	NDE	1
SMOC2	NDE	UBE3C	NDE	1
STEAP1B	NDE	UBE3C	NDE	1
APOO	NDE	SMOC2	NDE	1
APOO	NDE	STEAP1B	NDE	1
SMOC2	NDE	ZNF451	NDE	1
SMOC2	NDE	ZNF451-AS1	NDE	1
STEAP1B	NDE	ZNF451	NDE	1
STEAP1B	NDE	ZNF451-AS1	NDE	1
ACCSL	NDE	SMOC2	NDE	1
ACCSL	NDE	STEAP1B	NDE	1
LOC124904259	NF	SMOC2	NDE	1
LOC124904259	NF	STEAP1B	NDE	1
CACNA2D3	NDE	SMOC2	NDE	1
CACNA2D3	NDE	STEAP1B	NDE	1
LOC105369165	NF	SMOC2	NDE	1
LOC105369165	NF	STEAP1B	NDE	1
LOC105376016	NF	SMOC2	NDE	1
LOC105376016	NF	LOC105376017	NF	1
LOC105376016	NF	STEAP1B	NDE	1
LOC105376017	NF	STEAP1B	NDE	1
POLR3A	NDE	SMOC2	NDE	1
POLR3A	NDE	STEAP1B	NDE	1
LINC02740	NDE	SMOC2	NDE	1
LINC02740	NDE	STEAP1B	NDE	1
PPA2	NDE	SMOC2	NDE	1
PPA2	NDE	STEAP1B	NDE	1
LOC105376945	NF	NCBP3	NDE	1
EIF4A2	NDE	NCBP3	NDE	1
NCBP3	NDE	RFC4	NDE	1
BBOX1	NDE	HGF	NDE	1
NALF1	NDE	SMOC2	NDE	1
NALF1	NDE	STEAP1B	NDE	1
BBOX1	NDE	SPATA5	NF	1
C1orf112	NF	SMOC2	NDE	1
C1orf112	NF	SCYL3	NDE	1
C1orf112	NF	STEAP1B	NDE	1
SCYL3	NDE	STEAP1B	NDE	1
GPR39	NDE	SMOC2	NDE	1
GPR39	NDE	STEAP1B	NDE	1
LOC105378806	NF	SMOC2	NDE	1
LOC105378806	NF	STEAP1B	NDE	1
GRM8	NDE	LINC02789	NF	1
RTN4R	NDE	unknown	NF	1
RTN4R	NDE	SMOC2	NDE	1
RTN4R	NDE	STEAP1B	NDE	1
LOC105373909	NF	SMOC2	NDE	1
LOC105373909	NF	STEAP1B	NDE	1
LOC105370834	NF	SMOC2	NDE	1
LOC105370834	NF	STEAP1B	NDE	1
LINC02192	NDE	SMOC2	NDE	1
LINC02192	NDE	STEAP1B	NDE	1
SMOC2	NDE	ZNF831	NDE	1
STEAP1B	NDE	ZNF831	NDE	1
BPIFA2	NDE	SMOC2	NDE	1
BPIFA2	NDE	STEAP1B	NDE	1
PTPRT	NDE	SMOC2	NDE	1
PTPRT	NDE	STEAP1B	NDE	1
MIR3171HG	NF	SMOC2	NDE	1
MIR3171HG	NF	STEAP1B	NDE	1
SCN8A	NDE	SMOC2	NDE	1
CNDP2	NDE	SMOC2	NDE	1
SCN8A	NDE	STEAP1B	NDE	1
CNDP2	NDE	STEAP1B	NDE	1
CNDP2	NDE	SCN8A	NDE	1
EGILA	NF	SMOC2	NDE	1
EGILA	NF	STEAP1B	NDE	1
ANO2	NDE	SMOC2	NDE	1
ANO2	NDE	STEAP1B	NDE	1
PXDNL	NDE	SMOC2	NDE	1
PXDNL	NDE	STEAP1B	NDE	1
LOC105376634	NF	SMOC2	NDE	1
LOC105376634	NF	STEAP1B	NDE	1
RBBP9	NDE	SMOC2	NDE	1
RBBP9	NDE	STEAP1B	NDE	1
RORA	NDE	SMOC2	NDE	1
RORA	NDE	STEAP1B	NDE	1
ERRFI1-DT	NF	SMOC2	NDE	1
ERRFI1-DT	NF	STEAP1B	NDE	1
RFX3	NDE	unknown	NF	1
BBOX1	NDE	RFX3	NDE	1
BBOX1	NDE	DISC1FP1	NDE	1
LOC101927745	NF	unknown	NF	1
BBOX1	NDE	LOC101927745	NF	1
ENOX1	NDE	unknown	NF	1
BBOX1	NDE	ENOX1	NDE	1
TNR	NDE	unknown	NF	1
BBOX1	NDE	TNR	NDE	1
IL1RAPL2	NDE	SMOC2	NDE	1
IL1RAPL2	NDE	STEAP1B	NDE	1
SMIM31	NDE	unknown	NF	1
UGT2B4	NDE	unknown	NF	1
SMIM31	NDE	UGT2B4	NDE	1
BBOX1	NDE	SMIM31	NDE	1
BBOX1	NDE	UGT2B4	NDE	1
JARID2	NDE	LINC02789	NF	1
LOC107985396	NF	unknown	NF	1
DIRC1	NDE	LOC107985396	NF	1
BBOX1	NDE	LOC107985396	NF	1
DIRC1	NDE	unknown	NF	1
BBOX1	NDE	DIRC1	NDE	1
LINC01747	NF	unknown	NF	1
BBOX1	NDE	LINC01747	NF	1
GALNT6	NDE	unknown	NF	1
BBOX1	NDE	GALNT6	NDE	1
ATXN2	NDE	unknown	NF	1
ATXN2	NDE	BBOX1	NDE	1
RORA	NDE	unknown	NF	1
BBOX1	NDE	RORA	NDE	1
DDI2	NDE	unknown	NF	1
BBOX1	NDE	DDI2	NDE	1
UNC5C	NDE	unknown	NF	1
BBOX1	NDE	UNC5C	NDE	1
LINC03019	NF	unknown	NF	1
LINC00681	NF	unknown	NF	1
BBOX1	NDE	LINC03019	NF	1
BBOX1	NDE	LINC00681	NF	1
DDX31	NDE	unknown	NF	1
BBOX1	NDE	DDX31	NDE	1
FYB1	NDE	unknown	NF	1
BBOX1	NDE	FYB1	NDE	1
IGSF11	NDE	PECAM1	NDE	1
LINC02370	NDE	LINC02789	NF	1
LINC02370	NDE	LOC105371356	NF	1
NCKAP5	NDE	SMOC2	NDE	1
PLSCR4	NDE	SCOC	NDE	1
PLSCR4	NDE	SCOC-AS1	NDE	1
LRIG1	NDE	RARB	NDE	1
LOC105376945	NF	LRIG1	NDE	1
LINC02994	NF	LRIG1	NDE	1
HGF	NDE	SCOC	NDE	1
HGF	NDE	SCOC-AS1	NDE	1
LINC02513	NF	LINC02789	NF	1
KLHL14	NDE	LINC02789	NF	1
KLHL14	NDE	LOC105374111	NF	1
KCNAB1	NDE	LINC02789	NF	1
LHFPL6	NDE	LINC02789	NF	1
ANKRD27	NDE	SMOC2	NDE	1
GEMIN2	NDE	unknown	NF	1
GEMIN2	NDE	LOC105376945	NF	1
SMOC2	NDE	SPATA5	NF	1
CDC42BPA	NDE	PLSCR4	NDE	1
CDC42BPA	NDE	CSNK2A2	NDE	1
FBN2	NDE	NCBP3	NDE	1
HLCS	NDE	NCBP3	NDE	1
LOC124904475	NF	PLSCR4	NDE	1
LOC124904475	NF	unknown	NF	1
CSNK2A2	NDE	LOC124904475	NF	1
CSMD1	NDE	LOC105376945	NF	1
CSMD1	NDE	SPATA5	NF	1
LOC105376945	NF	MYO3B	NDE	1
MYO3B	NDE	SPATA5	NF	1
LRIG1	NDE	STEAP1B	NDE	1
GC	NDE	STEAP1B	NDE	1
ASNSP1	NDE	LOC105376945	NF	1
ASNSP1	NDE	SPATA5	NF	1
AOC3	DE	LOC105376945	NF	1
AOC3	DE	SPATA5	NF	1
LOC105376945	NF	LOC107985990	NF	1
LOC107985990	NF	SPATA5	NF	1
LOC107985990	NF	TRERF1	NDE	1
LINC00824	NF	LOC105376945	NF	1
LINC00824	NF	SPATA5	NF	1
LOC105377114	NF	MROH7	NDE	1
LOC105377114	NF	MROH7-TTC4	NDE	1
LOC105377114	NF	RARB	NDE	1
LOC105377115	NF	RARB	NDE	1
LOC105376945	NF	LOC105377114	NF	1
LOC105376945	NF	LOC105377115	NF	1
CAND1.11	NDE	LOC105376945	NF	1
CAND1.11	NDE	unknown	NF	1
LOC105376945	NF	USO1	NDE	1
SPATA5	NF	USO1	NDE	1
USO1	NDE	unknown	NF	1
LOC105376945	NF	NELL1	NDE	1
NELL1	NDE	SPATA5	NF	1
LOC105376945	NF	NARF	NDE	1
NARF	NDE	SPATA5	NF	1
LOC105370101	NF	LOC105376945	NF	1
LOC105370101	NF	SPATA5	NF	1
LOC105376945	NF	LOC107984361	NF	1
LOC107984361	NF	SPATA5	NF	1
JARID2	NDE	MROH7	NDE	1
JARID2	NDE	MROH7-TTC4	NDE	1
MROH7-TTC4	NDE	unknown	NF	1
JARID2	NDE	LOC105376945	NF	1
JARID2	NDE	LINC02994	NF	1
DAPK2	NDE	LOC105376945	NF	1
DAPK2	NDE	SPATA5	NF	1
ERCC5	NDE	LOC105376945	NF	1
ERCC5	NDE	SPATA5	NF	1
ARID5B	NDE	LOC105376945	NF	1
ARID5B	NDE	SPATA5	NF	1
RARB	NDE	SPATA5	NF	1
KCNV2	NDE	LOC105376945	NF	1
KCNV2	NDE	SPATA5	NF	1
CD9	NDE	LOC105376945	NF	1
LOC105369625	NF	LOC105376945	NF	1
CD9	NDE	SPATA5	NF	1
LOC105369625	NF	SPATA5	NF	1
CD9	NDE	PRKCQ	NDE	1
LOC105369625	NF	PRKCQ	NDE	1
LOC105376945	NF	TP53TG1	NDE	1
SPATA5	NF	TP53TG1	NDE	1
LOC101927745	NF	LOC105376945	NF	1
LOC101927745	NF	SPATA5	NF	1
LOC105376387	NF	LOC105376945	NF	1
LOC105376387	NF	SPATA5	NF	1
LOC105376945	NF	ST3GAL1	NDE	1
SPATA5	NF	ST3GAL1	NDE	1
LOC105376945	NF	VTI1A	NDE	1
SPATA5	NF	VTI1A	NDE	1
LOC105376945	NF	SCYL3	NDE	1
SCYL3	NDE	SPATA5	NF	1
LOC105376945	NF	VSTM2B-DT	NDE	1
SPATA5	NF	VSTM2B-DT	NDE	1
GRIA1	NDE	LOC105376945	NF	1
GRIA1	NDE	SPATA5	NF	1
LOC105376945	NF	MIR4527HG	NF	1
MIR4527HG	NF	SPATA5	NF	1
GPC5	NDE	LOC105376945	NF	1
GPC5	NDE	SPATA5	NF	1
LOC105369468	NF	LOC105376945	NF	1
LOC105369468	NF	SPATA5	NF	1
FOXN4	NDE	LOC105376945	NF	1
FOXN4	NDE	SPATA5	NF	1
LOC105376945	NF	LRMDA	NDE	1
LRMDA	NDE	SPATA5	NF	1
LOC105376945	NF	SV2B	NDE	1
SPATA5	NF	SV2B	NDE	1
LOC105376945	NF	ONECUT2	NDE	1
ONECUT2	NDE	SPATA5	NF	1
LOC124902063	NF	SPATA5	NF	1
KDM4C	NDE	LOC105376945	NF	1
KDM4C	NDE	SPATA5	NF	1
CA12	NDE	LOC105376945	NF	1
CA12	NDE	SPATA5	NF	1
LOC105376945	NF	SLITRK6	NDE	1
SLITRK6	NDE	SPATA5	NF	1
LOC105376945	NF	SHC4	NDE	1
SHC4	NDE	SPATA5	NF	1
NLGN1	NDE	SPATA5	NF	1
LINC01470	NF	LOC105376945	NF	1
LINC01470	NF	unknown	NF	1
LINC00502	NDE	LOC105376945	NF	1
LINC00502	NDE	SPATA5	NF	1
ADGRE4P	NDE	LOC105376945	NF	1
ADGRE4P	NDE	unknown	NF	1
CCDC178	NDE	LOC105376945	NF	1
AOX3P-AOX2P	NF	LOC105376945	NF	1
AOX3P-AOX2P	NF	SPATA5	NF	1
KLHL3	NDE	LRIG1	NDE	1
HGF	NDE	JARID2	NDE	1
INPP4B	NDE	LOC105376945	NF	1
INPP4B	NDE	SPATA5	NF	1
DOK5	NDE	LOC105376945	NF	1
DOK5	NDE	SPATA5	NF	1
LOC105374739	NF	LOC105376945	NF	1
LOC105374739	NF	SPATA5	NF	1
LOC105376945	NF	WWOX	NDE	1
SPATA5	NF	WWOX	NDE	1
LOC105376945	NF	MPP4	NDE	1
MPP4	NDE	SPATA5	NF	1
LOC105376945	NF	MBTPS1	NDE	1
MBTPS1	NDE	SPATA5	NF	1
LOC105376945	NF	MCM2	NDE	1
MCM2	NDE	SPATA5	NF	1
LOC105376945	NF	PDE4B	NDE	1
PDE4B	NDE	SPATA5	NF	1
LOC105376945	NF	MYCBP2	NDE	1
MYCBP2	NDE	SPATA5	NF	1
LOC101929161	NF	LOC105376945	NF	1
LOC101929161	NF	SPATA5	NF	1
AGBL1	NDE	LOC105376945	NF	1
AGBL1	NDE	SPATA5	NF	1
LOC105376945	NF	WAPL	NDE	1
SPATA5	NF	WAPL	NDE	1
DLEU1	NDE	LOC105376945	NF	1
DLEU1	NDE	SPATA5	NF	1
LOC105376945	NF	NLRP8	NF	1
NLRP8	NF	SPATA5	NF	1
SAMD3	NDE	SPATA5	NF	1
ESRRG	NDE	LOC105376945	NF	1
ESRRG	NDE	SPATA5	NF	1
LOC105376945	NF	TLN2	NDE	1
SPATA5	NF	TLN2	NDE	1
LOC105374946	NF	LOC105376945	NF	1
LOC105374946	NF	SPATA5	NF	1
CCDC93	NDE	LOC105376945	NF	1
CCDC93	NDE	SPATA5	NF	1
BIN2	NDE	LOC105376945	NF	1
BIN2	NDE	SPATA5	NF	1
LOC105376945	NF	LOC124900465	NF	1
LOC124900465	NF	SPATA5	NF	1
LOC105376945	NF	ZNF716	NF	1
SPATA5	NF	ZNF716	NF	1
LOC105376945	NF	TPD52L1	NDE	1
SPATA5	NF	TPD52L1	NDE	1
LOC105376945	NF	NHSL2	NDE	1
NHSL2	NDE	SPATA5	NF	1
LOC105376945	NF	MYH10	NDE	1
MYH10	NDE	SPATA5	NF	1
ALK	NDE	LOC105376945	NF	1
ALK	NDE	SPATA5	NF	1
LOC105376945	NF	SLC22A3	NDE	1
SLC22A3	NDE	SPATA5	NF	1
CAPZB	NDE	LOC105376945	NF	1
LOC105376945	NF	LOC124903868	NF	1
CAPZB	NDE	SPATA5	NF	1
LOC124903868	NF	SPATA5	NF	1
LOC105376945	NF	WASHC5	NDE	1
SPATA5	NF	WASHC5	NDE	1
LOC105376945	NF	SLC8A1-AS1	NF	1
SLC8A1-AS1	NF	SPATA5	NF	1
LOC105376945	NF	ZNF250	NDE	1
SPATA5	NF	ZNF250	NDE	1
GP5	NDE	LOC105376945	NF	1
GP5	NDE	SPATA5	NF	1
LOC105376945	NF	LRRFIP2	NDE	1
LRRFIP2	NDE	SPATA5	NF	1
LOC105376945	NF	SAMD15	NDE	1
SAMD15	NDE	SPATA5	NF	1
LOC105376945	NF	PLA2G5	NDE	1
PLA2G5	NDE	SPATA5	NF	1
DPP10	NDE	LOC105376945	NF	1
DPP10	NDE	SPATA5	NF	1
LOC124905038	NF	unknown	NF	1
LOC124905038	NF	TSPEAR	NDE	1
LOC105376945	NF	TRIM68	NDE	1
SPATA5	NF	TRIM68	NDE	1
PRKCQ	NDE	TRIM68	NDE	1
LOC105376945	NF	SHMT1	NDE	1
SHMT1	NDE	SPATA5	NF	1
LINC00536	NDE	SHMT1	NDE	1
EML1	NDE	LOC105376945	NF	1
EML1	NDE	SPATA5	NF	1
ADGRA1	NDE	LOC105376945	NF	1
ADGRA1	NDE	SPATA5	NF	1
LOC101928092	NF	LOC105376945	NF	1
LOC101928092	NF	SPATA5	NF	1
GRM8	NDE	SPATA5	NF	1
LINC02511	NDE	LOC105376945	NF	1
LINC02511	NDE	unknown	NF	1
LOC105376945	NF	RAP1GDS1	NDE	1
RAP1GDS1	NDE	unknown	NF	1
LOC105376945	NF	PARD3	NDE	1
PARD3	NDE	SPATA5	NF	1
PARD3	NDE	PRKCQ	NDE	1
LOC105376945	NF	LRRC74A	NDE	1
LRRC74A	NDE	SPATA5	NF	1
LRRC74A	NDE	PRKCQ	NDE	1
LOC105376945	NF	TSHZ3	NDE	1
SPATA5	NF	TSHZ3	NDE	1
LOC105376945	NF	NUAK2	NDE	1
NUAK2	NDE	SPATA5	NF	1
LINC00536	NDE	NUAK2	NDE	1
CEACAM1	NDE	LOC105376945	NF	1
LIPE-AS1	NDE	LOC105376945	NF	1
LOC105372407	NF	LOC105376945	NF	1
CEACAM1	NDE	SPATA5	NF	1
LIPE-AS1	NDE	SPATA5	NF	1
LOC105372407	NF	SPATA5	NF	1
LOC105376945	NF	ZNF407	NDE	1
SPATA5	NF	ZNF407	NDE	1
LOC105376945	NF	P2RY13	NDE	1
LOC105376945	NF	MED12L	NDE	1
P2RY13	NDE	unknown	NF	1
MED12L	NDE	unknown	NF	1
IL1RAPL2	NDE	LOC105376945	NF	1
IL1RAPL2	NDE	SPATA5	NF	1
NLGN1	NDE	PXDNL	NDE	1
LOC105369484	NF	LOC105376945	NF	1
LOC105369484	NF	SPATA5	NF	1
LOC105369484	NF	PRKCQ	NDE	1
LOC105376945	NF	SLC13A1	NDE	1
SLC13A1	NDE	SPATA5	NF	1
PRKCQ	NDE	SLC13A1	NDE	1
LOC105376945	NF	LOC105378806	NF	1
LOC105378806	NF	SPATA5	NF	1
LINC00536	NDE	LOC105378806	NF	1
LOC105376945	NF	RFX3	NDE	1
RFX3	NDE	SPATA5	NF	1
FAM210A	NDE	LOC105376945	NF	1
FAM210A	NDE	SPATA5	NF	1
LOC105376945	NF	NAV2	NDE	1
NAV2	NDE	unknown	NF	1
ADAMTS9	NDE	LOC105376945	NF	1
ADAMTS9	NDE	unknown	NF	1
BCAS3	NDE	LOC105376945	NF	1
BCAS3	NDE	unknown	NF	1
MCU	NDE	unknown	NF	1
LOC105377557	NF	MCU	NDE	1
LINC03000	NF	MCU	NDE	1
GRIA4	NDE	MCU	NDE	1
LOC124902743	NF	MCU	NDE	1
NLGN1	NDE	WBP2NL	NDE	1
LOC105376945	NF	MCPH1	NDE	1
MCPH1	NDE	SPATA5	NF	1
LINC00536	NDE	MCPH1	NDE	1
CACNA2D3	NDE	LOC105376945	NF	1
CACNA2D3	NDE	SPATA5	NF	1
CACNA2D3	NDE	LINC00536	NDE	1
LINC00649	NDE	LOC105376945	NF	1
LOC105376945	NF	LOC124905013	NF	1
LINC00649	NDE	SPATA5	NF	1
LOC124905013	NF	SPATA5	NF	1
BBOX1-AS1	NDE	LOC105376945	NF	1
BBOX1-AS1	NDE	unknown	NF	1
SAMD3	NDE	unknown	NF	1
LOC105376945	NF	TMEM132C	NDE	1
TMEM132C	NDE	unknown	NF	1
LOC105376945	NF	NEGR1	NDE	1
NEGR1	NDE	unknown	NF	1
DYNLRB2-AS1	NF	LOC105376945	NF	1
DYNLRB2-AS1	NF	unknown	NF	1
LOC105376945	NF	PLXNA4	NDE	1
PLXNA4	NDE	unknown	NF	1
CCDC192	NDE	LOC105376945	NF	1
CCDC192	NDE	unknown	NF	1
LOC105376945	NF	ZFHX3	NDE	1
ANO4	NDE	LOC105376945	NF	1
ANO4	NDE	unknown	NF	1
LOC105376945	NF	PHKG2	NDE	1
LOC105376945	NF	RNF40	NDE	1
CFAP119	NDE	LOC105376945	NF	1
PHKG2	NDE	unknown	NF	1
PHKG2	NDE	RNF40	NDE	1
CFAP119	NDE	PHKG2	NDE	1
LOC105376945	NF	MACROD2	NDE	1
MACROD2	NDE	SPATA5	NF	1
LINC02608	NDE	LOC105376945	NF	1
LINC02608	NDE	SPATA5	NF	1
LOC105376945	NF	MGAT5	NDE	1
MGAT5	NDE	SPATA5	NF	1
LOC105376945	NF	LOC107985969	NF	1
LOC107985969	NF	SPATA5	NF	1
LOC107985969	NF	unknown	NF	1
LOC105376945	NF	NRXN1	NDE	1
NRXN1	NDE	SPATA5	NF	1
GAD2	NDE	LOC105376945	NF	1
GAD2	NDE	SPATA5	NF	1
CHRM3	NDE	LOC105376945	NF	1
CHRM3	NDE	SPATA5	NF	1
LOC105376945	NF	SYT10	NDE	1
SPATA5	NF	SYT10	NDE	1
LOC105369677	NF	LOC105376945	NF	1
LOC105369677	NF	SPATA5	NF	1
LOC105376945	NF	WDR70	NDE	1
SPATA5	NF	WDR70	NDE	1
LOC105376945	NF	LOC124904766	NF	1
LOC124904766	NF	unknown	NF	1
LOC105376945	NF	UHRF1BP1	NDE	1
SPATA5	NF	UHRF1BP1	NDE	1
LOC105376945	NF	LRP1B	NDE	1
GALNTL6	NDE	LOC105376945	NF	1
GALNTL6	NDE	SPATA5	NF	1
KCNMA1	DE	LOC105376945	NF	1
KCNMA1	DE	SPATA5	NF	1
LOC105376945	NF	USP15	NDE	1
SPATA5	NF	USP15	NDE	1
LOC105376945	NF	LOC107986933	NF	1
LOC107986933	NF	SPATA5	NF	1
GHR	NDE	LOC105376945	NF	1
GHR	NDE	SPATA5	NF	1
KIAA1210	NDE	LOC105376945	NF	1
KIAA1210	NDE	SPATA5	NF	1
LINC02571	NF	LOC105376945	NF	1
LOC105376945	NF	LOC112267902	NF	1
LINC02571	NF	SPATA5	NF	1
LOC112267902	NF	SPATA5	NF	1
FGGY-DT	NF	LOC105376945	NF	1
FGGY-DT	NF	SPATA5	NF	1
BICD1	NDE	LOC105376945	NF	1
BICD1	NDE	SPATA5	NF	1
ICE2	NDE	LOC105376945	NF	1
ICE2	NDE	unknown	NF	1
LOC105371356	NF	LOC105377862	NF	1
ADGRL2	NDE	LOC105376945	NF	1
ADGRL2	NDE	SPATA5	NF	1
PLSCR4	NDE	STEAP1B	NDE	1
ABLIM1	NDE	WDFY4	NDE	1
WBP2NL	NDE	WDFY4	NDE	1
MGLL	NDE	unknown	NF	1
LRRC8C	NDE	VEPH1	NDE	1
LOC101928236	NF	LRRC8C	NDE	1
LRRC8C	NDE	unknown	NF	1
LINC01346	NDE	unknown	NF	1
LRIG1	NDE	TGFA	DE	1
CADPS	NDE	CDR2L	NDE	1
IKZF2	NDE	LRIG1	NDE	1
LRIG1	NDE	PCBD2	NDE	1
ERBB4	NDE	HGF	NDE	1
LINC01192	NF	LOC124907977	NF	1
HGF	NDE	LOC124907977	NF	1
HGF	NDE	LINC01192	NF	1
DNAH7	NDE	LRIG1	NDE	1
GC	NDE	unknown	NF	1
CAMK2D	NDE	SKINT1L	NF	1
CAMK2D	NDE	LINC02794	NF	1
LINC02794	NF	unknown	NF	1
GRM8	NDE	SKINT1L	NF	1
GRM8	NDE	LINC02794	NF	1
CAMK2D	NDE	GRM8	NDE	1
TBX15	NDE	unknown	NF	1
LOC124907977	NF	TBX15	NDE	1
EML1	NDE	HGF	NDE	1
LOC105377114	NF	PLSCR4	NDE	1
CREG2	NDE	KIAA0232	NDE	1
CREG2	NDE	JARID2	NDE	1
JARID2	NDE	KIAA0232	NDE	1
LOC124907977	NF	MIER1	NDE	1
LINC02762	NDE	unknown	NF	1
KLHL3	NDE	LINC02762	NDE	1
LOC105377114	NF	RP9P	NDE	1
LOC105377115	NF	RP9P	NDE	1
ADAM32	NDE	unknown	NF	1
ADAM32	NDE	LOC124907977	NF	1
CABLES1	NDE	LOC124907977	NF	1
LOC105377115	NF	unknown	NF	1
LOC105377114	NF	SLC26A7	NDE	1
LOC105377115	NF	SLC26A7	NDE	1
SLC26A7	NDE	unknown	NF	1
LOC124907977	NF	MAP4K3	NDE	1
CEP128	NDE	MAP4K3	NDE	1
CEP128	NDE	LOC124907977	NF	1
RHOJ	NDE	unknown	NF	1
CADPS	NDE	RHOJ	NDE	1
HGF	NDE	PTCHD1-AS	NDE	1
PTCHD1-AS	NDE	unknown	NF	1
PIK3R3	NDE	PLSCR4	NDE	1
MIER1	NDE	PLSCR4	NDE	1
DNAH7	NDE	PLSCR4	NDE	1
LOC105375334	NF	LOC124907977	NF	1
KLHL3	NDE	SPATA5	NF	1
GPATCH2	NDE	unknown	NF	1
GPATCH2	NDE	LOC124907977	NF	1
GNG12-AS1	NDE	MIR3681HG	NF	1
LOC124907977	NF	MYO5C	NDE	1
MYO5C	NDE	unknown	NF	1
CREG2	NDE	KCNB2	NDE	1
CCDC149	NDE	KCNB2	NDE	1
PROM1	NDE	unknown	NF	1
LOC124907977	NF	PROM1	NDE	1
RASSF5	NDE	unknown	NF	1
GNG2	NDE	RASSF5	NDE	1
LOC124907977	NF	MGAT4FP	NF	1
OSBPL10	NDE	unknown	NF	1
ZNF860	NDE	unknown	NF	1
CADPS	NDE	OSBPL10	NDE	1
CADPS	NDE	ZNF860	NDE	1
CD226	NDE	LOC124907977	NF	1
BMP3	NDE	LOC105372568	NF	1
KDM1A	NDE	unknown	NF	1
KDM1A	NDE	LOC124907977	NF	1
HGF	NDE	SH3PXD2B	NDE	1
SH3PXD2B	NDE	unknown	NF	1
YAP1	NDE	unknown	NF	1
LOC124907977	NF	YAP1	NDE	1
MDGA2	NDE	unknown	NF	1
LOC124907977	NF	MDGA2	NDE	1
HGF	NDE	ZNF804A	NDE	1
HGF	NDE	PLSCR4	NDE	1
CALCRL	NDE	MIER1	NDE	1
CALCRL	NDE	CALCRL-AS1	NF	1
CALCRL	NDE	DNAH7	NDE	1
CALCRL-AS1	NF	DNAH7	NDE	1
LOC105377067	NF	unknown	NF	1
LOC105377067	NF	LOC124907977	NF	1
LOC105377941	NF	unknown	NF	1
LOC105377941	NF	LOC124907977	NF	1
HGF	NDE	LINC02513	NF	1
COL19A1	NDE	LOC102723803	NF	1
LOC102723803	NF	unknown	NF	1
ZNF746	NDE	unknown	NF	1
LOC124907977	NF	ZNF746	NDE	1
CADPS	NDE	DNAH7	NDE	1
LOC102503427	NF	unknown	NF	1
LOC102503427	NF	LOC124907977	NF	1
LOC124907977	NF	TENM2	NDE	1
KCNV2	NDE	LOC124907977	NF	1
DLX1	NDE	HGF	NDE	1
DLX1	NDE	unknown	NF	1
AOPEP	NDE	unknown	NF	1
AOPEP	NDE	LOC124907977	NF	1
FBN2	NDE	LOC124907977	NF	1
GRM5	NDE	TP63	NDE	1
HGF	NDE	LOC124902260	NF	1
GNG2	NDE	HGF	NDE	1
GNG2	NDE	LOC124902260	NF	1
CREG2	NDE	EFCAB14	NDE	1
CCDC149	NDE	EFCAB14	NDE	1
MGAT4FP	NF	PLSCR4	NDE	1
CADPS	NDE	LOC105377462	NF	1
DAPK2	NDE	unknown	NF	1
DAPK2	NDE	LOC124907977	NF	1
KALRN	NDE	LOC124907977	NF	1
GRIA4	NDE	LOC124907977	NF	1
DPYD	NDE	unknown	NF	1
DPYD	NDE	LOC124907977	NF	1
LOC105370777	NF	unknown	NF	1
LOC105370777	NF	LOC124907977	NF	1
MCPH1	NDE	unknown	NF	1
LOC124907977	NF	MCPH1	NDE	1
CADPS	NDE	SCG3	NDE	1
GCN1	NDE	HGF	NDE	1
LARP4B	NDE	unknown	NF	1
CEP128	NDE	LARP4B	NDE	1
GPC5	NDE	LOC105377862	NF	1
DNA2	NDE	HGF	NDE	1
DNA2	NDE	unknown	NF	1
ADAM32	NDE	PIK3R3	NDE	1
ADAM32	NDE	P3R3URF-PIK3R3	NDE	1
ADAM32	NDE	MIER1	NDE	1
ADAM32	NDE	DNAH7	NDE	1
LOC105369302	NF	UGT2B10	NDE	1
LOC105369302	NF	MAD1L1	NDE	1
PLSCR4	NDE	TBX15	NDE	1
DNAH5	NDE	HGF	NDE	1
DNAH5	NDE	unknown	NF	1
CABLES1	NDE	SPATA5	NF	1
CREG2	NDE	OPHN1	NDE	1
CCDC149	NDE	OPHN1	NDE	1
JARID2	NDE	MGAT4FP	NF	1
CREG2	NDE	LDLRAD4	NDE	1
CCDC149	NDE	LDLRAD4	NDE	1
BMP3	NDE	LDLRAD4	NDE	1
CREG2	NDE	SLC14A2	NDE	1
CREG2	NDE	LOC105372093	NF	1
CCDC149	NDE	SLC14A2	NDE	1
CCDC149	NDE	LOC105372093	NF	1
HGF	NDE	KIAA1328	NDE	1
KIAA1328	NDE	unknown	NF	1
PLSCR4	NDE	TBC1D14	NDE	1
HGF	NDE	MGAT4FP	NF	1
CCSER1	NDE	unknown	NF	1
HGF	NDE	PSD3	NDE	1
PSD3	NDE	unknown	NF	1
CREG2	NDE	LINC02994	NF	1
FAT4	NDE	MUC19	NDE	1
LOC105377862	NF	RBFOX1	NDE	1
MIER1	NDE	MUC19	NDE	1
DNAH7	NDE	MUC19	NDE	1
MIER1	NDE	PPEF1	NDE	1
DNAH7	NDE	PPEF1	NDE	1
NCKAP5	NDE	WDR72	NDE	1
STAT4	NDE	unknown	NF	1
CD226	NDE	STAT4	NDE	1
CAMK2D	NDE	TENM2	NDE	1
CREG2	NDE	LOC105375167	NF	1
CCDC149	NDE	LOC105375167	NF	1
BMP3	NDE	LOC105375167	NF	1
ACSM6	NDE	LOC105375167	NF	1
CDH18	NDE	unknown	NF	1
ARHGAP26	NDE	LOC105378977	NF	1
LINC02147	NF	LINC02513	NF	1
LINC02513	NF	SLC24A2	NDE	1
SPATA5	NF	TP63	NDE	1
CREG2	NDE	MYO16	NDE	1
CCDC149	NDE	MYO16	NDE	1
LOC101928092	NF	MIER1	NDE	1
DNAH7	NDE	LOC101928092	NF	1
CC2D1B	NDE	SMARCA5	NDE	1
LRIG2-DT	NF	SMARCA5	NDE	1
SMARCA5	NDE	unknown	NF	1
LOC101928832	NF	PIK3R3	NDE	1
LOC101928832	NF	P3R3URF-PIK3R3	NDE	1
LOC101928832	NF	MIER1	NDE	1
DNAH7	NDE	LOC101928832	NF	1
CREG2	NDE	STARD13	NDE	1
CCDC149	NDE	STARD13	NDE	1
BMP3	NDE	STARD13	NDE	1
SND1	NDE	unknown	NF	1
ANO3	NDE	SND1	NDE	1
CREG2	NDE	EFNA5	NDE	1
CCDC149	NDE	EFNA5	NDE	1
BMP3	NDE	EFNA5	NDE	1
CREG2	NDE	PPP3CA	NDE	1
CCDC149	NDE	PPP3CA	NDE	1
BMP3	NDE	PPP3CA	NDE	1
CREG2	NDE	DAPK2	NDE	1
CCDC149	NDE	DAPK2	NDE	1
CREG2	NDE	LINC01019	NDE	1
CCDC149	NDE	LINC01019	NDE	1
CREG2	NDE	POLR3A	NDE	1
CCDC149	NDE	POLR3A	NDE	1
BMP3	NDE	POLR3A	NDE	1
CC2D1B	NDE	FRMPD3	NDE	1
FRMPD3	NDE	MEIS2	NDE	1
ADGRF2	NDE	CREG2	NDE	1
ADGRF2	NDE	CCDC149	NDE	1
CREG2	NDE	MSI2	NDE	1
CCDC149	NDE	MSI2	NDE	1
CREG2	NDE	SEMA6D	NDE	1
CCDC149	NDE	SEMA6D	NDE	1
CREG2	NDE	CSMD1	NDE	1
CCDC149	NDE	CSMD1	NDE	1
CREG2	NDE	DHRS3	NDE	1
CCDC149	NDE	DHRS3	NDE	1
CREG2	NDE	LINC02641	NF	1
CCDC149	NDE	LINC02641	NF	1
CREG2	NDE	DAAM1	NDE	1
CCDC149	NDE	DAAM1	NDE	1
LINC01484	NDE	LOC105378806	NF	1
CREG2	NDE	ZNF460	NDE	1
CCDC149	NDE	ZNF460	NDE	1
CEP128	NDE	COL19A1	NDE	1
LOC105373287	NF	PIK3R3	NDE	1
LOC105373287	NF	P3R3URF-PIK3R3	NDE	1
LOC105373287	NF	MIER1	NDE	1
DNAH7	NDE	LOC105373287	NF	1
WWC3	NDE	unknown	NF	1
TP63	NDE	WWC3	NDE	1
PIK3R3	NDE	SHROOM2	NDE	1
P3R3URF-PIK3R3	NDE	SHROOM2	NDE	1
MIER1	NDE	SHROOM2	NDE	1
DNAH7	NDE	SHROOM2	NDE	1
SHROOM2	NDE	unknown	NF	1
CREG2	NDE	OFCC1	NDE	1
CCDC149	NDE	OFCC1	NDE	1
KCNN2	NDE	PIK3R3	NDE	1
KCNN2	NDE	P3R3URF-PIK3R3	NDE	1
KCNN2	NDE	MIER1	NDE	1
DNAH7	NDE	KCNN2	NDE	1
LOC105378977	NF	PLSCR4	NDE	1
CCSER1	NDE	PLSCR4	NDE	1
CCDC149	NDE	MAST4	NDE	1
MAST4	NDE	MEIS2	NDE	1
CCDC93	NDE	LOC107984964	NF	1
LINC02994	NF	MGAT4FP	NF	1
ADAMTS9-AS2	NDE	unknown	NF	1
LOC105377124	NF	unknown	NF	1
ADAMTS9-AS2	NDE	LINC02513	NF	1
LINC02513	NF	LOC105377124	NF	1
LHFPL6	NDE	TP63	NDE	1
CC2D1B	NDE	PLXDC2	NDE	1
PLXDC2	NDE	unknown	NF	1
LRCH3	NDE	PLXDC2	NDE	1
LINC02885	NF	PLSCR4	NDE	1
MGLL	NDE	SCAI	NDE	1
CA12	NDE	TP63	NDE	1
PTCHD1-AS	NDE	SPATA5	NF	1
PIK3R3	NDE	TBL1X	NDE	1
P3R3URF-PIK3R3	NDE	TBL1X	NDE	1
MIER1	NDE	TBL1X	NDE	1
DNAH7	NDE	TBL1X	NDE	1
BMPR1B	NDE	PIK3R3	NDE	1
BMPR1B	NDE	P3R3URF-PIK3R3	NDE	1
BMPR1B	NDE	MIER1	NDE	1
BMPR1B	NDE	DNAH7	NDE	1
FHIT	NDE	PIK3R3	NDE	1
FHIT	NDE	P3R3URF-PIK3R3	NDE	1
DNAH7	NDE	FHIT	NDE	1
LOC105377697	NF	ROR2	NDE	1
HELQ	NDE	PIK3R3	NDE	1
HELQ	NDE	P3R3URF-PIK3R3	NDE	1
HELQ	NDE	MIER1	NDE	1
DNAH7	NDE	HELQ	NDE	1
AIG1	NDE	PIK3R3	NDE	1
AIG1	NDE	P3R3URF-PIK3R3	NDE	1
LOC124901416	NF	PIK3R3	NDE	1
LOC124901416	NF	P3R3URF-PIK3R3	NDE	1
AIG1	NDE	MIER1	NDE	1
AIG1	NDE	DNAH7	NDE	1
PIAS1	NDE	PIK3R3	NDE	1
P3R3URF-PIK3R3	NDE	PIAS1	NDE	1
MIER1	NDE	PIAS1	NDE	1
DNAH7	NDE	PIAS1	NDE	1
CCDC149	NDE	LOC107985948	NF	1
LOC107985948	NF	SPATA5	NF	1
CCDC149	NDE	SPATA5	NF	1
CYP24A1	NDE	PIK3R3	NDE	1
CYP24A1	NDE	P3R3URF-PIK3R3	NDE	1
CYP24A1	NDE	MIER1	NDE	1
CYP24A1	NDE	DNAH7	NDE	1
SAMD12	NDE	SCYL3	NDE	1
RNF220	NDE	unknown	NF	1
MUC19	NDE	PROX1-AS1	NDE	1
CDYL2	NDE	PIK3R3	NDE	1
CDYL2	NDE	P3R3URF-PIK3R3	NDE	1
CDYL2	NDE	MIER1	NDE	1
CDYL2	NDE	DNAH7	NDE	1
LINC02994	NF	MAP4K3	NDE	1
LOC105376449	NF	PIK3R3	NDE	1
LOC105376449	NF	P3R3URF-PIK3R3	NDE	1
LOC105376449	NF	MIER1	NDE	1
DNAH7	NDE	LOC105376449	NF	1
CEP128	NDE	SCYL3	NDE	1
CEP128	NDE	MIER1	NDE	1
CEP128	NDE	SKINT1L	NF	1
CEP128	NDE	LINC02794	NF	1
PIK3R3	NDE	SVIL	NDE	1
LOC124902401	NF	PIK3R3	NDE	1
P3R3URF-PIK3R3	NDE	SVIL	NDE	1
LOC124902401	NF	P3R3URF-PIK3R3	NDE	1
MIER1	NDE	SVIL	NDE	1
LOC124902401	NF	MIER1	NDE	1
DNAH7	NDE	SVIL	NDE	1
DNAH7	NDE	LOC124902401	NF	1
RNF220	NDE	TP63	NDE	1
CLCN4	NDE	PIK3R3	NDE	1
CLCN4	NDE	P3R3URF-PIK3R3	NDE	1
CLCN4	NDE	MIER1	NDE	1
CLCN4	NDE	DNAH7	NDE	1
DNAH7	NDE	LINC02762	NDE	1
DCAF6	NDE	NRXN3	NDE	1
NRXN3	NDE	unknown	NF	1
ZNF652	NDE	unknown	NF	1
PIK3R3	NDE	PIR	NDE	1
PIK3R3	NDE	PIR-FIGF	NF	1
P3R3URF-PIK3R3	NDE	PIR	NDE	1
P3R3URF-PIK3R3	NDE	PIR-FIGF	NF	1
MIER1	NDE	PIR	NDE	1
MIER1	NDE	PIR-FIGF	NF	1
DNAH7	NDE	PIR	NDE	1
DNAH7	NDE	PIR-FIGF	NF	1
TXNDC11	NDE	unknown	NF	1
TP63	NDE	TXNDC11	NDE	1
CHCHD6	NDE	LOC105376420	NF	1
LOC107984238	NF	MIER1	NDE	1
DNAH7	NDE	LOC107984238	NF	1
ARHGEF18	NDE	MIER1	NDE	1
ARHGEF18	NDE	DNAH7	NDE	1
PIK3R3	NDE	RYR2	NDE	1
P3R3URF-PIK3R3	NDE	RYR2	NDE	1
MIER1	NDE	RYR2	NDE	1
DNAH7	NDE	RYR2	NDE	1
MED12L	NDE	MIER1	NDE	1
IGSF10	NDE	MED12L	NDE	1
DNAH7	NDE	MED12L	NDE	1
DNAH7	NDE	IGSF10	NDE	1
CACNA2D3	NDE	MIER1	NDE	1
CACNA2D3	NDE	DNAH7	NDE	1
LOC105379352	NF	unknown	NF	1
LOC105379352	NF	MAD1L1	NDE	1
SCAI	NDE	unknown	NF	1
PIK3R3	NDE	SFTA3	NDE	1
MIER1	NDE	SFTA3	NDE	1
DNAH7	NDE	SFTA3	NDE	1
PIK3R3	NDE	STXBP4	NDE	1
MIER1	NDE	STXBP4	NDE	1
DNAH7	NDE	STXBP4	NDE	1
MIER1	NDE	OR51E1	NDE	1
MIER1	NDE	OR51D1	NDE	1
DNAH7	NDE	OR51E1	NDE	1
DNAH7	NDE	OR51D1	NDE	1
KCNH8	NDE	MAD1L1	NDE	1
KCNH8	NDE	LOC124902063	NF	1
PIK3R3	NDE	SCG5	NDE	1
ARHGAP11A-SCG5	NF	PIK3R3	NDE	1
P3R3URF-PIK3R3	NDE	SCG5	NDE	1
ARHGAP11A-SCG5	NF	P3R3URF-PIK3R3	NDE	1
MIER1	NDE	SCG5	NDE	1
ARHGAP11A-SCG5	NF	MIER1	NDE	1
DNAH7	NDE	SCG5	NDE	1
ARHGAP11A-SCG5	NF	DNAH7	NDE	1
LOC105374976	NF	PIK3R3	NDE	1
LOC105374976	NF	P3R3URF-PIK3R3	NDE	1
LOC105374976	NF	MIER1	NDE	1
DNAH7	NDE	LOC105374976	NF	1
CCDC88A	NDE	MIER1	NDE	1
CCDC88A	NDE	DNAH7	NDE	1
MTMR3	NDE	PIK3R3	NDE	1
MTMR3	NDE	P3R3URF-PIK3R3	NDE	1
MIER1	NDE	MTMR3	NDE	1
DNAH7	NDE	MTMR3	NDE	1
F8	NDE	PIK3R3	NDE	1
F8	NDE	P3R3URF-PIK3R3	NDE	1
F8	NDE	MIER1	NDE	1
DNAH7	NDE	F8	NDE	1
LOC105373737	NF	LOC105377043	NF	1
CAMK2D	NDE	LOC105373737	NF	1
SLC25A37	NDE	unknown	NF	1
SLC25A37	NDE	TP63	NDE	1
SYN2	NDE	unknown	NF	1
LOC105369302	NF	SYN2	NDE	1
CAMK1D	NDE	unknown	NF	1
CAMK1D	NDE	NR2C2	NDE	1
CAMK1D	NDE	MAD1L1	NDE	1
LINC02313	NF	PIK3R3	NDE	1
LINC02313	NF	P3R3URF-PIK3R3	NDE	1
LINC02313	NF	MIER1	NDE	1
DNAH7	NDE	LINC02313	NF	1
PIK3R3	NDE	SAMD12	NDE	1
DNAH7	NDE	SAMD12	NDE	1
C16orf74	NF	PIK3R3	NDE	1
C16orf74	NF	P3R3URF-PIK3R3	NDE	1
C16orf74	NF	MIER1	NDE	1
C16orf74	NF	DNAH7	NDE	1
PIK3R3	NDE	TRPM3	NDE	1
MIER1	NDE	TRPM3	NDE	1
DNAH7	NDE	TRPM3	NDE	1
ANKFY1	NDE	PIK3R3	NDE	1
ANKFY1	NDE	P3R3URF-PIK3R3	NDE	1
ANKFY1	NDE	MIER1	NDE	1
ANKFY1	NDE	DNAH7	NDE	1
LOC107985948	NF	PIK3R3	NDE	1
LOC107985948	NF	P3R3URF-PIK3R3	NDE	1
LOC107985948	NF	MIER1	NDE	1
DNAH7	NDE	LOC107985948	NF	1
CTNNA3	NDE	PIK3R3	NDE	1
CTNNA3	NDE	P3R3URF-PIK3R3	NDE	1
CTNNA3	NDE	MIER1	NDE	1
CTNNA3	NDE	DNAH7	NDE	1
CTNNA3	NDE	SORL1	NDE	1
LINC01122	NDE	TBC1D14	NDE	1
CCDC149	NDE	TBC1D14	NDE	1
AHCYL2	NDE	TBC1D14	NDE	1
LINC02885	NF	SCYL3	NDE	1
LINC02885	NF	MIER1	NDE	1
ABCA4	NDE	MIER1	NDE	1
ABCA4	NDE	DNAH7	NDE	1
MIER1	NDE	NRXN1	NDE	1
DNAH7	NDE	NRXN1	NDE	1
PTPRM	NDE	SCYL3	NDE	1
MIER1	NDE	PTPRM	NDE	1
PTPRM	NDE	unknown	NF	1
PPFIBP1	NDE	SLC1A2	NDE	1
TBX15	NDE	THSD7B	NDE	1
THSD7B	NDE	ZBTB20	NDE	1
THSD7B	NDE	ZBTB20-AS1	NDE	1
THSD7B	NDE	ZDHHC14	NDE	1
CAMK1D	NDE	THSD7B	NDE	1
CD99P1	NDE	THSD7B	NDE	1
INO80	NDE	PIK3R3	NDE	1
INO80	NDE	P3R3URF-PIK3R3	NDE	1
INO80	NDE	MIER1	NDE	1
DNAH7	NDE	INO80	NDE	1
LOC105377785	NF	MIER1	NDE	1
LOC105377785	NF	unknown	NF	1
LINC00907	NDE	unknown	NF	1
LINC00907	NDE	UGT2B10	NDE	1
LINC00907	NDE	MAD1L1	NDE	1
MIER1	NDE	PDE7B	NDE	1
DNAH7	NDE	PDE7B	NDE	1
MIER1	NDE	RBM20	NDE	1
DNAH7	NDE	RBM20	NDE	1
PIK3R3	NDE	TACR2	NDE	1
MIER1	NDE	TACR2	NDE	1
DNAH7	NDE	TACR2	NDE	1
EDNRB-AS1	NDE	unknown	NF	1
EDNRB-AS1	NDE	UGT2B10	NDE	1
EDNRB-AS1	NDE	MAD1L1	NDE	1
CSTF3-DT	NF	unknown	NF	1
CSTF3-DT	NF	RP9P	NDE	1
LRRC4C	NDE	PIK3R3	NDE	1
LRRC4C	NDE	P3R3URF-PIK3R3	NDE	1
LRRC4C	NDE	MIER1	NDE	1
DNAH7	NDE	LRRC4C	NDE	1
SCG3	NDE	unknown	NF	1
FGGY	NDE	USH2A	NDE	1
TGFA	DE	USH2A	NDE	1
USH2A	NDE	unknown	NF	1
FGGY	NDE	TGFA	DE	1
FGGY	NDE	unknown	NF	1
LARGE1	NDE	PIK3R3	NDE	1
LARGE1	NDE	P3R3URF-PIK3R3	NDE	1
LARGE1	NDE	MIER1	NDE	1
DNAH7	NDE	LARGE1	NDE	1
PRLR	NDE	unknown	NF	1
MAD1L1	NDE	PRLR	NDE	1
GS1-600G8.3	NF	unknown	NF	1
GS1-600G8.3	NF	TP63	NDE	1
PIK3R3	NDE	SPATS2	NDE	1
MIER1	NDE	SPATS2	NDE	1
DNAH7	NDE	SPATS2	NDE	1
LOC100506207	NF	MIER1	NDE	1
DNAH7	NDE	LOC100506207	NF	1
MIER1	NDE	NRP1	NDE	1
DNAH7	NDE	NRP1	NDE	1
HBD	NDE	MIER1	NDE	1
DNAH7	NDE	HBD	NDE	1
LINC00578	NDE	unknown	NF	1
MIER1	NDE	MMD2	NDE	1
DNAH7	NDE	MMD2	NDE	1
LOC101929974	NF	PIK3R3	NDE	1
LOC101929974	NF	P3R3URF-PIK3R3	NDE	1
LOC101929974	NF	MIER1	NDE	1
DNAH7	NDE	LOC101929974	NF	1
LOC105374122	NF	unknown	NF	1
LOC105374122	NF	MAD1L1	NDE	1
LOC105374949	NF	PIK3R3	NDE	1
LOC105374949	NF	P3R3URF-PIK3R3	NDE	1
LOC105374949	NF	MIER1	NDE	1
DNAH7	NDE	LOC105374949	NF	1
PIK3R3	NDE	SNTN	NDE	1
MIER1	NDE	SNTN	NDE	1
DNAH7	NDE	SNTN	NDE	1
DTWD1	NDE	PIK3R3	NDE	1
DTWD1	NDE	P3R3URF-PIK3R3	NDE	1
DTWD1	NDE	MIER1	NDE	1
DNAH7	NDE	DTWD1	NDE	1
MACROD2	NDE	PIK3R3	NDE	1
MACROD2	NDE	P3R3URF-PIK3R3	NDE	1
MACROD2	NDE	MIER1	NDE	1
DNAH7	NDE	MACROD2	NDE	1
PIK3R3	NDE	SHISA9	NDE	1
MIER1	NDE	SHISA9	NDE	1
DNAH7	NDE	SHISA9	NDE	1
LOC105372593	NF	PIK3R3	NDE	1
LOC105372593	NF	P3R3URF-PIK3R3	NDE	1
LOC105372593	NF	MIER1	NDE	1
DNAH7	NDE	LOC105372593	NF	1
IQCE	NDE	PIK3R3	NDE	1
IQCE	NDE	P3R3URF-PIK3R3	NDE	1
IQCE	NDE	MIER1	NDE	1
DNAH7	NDE	IQCE	NDE	1
EXT1	NDE	PIK3R3	NDE	1
EXT1	NDE	P3R3URF-PIK3R3	NDE	1
EXT1	NDE	MIER1	NDE	1
DNAH7	NDE	EXT1	NDE	1
LOC100507443	NF	PIK3R3	NDE	1
LOC100507443	NF	P3R3URF-PIK3R3	NDE	1
LOC100507443	NF	MIER1	NDE	1
DNAH7	NDE	LOC100507443	NF	1
CAMK2D	NDE	DROSHA	NDE	1
CAMK2D	NDE	DCHS1	NDE	1
DROSHA	NDE	unknown	NF	1
DCHS1	NDE	DROSHA	NDE	1
CDC25A	NDE	MIER1	NDE	1
CDC25A	NDE	DNAH7	NDE	1
PIK3R3	NDE	SCML4	NDE	1
P3R3URF-PIK3R3	NDE	SCML4	NDE	1
MIER1	NDE	SCML4	NDE	1
DNAH7	NDE	SCML4	NDE	1
SKINT1L	NF	WDR72	NDE	1
IL1RN	NDE	PIK3R3	NDE	1
IL1RN	NDE	P3R3URF-PIK3R3	NDE	1
IL1RN	NDE	MIER1	NDE	1
DNAH7	NDE	IL1RN	NDE	1
LGR5	NDE	MIER1	NDE	1
LGR5	NDE	LOC105369833	NF	1
DNAH7	NDE	LGR5	NDE	1
DNAH7	NDE	LOC105369833	NF	1
MEGF11	NDE	PIK3R3	NDE	1
MEGF11	NDE	P3R3URF-PIK3R3	NDE	1
MEGF11	NDE	MIER1	NDE	1
DNAH7	NDE	MEGF11	NDE	1
HINT3	NDE	PIK3R3	NDE	1
HINT3	NDE	P3R3URF-PIK3R3	NDE	1
HINT3	NDE	MIER1	NDE	1
DNAH7	NDE	HINT3	NDE	1
PIK3R3	NDE	WDR59	NDE	1
P3R3URF-PIK3R3	NDE	WDR59	NDE	1
MIER1	NDE	WDR59	NDE	1
DNAH7	NDE	WDR59	NDE	1
NAALADL2	NDE	PIK3R3	NDE	1
NAALADL2	NDE	P3R3URF-PIK3R3	NDE	1
MIER1	NDE	NAALADL2	NDE	1
DNAH7	NDE	NAALADL2	NDE	1
LOC105374618	NF	PIK3R3	NDE	1
LOC105374618	NF	P3R3URF-PIK3R3	NDE	1
LOC105374618	NF	MIER1	NDE	1
DNAH7	NDE	LOC105374618	NF	1
CCDC149	NDE	MIER1	NDE	1
LDB2	NDE	MIER1	NDE	1
GRIA4	NDE	LYPLAL1-AS1	NF	1
GRIA4	NDE	LOC124904514	NF	1
GPC5	NDE	LYPLAL1-AS1	NF	1
GPC5	NDE	LOC124904514	NF	1
GPC5	NDE	GRIA4	NDE	1
GPC5	NDE	LOC124902743	NF	1
RBFOX1	NDE	UGT2B10	NDE	1
MAD1L1	NDE	RBFOX1	NDE	1
TPCN2	NDE	unknown	NF	1
TPCN2	NDE	UGT2B10	NDE	1
MAD1L1	NDE	TPCN2	NDE	1
CCDC178	NDE	MAD1L1	NDE	1
CYP24A1	NDE	unknown	NF	1
CYP24A1	NDE	TP63	NDE	1
BCKDHB	NDE	CHST8	NDE	1
ICE1	NDE	PIK3R3	NDE	1
ICE1	NDE	P3R3URF-PIK3R3	NDE	1
ICE1	NDE	MIER1	NDE	1
DNAH7	NDE	ICE1	NDE	1
TBC1D1	NDE	TBX15	NDE	1
TBC1D1	NDE	ZBTB20	NDE	1
TBC1D1	NDE	ZBTB20-AS1	NDE	1
TBC1D1	NDE	ZDHHC14	NDE	1
CAMK1D	NDE	TBC1D1	NDE	1
CD99P1	NDE	TBC1D1	NDE	1
CCDC149	NDE	RNF220	NDE	1
LDB2	NDE	RNF220	NDE	1
CCSER1	NDE	SCYL3	NDE	1
CCSER1	NDE	MIER1	NDE	1
MIER1	NDE	NMNAT3	NDE	1
DNAH7	NDE	NMNAT3	NDE	1
NMNAT3	NDE	unknown	NF	1
LINC01128	NDE	unknown	NF	1
LINC01128	NDE	TP63	NDE	1
LINC01128	NDE	MEIKIN	NDE	1
MIER1	NDE	RPSAP58	NF	1
LOC124904677	NF	MIER1	NDE	1
DNAH7	NDE	RPSAP58	NF	1
DNAH7	NDE	LOC124904677	NF	1
LTA4H	NDE	PTGES	NDE	1
ACVR1	NDE	PIK3R3	NDE	1
ACVR1	NDE	P3R3URF-PIK3R3	NDE	1
ACVR1	NDE	MIER1	NDE	1
ACVR1	NDE	DNAH7	NDE	1
PIK3R3	NDE	PRAME	NDE	1
MIER1	NDE	PRAME	NDE	1
DNAH7	NDE	PRAME	NDE	1
CRNKL1	NDE	PIK3R3	NDE	1
CRNKL1	NDE	P3R3URF-PIK3R3	NDE	1
CRNKL1	NDE	MIER1	NDE	1
CRNKL1	NDE	DNAH7	NDE	1
ESRRG	NDE	PIK3R3	NDE	1
ESRRG	NDE	P3R3URF-PIK3R3	NDE	1
ESRRG	NDE	MIER1	NDE	1
DNAH7	NDE	ESRRG	NDE	1
IL1RAPL2	NDE	PIK3R3	NDE	1
IL1RAPL2	NDE	P3R3URF-PIK3R3	NDE	1
IL1RAPL2	NDE	MIER1	NDE	1
DNAH7	NDE	IL1RAPL2	NDE	1
PIK3R3	NDE	SRGAP3	NDE	1
P3R3URF-PIK3R3	NDE	SRGAP3	NDE	1
MIER1	NDE	SRGAP3	NDE	1
DNAH7	NDE	SRGAP3	NDE	1
ASTN2	NDE	PIK3R3	NDE	1
ASTN2	NDE	P3R3URF-PIK3R3	NDE	1
ASTN2	NDE	MIER1	NDE	1
ASTN2	NDE	DNAH7	NDE	1
CD2AP	NDE	PIK3R3	NDE	1
CD2AP	NDE	P3R3URF-PIK3R3	NDE	1
CD2AP	NDE	MIER1	NDE	1
CD2AP	NDE	DNAH7	NDE	1
DLEU1	NDE	PIK3R3	NDE	1
DLEU1	NDE	P3R3URF-PIK3R3	NDE	1
DLEU1	NDE	MIER1	NDE	1
DLEU1	NDE	DNAH7	NDE	1
NR2C2	NDE	WDR72	NDE	1
EP300	NDE	MAP4K3	NDE	1
EP300	NDE	LINC00578	NDE	1
TARID	NF	unknown	NF	1
FHIT	NDE	TARID	NF	1
PTPRT	NDE	unknown	NF	1
MAD1L1	NDE	PTPRT	NDE	1
LOC124902063	NF	PTPRT	NDE	1
CDC14A	NDE	PPP1R12B	NDE	1
LOC102724340	NF	PPP1R12B	NDE	1
PPP1R12B	NDE	unknown	NF	1
NELL1	NDE	TP63	NDE	1
ERBB4	NDE	MAD1L1	NDE	1
LINC00649	NDE	unknown	NF	1
LINC00649	NDE	TP63	NDE	1
DPP10	NDE	IKZF2	NDE	1
DPP10	NDE	GRIA4	NDE	1
DPP10	NDE	LOC124902743	NF	1
GRIA4	NDE	IKZF2	NDE	1
LOC105378977	NF	SKINT1L	NF	1
LINC02794	NF	LOC105378977	NF	1
PAK3	NDE	RPF2	NDE	1
CELF4	NDE	unknown	NF	1
CELF4	NDE	MAD1L1	NDE	1
DOCK8	NDE	unknown	NF	1
DOCK8	NDE	MAD1L1	NDE	1
DPH6	NDE	unknown	NF	1
LOC105371078	NF	unknown	NF	1
DPH6	NDE	TP63	NDE	1
LOC105371078	NF	TP63	NDE	1
DPH6	NDE	LOC105371078	NF	1
LOC105371466	NF	unknown	NF	1
LOC105371466	NF	MAD1L1	NDE	1
LOC105375723	NF	TP63	NDE	1
GALNT15	NDE	unknown	NF	1
GALNT15	NDE	TP63	NDE	1
CD226	NDE	FAT4	NDE	1
UGT2B10	NDE	VIT	NDE	1
LOC124905990	NF	UGT2B10	NDE	1
MAD1L1	NDE	VIT	NDE	1
LOC124905990	NF	MAD1L1	NDE	1
LINC01122	NDE	LINC02885	NF	1
CCDC149	NDE	LINC02885	NF	1
AHCYL2	NDE	LINC02885	NF	1
USP46	NDE	unknown	NF	1
NYNRIN	NDE	unknown	NF	1
FAT4	NDE	USP46	NDE	1
FAT4	NDE	NYNRIN	NDE	1
NYNRIN	NDE	USP46	NDE	1
DCHS1	NDE	LINC01346	NDE	1
MOV10L1	NDE	unknown	NF	1
MOV10L1	NDE	TP63	NDE	1
ITIH5	NDE	unknown	NF	1
ITIH5	NDE	TP63	NDE	1
RP9P	NDE	TP63	NDE	1
MEIKIN	NDE	RP9P	NDE	1
TP63	NDE	UBR4	NDE	1
LDB2	NDE	unknown	NF	1
TP63	NDE	ZFHX3	NDE	1
KALRN	NDE	SPOCK1	NDE	1
DPYS	NDE	KALRN	NDE	1
DPYS	NDE	SPOCK1	NDE	1
CPEB2-DT	NDE	TP63	NDE	1
CCDC149	NDE	LOC105376042	NF	1
DDX43	NDE	unknown	NF	1
DDX43	NDE	SLC24A2	NDE	1
LOC124905213	NF	unknown	NF	1
LOC124905213	NF	TP63	NDE	1
LOC105370740	NF	LOC105377262	NF	1
LINC02248	NF	LOC105377262	NF	1
FAT4	NDE	ZMAT4	NDE	1
LUZP2	NDE	XKR6	NDE	1
LUZP2	NDE	SLC24A2	NDE	1
FAT4	NDE	KAZN	NDE	1
FAT4	NDE	LOC124903850	NF	1
CREB5	NDE	DNAH7	NDE	1
RD3	NDE	unknown	NF	1
MARCHF1	NDE	unknown	NF	1
ANO3	NDE	MARCHF1	NDE	1
FAT4	NDE	LOC105375723	NF	1
CALCRL	NDE	NCOA7	NDE	1
CALCRL-AS1	NF	NCOA7	NDE	1
CALCRL	NDE	LOC101927588	NF	1
CALCRL-AS1	NF	LOC101927588	NF	1
CALCRL	NDE	NRXN3	NDE	1
CALCRL-AS1	NF	NRXN3	NDE	1
LOC101927588	NF	NCOA7	NDE	1
NCOA7	NDE	NRXN3	NDE	1
LOC101927588	NF	NRXN3	NDE	1
FAT4	NDE	RACGAP1	NDE	1
LOC105372049	NF	LOC105378977	NF	1
IKZF2	NDE	LINC01346	NDE	1
GBA3	NDE	LINC01346	NDE	1
GBA3	NDE	IKZF2	NDE	1
FAT4	NDE	PCLO	NDE	1
FAT4	NDE	HNRNPM	NDE	1
HNRNPM	NDE	unknown	NF	1
ESM1	NDE	unknown	NF	1
ESM1	NDE	KCNH8	NDE	1
KCNH8	NDE	LOC105370740	NF	1
KCNH8	NDE	LINC02248	NF	1
ESM1	NDE	LOC105370740	NF	1
ESM1	NDE	LINC02248	NF	1
CALCRL	NDE	CASC20	NF	1
CALCRL-AS1	NF	CASC20	NF	1
HDAC9	NDE	unknown	NF	1
KDM1A	NDE	LOC107986094	NF	1
KDM1A	NDE	VIPR1	NDE	1
KDM1A	NDE	SPOCK1	NDE	1
KDM1A	NDE	LOC105372049	NF	1
LOC107986094	NF	VIPR1	NDE	1
LOC107986094	NF	SPOCK1	NDE	1
LOC105372049	NF	LOC107986094	NF	1
SPOCK1	NDE	VIPR1	NDE	1
LOC105372049	NF	VIPR1	NDE	1
LOC105372049	NF	SPOCK1	NDE	1
CADM2	NDE	LOC105375334	NF	1
XKR6	NDE	unknown	NF	1
ANXA3	NDE	RTL4	NDE	1
AGBL4	NDE	LOC105376654	NF	1
AGBL4	NDE	EML1	NDE	1
AGBL4	NDE	LOC107985648	NF	1
ANKRD26P1	NDE	DCAF6	NDE	1
ANKRD26P1	NDE	unknown	NF	1
ANXA3	NDE	unknown	NF	1
NUP153	NDE	unknown	NF	1
AIG1	NDE	NUP153	NDE	1
LOC124901416	NF	NUP153	NDE	1
TTLL2	NDE	unknown	NF	1
TTLL2	NDE	ZDHHC14	NDE	1
LOC105375334	NF	TTLL2	NDE	1
LOC101929563	NF	POMP	NDE	1
AIG1	NDE	ANO3	NDE	1
BAALC	NDE	KCNV2	NDE	1
BAALC	NDE	HPSE2	NDE	1
CTNND2	NDE	KCNV2	NDE	1
CTNND2	NDE	HPSE2	NDE	1
GRID1	NDE	ZDHHC14	NDE	1
GRID1	NDE	LOC105375334	NF	1
ARHGAP26	NDE	SEL1L3	NDE	1
FUT9	NDE	SEL1L3	NDE	1
SEL1L3	NDE	unknown	NF	1
NHS	NDE	SEL1L3	NDE	1
UFL1-AS1	NF	unknown	NF	1
ARHGAP26	NDE	CNTNAP2	NDE	1
CNTNAP2	NDE	FUT9	NDE	1
CNTNAP2	NDE	UFL1-AS1	NF	1
CNTNAP2	NDE	unknown	NF	1
CNTNAP2	NDE	NHS	NDE	1
ARHGAP26	NDE	GARNL3	NDE	1
FUT9	NDE	GARNL3	NDE	1
GARNL3	NDE	UFL1-AS1	NF	1
GARNL3	NDE	unknown	NF	1
GARNL3	NDE	NHS	NDE	1
AIG1	NDE	ANKRD30B	NDE	1
ANKRD30B	NDE	LOC124901416	NF	1
AIG1	NDE	COLEC10	NDE	1
DGAT2L6	NDE	unknown	NF	1
AIG1	NDE	DGAT2L6	NDE	1
LOC105372924	NF	NLGN1	NDE	1
LOC105372924	NF	unknown	NF	1
LOC105372924	NF	MED27	NDE	1
MED27	NDE	NLGN1	NDE	1
MED27	NDE	unknown	NF	1
COLEC10	NDE	CRACD	NDE	1
ACADSB	NDE	CRACD	NDE	1
ACADSB	NDE	COLEC10	NDE	1
ARHGAP26	NDE	STK32A	NDE	1
STK32A	NDE	unknown	NF	1
CASC11	NF	DNAJC8	NDE	1
GNB1	NDE	unknown	NF	1
FLVCR2	NDE	GNB1	NDE	1
LINC02663	NF	unknown	NF	1
RPS6KC1	NDE	unknown	NF	1
MACROD2	NDE	RPS6KC1	NDE	1
CXorf38	NF	RPS6KC1	NDE	1
CXorf38	NF	unknown	NF	1
CXorf38	NF	MACROD2	NDE	1
ARAP2	NDE	SLC9A8	NDE	1
PTGIS	DE	unknown	NF	1
ATP13A4	NDE	LOC100130964	NF	1
ATP13A4	NDE	unknown	NF	1
LOC100130964	NF	unknown	NF	1

## Sheet: ra
unknown	NF	unknown	NF	18576
TSBP1	NDE	unknown	NF	1204
TSBP1	NDE	TSBP1-AS1	NF	895
PHTF1	NDE	unknown	NF	792
PTCHD1-AS	NDE	unknown	NF	775
DMD	NDE	unknown	NF	718
FRMPD4	NDE	unknown	NF	715
IL1RAPL1	NDE	unknown	NF	670
HSPA1L	NDE	unknown	NF	642
NLGN4X	NDE	unknown	NF	538
TSBP1-AS1	NF	unknown	NF	401
DACH2	NDE	unknown	NF	399
DIAPH2	NDE	unknown	NF	341
APOM	NDE	unknown	NF	323
LOC105376940	NF	unknown	NF	301
AFF2	NDE	unknown	NF	299
LOC105373150	NF	unknown	NF	279
TBL1X	NDE	unknown	NF	269
PIR	NDE	unknown	NF	265
BCAP29	NDE	DUS4L-BCAP29	NF	258
LOC107985675	NF	unknown	NF	244
GRIA3	NDE	unknown	NF	235
LOC105369526	NF	unknown	NF	224
TENM1	NDE	unknown	NF	208
ACSL1	NDE	unknown	NF	204
C6orf47	NF	GPANK1	NDE	179
PLAC1	NDE	unknown	NF	172
TEX11	NDE	unknown	NF	171
DCAF8L2	NDE	unknown	NF	167
LOC124905257	NF	unknown	NF	161
PIR	NDE	PIR-FIGF	NF	160
PUDP	NDE	unknown	NF	157
GCNT2	NDE	unknown	NF	153
GLRA2	NDE	unknown	NF	152
CAPN6	NDE	unknown	NF	151
IDS	NDE	unknown	NF	149
FGF13	NDE	unknown	NF	149
LOC105378319	NF	unknown	NF	145
SYTL5	NDE	unknown	NF	143
QSER1	NDE	unknown	NF	138
PDE10A	NDE	unknown	NF	137
CEP43	NDE	unknown	NF	137
ARHGAP42	NDE	unknown	NF	136
HUNK	NDE	unknown	NF	134
DAPK2	NDE	unknown	NF	132
IL1RAPL2	NDE	unknown	NF	132
BCAP29	NDE	unknown	NF	131
GPM6B	NDE	unknown	NF	131
PDZD2	NDE	unknown	NF	129
PIR-FIGF	NF	unknown	NF	128
LOC101928977	NF	unknown	NF	127
POF1B	NDE	unknown	NF	125
LRRTM4	NDE	unknown	NF	125
LINC00607	NDE	unknown	NF	125
CASC16	NDE	unknown	NF	121
LOC105378797	NF	unknown	NF	120
LRMDA	NDE	unknown	NF	119
CRACD	NDE	unknown	NF	117
LOC105373436	NF	unknown	NF	116
ZNF711	NDE	unknown	NF	116
EFHC2	NDE	unknown	NF	115
PRRC2A	NDE	unknown	NF	114
LOC102724861	NF	unknown	NF	114
SATL1	NDE	unknown	NF	113
LOC107985670	NF	unknown	NF	113
SLC35F3	NDE	unknown	NF	112
LOC105373484	NF	unknown	NF	112
LOC105378930	NF	unknown	NF	110
LOC105373175	NF	unknown	NF	109
CADPS2	NDE	unknown	NF	107
COL4A6	NDE	unknown	NF	107
MAGI3	NDE	unknown	NF	104
ORC2	NDE	unknown	NF	103
GPANK1	NDE	unknown	NF	103
HYDIN	NDE	unknown	NF	102
IGFBP-AS1	NF	unknown	NF	101
ASMT	NDE	unknown	NF	101
MSH5	NDE	MSH5-SAPCD1	NF	100
OPHN1	NDE	unknown	NF	99
DLG3	NDE	unknown	NF	97
CUBN	NDE	unknown	NF	96
PSMG3-AS1	NDE	unknown	NF	96
LOC105371308	NF	unknown	NF	95
LOC105376413	NF	unknown	NF	94
MSH5	NDE	unknown	NF	94
DOCK11	NDE	unknown	NF	94
LOC105371024	NF	unknown	NF	91
LOC105369468	NF	unknown	NF	91
CTNND2	NDE	unknown	NF	90
LOC107984274	NF	unknown	NF	89
LOC102723657	NF	unknown	NF	89
LRRC37B	NDE	unknown	NF	89
NR4A3	DE	unknown	NF	89
OCRL	NDE	unknown	NF	88
LOC105373285	NF	unknown	NF	88
FAM9C	NDE	LOC105373133	NF	87
ZNF674	NDE	unknown	NF	87
USP26	NDE	unknown	NF	85
SRGAP3	NDE	unknown	NF	85
FMR1	NDE	unknown	NF	85
SLC9A7	NDE	unknown	NF	85
CDKL5	NDE	unknown	NF	84
LOC105369617	NF	unknown	NF	84
SHROOM2	NDE	unknown	NF	84
CSMD1	NDE	unknown	NF	84
TEAD1	NDE	unknown	NF	84
OR6C74	NDE	unknown	NF	83
TMEM266	NDE	unknown	NF	82
SPAG16	NDE	unknown	NF	82
OTC	NDE	unknown	NF	82
CHMP1B2P	NF	unknown	NF	82
CHRDL1	NDE	unknown	NF	82
FAM9C	NDE	unknown	NF	81
LOC101929439	NF	TMEM266	NDE	81
TMEM164	NDE	unknown	NF	81
LOC105376945	NF	unknown	NF	80
PCCA	NDE	unknown	NF	80
LINC00544	NF	unknown	NF	79
RAD51B	NDE	unknown	NF	79
CHST7	NDE	unknown	NF	79
FAM78B	NDE	unknown	NF	78
LOC101928437	NF	unknown	NF	78
GEMIN8	NDE	unknown	NF	77
LINC01951	NDE	unknown	NF	76
ADAMTSL4-AS1	NF	unknown	NF	75
ANOS1	NDE	unknown	NF	75
PDE4DIP	NDE	unknown	NF	74
RBPMS	NDE	unknown	NF	74
LOC105369844	NF	unknown	NF	73
EIF4A2	NDE	unknown	NF	72
LOC107985648	NF	unknown	NF	72
LINC01376	NF	unknown	NF	71
PRRC2A	NDE	SNORA38	NDE	71
HS6ST2	NDE	unknown	NF	71
CLCN4	NDE	unknown	NF	71
RAB28	NDE	unknown	NF	70
GRM5	NDE	unknown	NF	70
CD99L2	NDE	unknown	NF	70
NALCN	NDE	unknown	NF	70
EDA	NDE	unknown	NF	70
NCAM2	NDE	unknown	NF	69
LOC105374715	NF	unknown	NF	69
TRMT2B	NDE	unknown	NF	69
LINC02386	NF	unknown	NF	68
CFB	NDE	NELFE	NDE	68
FAM133A	NDE	unknown	NF	68
MIR100HG	NDE	unknown	NF	67
RARB	NDE	unknown	NF	67
DYNLRB2-AS1	NF	unknown	NF	66
LOC107985698	NF	unknown	NF	66
PDZD2	NDE	PHTF1	NDE	65
NALF1	NDE	unknown	NF	65
LOC105371604	NF	unknown	NF	64
CA5BP1-CA5B	NF	unknown	NF	64
LOC105373153	NF	unknown	NF	64
ABCG1	NDE	LOC105372814	NF	64
LOC107985670	NF	TSBP1	NDE	63
LOC107985670	NF	TSBP1-AS1	NF	63
BCAP29	NDE	LOC105373150	NF	63
CORIN	NDE	unknown	NF	63
CFB	NDE	unknown	NF	63
RAB9B	NDE	unknown	NF	62
DRP2	NDE	unknown	NF	62
ECE1	NDE	unknown	NF	61
ADAMTS9	NDE	unknown	NF	61
MTX2	NDE	unknown	NF	61
MYRF	NDE	unknown	NF	61
FREM2	NDE	unknown	NF	60
COMMD1	NDE	unknown	NF	59
RFC4	NDE	unknown	NF	59
NBDY	NF	unknown	NF	59
LOC105375523	NF	unknown	NF	59
MIR325HG	NF	unknown	NF	59
DLG3	NDE	TSBP1	NDE	58
DLG3	NDE	TSBP1-AS1	NF	58
KAT6B	NDE	unknown	NF	58
LINC01657	NF	LOC124904458	NF	58
RTL4	NDE	unknown	NF	58
HSPA1L	NDE	PSMG3-AS1	NDE	57
LOC105378319	NF	PHTF1	NDE	57
LOC124902271	NF	PBX3	NDE	57
LOC105375799	NF	unknown	NF	57
FCSK	NDE	unknown	NF	57
ASB9	NDE	unknown	NF	57
LOC102723657	NF	LOC105373150	NF	56
OR2AT4	NDE	unknown	NF	56
TMSB15B	NDE	unknown	NF	56
CBLL2	NF	unknown	NF	56
CSMD3	NDE	unknown	NF	55
FRMD4B	NDE	unknown	NF	55
MAMLD1	NDE	unknown	NF	55
PBX3	NDE	unknown	NF	54
DUT	NDE	unknown	NF	54
WWTR1	NDE	unknown	NF	54
ERV3-1	NDE	ERV3-1-ZNF117	NF	54
KAZN	NDE	unknown	NF	54
TRANK1	NDE	unknown	NF	54
APOM	NDE	LOC105373436	NF	53
APOM	NDE	LOC105373484	NF	53
DPYD	NDE	unknown	NF	53
GRIK2	NDE	unknown	NF	53
CNTNAP2	NDE	unknown	NF	53
ERV3-1	NDE	unknown	NF	53
RYBP	NDE	unknown	NF	53
LOC107986891	NF	unknown	NF	52
CCDC30	NDE	unknown	NF	52
GLT1D1	NDE	unknown	NF	52
CLTRN	NDE	unknown	NF	52
AFF2	NDE	TBL1X	NDE	51
VAMP3	NDE	unknown	NF	51
KANK1	NDE	unknown	NF	51
SIRT1	NDE	unknown	NF	51
ZFHX3	NDE	unknown	NF	51
MAP7D2	NDE	unknown	NF	51
TGFBR2	NDE	unknown	NF	51
ATRNL1	NDE	LOC105378497	NF	51
PMS1	NDE	unknown	NF	51
ACSBG2	NDE	LOC105372255	NF	51
CADPS2	NDE	LOC105373150	NF	50
ARHGAP42	NDE	NLGN4X	NDE	50
LOC105374005	NF	unknown	NF	50
IRF1-AS1	NF	LOC124901064	NF	50
PITPNM2	NDE	unknown	NF	50
MIR3681HG	NF	unknown	NF	50
PALM2AKAP2	NDE	unknown	NF	49
KCTD9	NDE	unknown	NF	49
IRF1-AS1	NF	unknown	NF	49
CCDC30	NDE	LOC124904162	NF	49
SRPX	NDE	unknown	NF	49
ATP1B4	NDE	unknown	NF	49
CASK	NDE	unknown	NF	49
LOC105375974	NF	unknown	NF	48
MAD2L1-DT	NF	unknown	NF	48
MICOS10-NBL1	NDE	unknown	NF	48
GRM8	NDE	unknown	NF	48
URB1	NDE	unknown	NF	48
TEAD1	NDE	TSBP1	NDE	47
TEAD1	NDE	TSBP1-AS1	NF	47
LOC105369526	NF	LOC107985675	NF	47
LINC01285	NF	unknown	NF	47
LOC105373456	NF	unknown	NF	47
NIM1K	NDE	unknown	NF	47
CFAP299	NDE	unknown	NF	47
SNTG1	NDE	unknown	NF	47
LOC105373150	NF	PTCHD1-AS	NDE	46
POLA1	NDE	unknown	NF	46
SNORA38	NDE	unknown	NF	46
LOC107986195	NF	unknown	NF	46
POLR3E	NDE	unknown	NF	46
ITGA8	NDE	unknown	NF	46
DLG2	NDE	unknown	NF	46
FBN2	NDE	unknown	NF	46
PDK3	NDE	unknown	NF	46
FHIT	NDE	unknown	NF	46
LOC105373133	NF	unknown	NF	46
LOC105378930	NF	NLGN4X	NDE	45
LOC107984755	NF	unknown	NF	45
MYRF	NDE	MYRF-AS1	NDE	45
LOC102723803	NF	unknown	NF	45
LOC112268261	NF	unknown	NF	45
PABPC4L	NDE	unknown	NF	45
LOC102724150	NF	unknown	NF	45
TARID	NF	unknown	NF	45
CDH13	NDE	unknown	NF	44
ZNF407	NDE	unknown	NF	44
NTRK3	NDE	unknown	NF	44
RAD51L3-RFFL	NDE	RFFL	NDE	44
PPP2R2C	NDE	unknown	NF	44
DMD	NDE	POF1B	NDE	43
NUDCD1	NDE	unknown	NF	43
LOC105376350	NF	unknown	NF	43
SPIDR	NDE	unknown	NF	43
DANT2	NF	unknown	NF	43
PASD1	NF	unknown	NF	43
HSPA1L	NDE	LOC124905257	NF	42
LOC105376940	NF	SFPQ	NDE	42
NCAM2	NDE	POF1B	NDE	42
GRIA3	NDE	LOC105371308	NF	42
RBMS3	NDE	unknown	NF	42
LOC124906218	NF	unknown	NF	42
PFKFB3	NDE	unknown	NF	42
ROS1	NDE	unknown	NF	42
FCHO2	NDE	unknown	NF	42
CACNB4	NDE	unknown	NF	42
MED19	NDE	unknown	NF	42
LINC01657	NF	unknown	NF	42
LOC730100	NF	unknown	NF	42
CEP43	NDE	PPP2R2C	NDE	41
DIAPH2	NDE	POF1B	NDE	41
A2ML1	NDE	unknown	NF	41
NELFE	NDE	unknown	NF	41
CCDC188	NDE	unknown	NF	41
LOC124904517	NF	unknown	NF	41
IL1RAPL2	NDE	LOC107985680	NF	41
LOC101927026	NF	unknown	NF	41
PCYT1B	NDE	unknown	NF	41
DENND1A	NDE	NR4A3	DE	40
ANOS1	NDE	CDKL5	NDE	40
POF1B	NDE	ZMAT2	NDE	40
LOC107986931	NF	unknown	NF	40
ADAMTS9-AS2	NDE	LOC105377124	NF	40
KIAA1210	NDE	unknown	NF	40
STS	DE	unknown	NF	40
KCNQ3	NDE	unknown	NF	40
NDP	NDE	unknown	NF	40
LOC105376434	NF	unknown	NF	40
TNRC6A	NDE	unknown	NF	40
IL1RAPL1	NDE	PTCHD1-AS	NDE	40
ADGRG2	NDE	unknown	NF	40
ZNF236	NDE	unknown	NF	40
PHEX	NDE	unknown	NF	40
ACSBG2	NDE	unknown	NF	40
KLHL4	NDE	unknown	NF	40
LINC01951	NDE	PHTF1	NDE	39
EFNA5	NDE	TSBP1	NDE	39
EFNA5	NDE	TSBP1-AS1	NF	39
PUDP	NDE	TRMT2B	NDE	39
DYSF	NDE	unknown	NF	39
DIAPH2	NDE	DMD	NDE	39
MUC19	NDE	unknown	NF	39
TNMD	NDE	unknown	NF	39
EFNA5	NDE	unknown	NF	39
KLHL20	NDE	unknown	NF	39
ZNF81	NDE	unknown	NF	39
NOX1	NDE	unknown	NF	39
ADGRG2	NDE	LOC101928415	NF	39
NLGN4X	NDE	SLC35F3	NDE	38
LOC105369165	NF	POF1B	NDE	38
DACH2	NDE	PHTF1	NDE	38
CLSTN2	NDE	unknown	NF	38
GPM6A	NDE	unknown	NF	38
ABLIM1	NDE	unknown	NF	38
TAAR9	NDE	unknown	NF	38
FTX	NDE	unknown	NF	38
SCG5	NDE	unknown	NF	38
ARHGAP11A-SCG5	NF	SCG5	NDE	38
SMPX	NDE	unknown	NF	38
TSBP1	NDE	ZNF674	NDE	37
BCAP29	NDE	PTCHD1-AS	NDE	37
GRIA3	NDE	OR6C74	NDE	37
POF1B	NDE	TMPRSS7	NDE	37
GRIA3	NDE	LOC105376945	NF	37
ADAMTS9-AS2	NDE	unknown	NF	37
NDP	NDE	NDP-AS1	NF	37
LINC00871	NDE	unknown	NF	37
LAMP2	NDE	unknown	NF	37
ARMCX4	NDE	unknown	NF	37
BCAP29	NDE	CADPS2	NDE	36
LOC124904162	NF	unknown	NF	36
LOC124902439	NF	unknown	NF	36
GPM6A	NDE	LOC107984113	NF	36
LINC01170	NF	unknown	NF	36
MBTPS2	NDE	unknown	NF	36
TTN	NDE	unknown	NF	36
TTN-AS1	NDE	unknown	NF	36
LINC00630	NDE	unknown	NF	36
RNF150	NDE	unknown	NF	36
SRGAP2	NDE	unknown	NF	36
ATRNL1	NDE	unknown	NF	36
DAPK2	NDE	HSPA1L	NDE	35
DIAPH2	NDE	ZMAT2	NDE	35
DACH2	NDE	IL1RAPL1	NDE	35
GLRA2	NDE	TSBP1	NDE	35
GLRA2	NDE	TSBP1-AS1	NF	35
CSMD2	NDE	unknown	NF	35
ZDHHC2	NDE	unknown	NF	35
ATRN	NDE	unknown	NF	35
LOC124905213	NF	unknown	NF	35
CT45A10	NDE	unknown	NF	35
ILRUN	NDE	unknown	NF	35
LOC102723739	NF	unknown	NF	35
GRIA3	NDE	LINC00544	NF	34
SIPA1L1	NDE	unknown	NF	34
LOC101928782	NF	unknown	NF	34
ELF4	NDE	unknown	NF	34
PINCR	NDE	unknown	NF	34
LOC124905222	NF	unknown	NF	34
MTM1	NDE	unknown	NF	34
LINC01088	NDE	unknown	NF	34
KCNAB1	NDE	unknown	NF	34
BCR	NDE	unknown	NF	34
LRCH2	NDE	unknown	NF	34
LOC107985675	NF	MIR100HG	NDE	33
DIAPH2	NDE	NCAM2	NDE	33
DIAPH2	NDE	LOC105369165	NF	33
AFF2	NDE	PDE4DIP	NDE	33
PDE4DIP	NDE	TBL1X	NDE	33
DENND1B	NDE	unknown	NF	33
LINC02930	NF	unknown	NF	33
LINC00423	NDE	unknown	NF	33
NCKAP5	NDE	unknown	NF	33
LRIG1	NDE	unknown	NF	33
GABRA3	NDE	MIR105-1	NDE	33
WWC3	NDE	unknown	NF	33
ERBB4	NDE	unknown	NF	33
SH3BGRL	NDE	unknown	NF	33
LOC105370777	NF	unknown	NF	33
LOC107985713	NF	unknown	NF	33
SFPQ	NDE	unknown	NF	33
LOC107985670	NF	TEAD1	NDE	32
DIAPH2	NDE	TMPRSS7	NDE	32
LOC105373150	NF	PBX3	NDE	32
LOC105373150	NF	LOC124902271	NF	32
FRMD7	NDE	unknown	NF	32
WWOX	NDE	unknown	NF	32
KCNH8	NDE	unknown	NF	32
AWAT2	NDE	unknown	NF	32
ZCCHC7	NDE	unknown	NF	32
SV2C	NDE	unknown	NF	32
RBFOX1	NDE	unknown	NF	32
LRIG1	NDE	TSBP1	NDE	31
LRIG1	NDE	TSBP1-AS1	NF	31
SRGAP2	NDE	TSBP1	NDE	31
SRGAP2	NDE	TSBP1-AS1	NF	31
LOC105369526	NF	MIR100HG	NDE	31
ZMAT2	NDE	unknown	NF	31
LOC105369165	NF	unknown	NF	31
NCK2	NDE	unknown	NF	31
TUBGCP6	NDE	unknown	NF	31
TRPC7	NDE	unknown	NF	31
KALRN	NDE	unknown	NF	31
RFFL	NDE	unknown	NF	31
STAG2	NDE	unknown	NF	31
SLC12A1	NDE	unknown	NF	31
GNG2	NDE	unknown	NF	31
ADGRG4	NDE	unknown	NF	31
RPN2	NDE	unknown	NF	31
LRP1B	NDE	unknown	NF	31
FGF13	NDE	GEMIN8	NDE	30
GEMIN8	NDE	LOC124905222	NF	30
LOC101929161	NF	unknown	NF	30
FRMPD4-AS1	NF	unknown	NF	30
LOC105376208	NF	PTCHD1-AS	NDE	30
NR1I2	NDE	unknown	NF	30
RMDN2	NDE	unknown	NF	30
GABRA3	NDE	unknown	NF	30
TBC1D4	NDE	unknown	NF	30
WDR59	NDE	unknown	NF	30
CHCHD3	NDE	unknown	NF	30
JCAD	NDE	unknown	NF	30
TRIM36	NDE	unknown	NF	30
LOC107985486	NF	unknown	NF	30
PRKAG2	NDE	unknown	NF	30
LRCH1	NDE	unknown	NF	30
LINC00595	NDE	unknown	NF	30
APOM	NDE	HUNK	NDE	29
TAAR9	NDE	TSBP1	NDE	29
TAAR9	NDE	TSBP1-AS1	NF	29
BCAP29	NDE	LOC102723657	NF	29
DUS4L-BCAP29	NF	LOC102723657	NF	29
IL1RAPL1	NDE	PHTF1	NDE	29
IQGAP2	NDE	unknown	NF	29
CD84	NDE	unknown	NF	29
LOC105371468	NF	unknown	NF	29
LOC105376449	NF	unknown	NF	29
SMYD4	NDE	unknown	NF	29
ZNF69	NDE	unknown	NF	29
XG	NDE	unknown	NF	29
LOC105373182	NF	unknown	NF	29
HSPA1L	NDE	LOC105377725	NF	28
LRP2	NDE	TSBP1	NDE	28
LRP2	NDE	TSBP1-AS1	NF	28
KLHL20	NDE	TSBP1	NDE	28
KLHL20	NDE	TSBP1-AS1	NF	28
LOC107985675	NF	LOC107986891	NF	28
ANOS1	NDE	RARB	NDE	28
DMD	NDE	ZMAT2	NDE	28
TMPRSS7	NDE	unknown	NF	28
AFF2	NDE	RAD51B	NDE	28
PALM2AKAP2	NDE	TBL1X	NDE	28
PPP3CA	NDE	unknown	NF	28
SKA1	NDE	unknown	NF	28
AFAP1L1	NDE	unknown	NF	28
LOC107986412	NF	unknown	NF	28
TMEM31	NDE	unknown	NF	28
GLRA4	NDE	TMEM31	NDE	28
LRP2	NDE	unknown	NF	28
NFASC	NDE	unknown	NF	28
BAZ2B	NDE	unknown	NF	28
LOC105369526	NF	LOC107986891	NF	27
CADPS2	NDE	PTCHD1-AS	NDE	27
ORC2	NDE	PDE10A	NDE	27
RAD51B	NDE	TBL1X	NDE	27
PTCHD1-AS	NDE	PTCHD1-AS	NDE	27
NAA35	NDE	unknown	NF	27
LOC101928128	NF	SATL1	NDE	27
FXR1	NDE	unknown	NF	27
FANCB	NDE	unknown	NF	27
LOC112267910	NF	unknown	NF	27
TSPEAR	NDE	unknown	NF	27
LOC124904475	NF	unknown	NF	27
NAV2	NDE	unknown	NF	27
PALLD	NDE	unknown	NF	27
ZFX	NDE	unknown	NF	27
HAUS7	NDE	unknown	NF	27
DLG3	NDE	TEAD1	NDE	26
CADPS2	NDE	LOC102723657	NF	26
LOC105374007	NF	unknown	NF	26
ECHDC3	NDE	unknown	NF	26
FLJ42969	NF	unknown	NF	26
PCDH19	NDE	unknown	NF	26
LOC124904447	NF	unknown	NF	26
LOC107985707	NF	unknown	NF	26
LINC01266	NF	unknown	NF	26
UNC5D	NDE	unknown	NF	26
LRFN2	NDE	unknown	NF	26
STEEP1	NDE	unknown	NF	26
LOC105370467	NF	unknown	NF	26
RBM6	NDE	unknown	NF	26
FUNDC2	NDE	unknown	NF	26
CTPS2	NDE	unknown	NF	26
PTPRM	NDE	unknown	NF	26
PTCHD1	NDE	unknown	NF	26
ALK	NDE	unknown	NF	26
LOC105377114	NF	unknown	NF	26
FHL1	NDE	unknown	NF	26
LOC105372394	NF	unknown	NF	26
DENND1A	NDE	unknown	NF	26
ASMT	NDE	MAP7D2	NDE	25
ACSL1	NDE	RNF150	NDE	25
CCDC30	NDE	TSBP1	NDE	25
CCDC30	NDE	TSBP1-AS1	NF	25
LOC124904162	NF	TSBP1	NDE	25
LOC124904162	NF	TSBP1-AS1	NF	25
DACH2	NDE	MCF2	NDE	25
GEMIN8	NDE	TGFBR2	NDE	25
CDKL5	NDE	LOC101929161	NF	25
CORIN	NDE	GRIA3	NDE	25
LINC00544	NF	LOC105371308	NF	25
NCAM2	NDE	ZMAT2	NDE	25
DMD	NDE	NCAM2	NDE	25
LOC105376945	NF	SIPA1L1	NDE	25
LOC105376945	NF	MUC19	NDE	25
AFF2	NDE	PHTF1	NDE	25
FLT3	NDE	unknown	NF	25
EML1	NDE	unknown	NF	25
GRM8-AS1	NF	unknown	NF	25
ADGRD1	NDE	unknown	NF	25
DISC1	NDE	TSNAX-DISC1	NDE	25
LOC124900807	NF	unknown	NF	25
MTAP	NDE	unknown	NF	25
NKAP	NDE	unknown	NF	25
NUP62CL	NDE	unknown	NF	25
AFMID	NDE	unknown	NF	25
USP9X	NDE	unknown	NF	25
LINC00160	NF	unknown	NF	25
BACH1-IT3	NF	LOC105372770	NF	25
DIAPH2	NDE	LOC105369617	NF	24
LOC105378319	NF	PDZD2	NDE	24
JCAD	NDE	TSBP1	NDE	24
JCAD	NDE	TSBP1-AS1	NF	24
MAGI3	NDE	PIR	NDE	24
MAGI3	NDE	PIR-FIGF	NF	24
DENND1B	NDE	LOC107985675	NF	24
ANOS1	NDE	LOC101929161	NF	24
ANOS1	NDE	GRM8	NDE	24
LOC105371308	NF	OR6C74	NDE	24
TMPRSS7	NDE	ZMAT2	NDE	24
LOC105369165	NF	ZMAT2	NDE	24
DMD	NDE	LOC105369165	NF	24
LOC105374005	NF	LOC105374007	NF	24
LINC01376	NF	LOC105373456	NF	24
ABCG1	NDE	unknown	NF	24
LOC151760	NF	unknown	NF	24
LOC124900723	NF	unknown	NF	24
DIP2C	NDE	unknown	NF	24
NPAS3	NDE	unknown	NF	24
DOK5	NDE	unknown	NF	24
MYO16	NDE	unknown	NF	24
CMIP	NDE	LOC105371362	NF	24
ATPAF1	NDE	unknown	NF	24
LINC02027	NF	unknown	NF	24
ARHGAP24	NDE	unknown	NF	24
NLGN1	NDE	unknown	NF	24
LOC107985675	NF	LOC124905213	NF	23
LOC124905257	NF	PSMG3-AS1	NDE	23
FREM2	NDE	PHTF1	NDE	23
APOM	NDE	CHST7	NDE	23
LOC107985670	NF	SRGAP2	NDE	23
DIAPH2	NDE	LOC105376413	NF	23
LINC02386	NF	PHTF1	NDE	23
FRMPD4	NDE	QSER1	NDE	23
LOC105375974	NF	USP26	NDE	23
KAT6B	NDE	OCRL	NDE	23
NCAM2	NDE	TMPRSS7	NDE	23
ANOS1	NDE	NAA35	NDE	23
GRIA3	NDE	KANK1	NDE	23
ZNF275	NDE	unknown	NF	23
MIR12129	NF	ZNF275	NDE	23
DACH2	NDE	OPHN1	NDE	23
CTNNA3	NDE	unknown	NF	23
FYCO1	NDE	unknown	NF	23
ATP7A	NDE	unknown	NF	23
GLIS3	NDE	unknown	NF	23
CDH13	NDE	LOC124903732	NF	23
GUCY2GP	NDE	unknown	NF	23
SCML2	NDE	unknown	NF	23
FIRRE	NDE	unknown	NF	23
LOC105375416	NF	unknown	NF	23
FRMD6	NDE	FRMD6-AS2	NF	23
PPEF1	NDE	unknown	NF	23
LOC105375416	NF	TSBP1	NDE	22
LOC105375416	NF	TSBP1-AS1	NF	22
IDS	NDE	TSBP1	NDE	22
IDS	NDE	TSBP1-AS1	NF	22
GPM6B	NDE	NLGN4X	NDE	22
IL1RAPL1	NDE	LOC105373285	NF	22
HYDIN	NDE	LOC105369526	NF	22
CDKL5	NDE	NAA35	NDE	22
ADAMTS9	NDE	OCRL	NDE	22
LOC105369165	NF	NCAM2	NDE	22
DMD	NDE	TMPRSS7	NDE	22
LOC124905206	NF	unknown	NF	22
CCDC198	NDE	unknown	NF	22
LOC107986335	NF	unknown	NF	22
ROBO1	NDE	unknown	NF	22
LOC105377795	NF	unknown	NF	22
SPATA6	NDE	unknown	NF	22
ROBO2	NDE	unknown	NF	22
LOC101926968	NF	unknown	NF	22
LOC101926968	NF	LOC105374060	NF	22
PKLR	NDE	unknown	NF	22
MAGEB18	NDE	unknown	NF	22
RASSF8	NDE	unknown	NF	22
HDX	NDE	unknown	NF	22
HTRA1	NDE	unknown	NF	22
LOC107985515	NF	unknown	NF	22
PRDX4	NDE	unknown	NF	22
LOC105377785	NF	unknown	NF	22
PLAC1	NDE	TSBP1	NDE	21
PLAC1	NDE	TSBP1-AS1	NF	21
HAUS7	NDE	LOC101928437	NF	21
FRMPD4	NDE	LRMDA	NDE	21
GCNT2	NDE	HUNK	NDE	21
EFNA5	NDE	LOC107985670	NF	21
DLG3	NDE	LOC107985670	NF	21
DIAPH2	NDE	SRGAP3	NDE	21
A2ML1	NDE	USP26	NDE	21
GEMIN8	NDE	ILRUN	NDE	21
CAPN6	NDE	LRRTM4	NDE	21
DACH2	NDE	LOC105376434	NF	21
RBMS3	NDE	TBL1X	NDE	21
SYTL5	NDE	TSBP1	NDE	21
SYTL5	NDE	TSBP1-AS1	NF	21
LOC124903732	NF	unknown	NF	21
CD99L2	NDE	DMD	NDE	21
LINC01807	NF	unknown	NF	21
LOC105373921	NF	unknown	NF	21
DMD	NDE	TSBP1	NDE	21
DMD	NDE	TSBP1-AS1	NF	21
LOC105372091	NF	unknown	NF	21
ARPC4	NDE	unknown	NF	21
LOC105373454	NF	unknown	NF	21
LOC124900868	NF	unknown	NF	21
ASTN2	NDE	unknown	NF	21
ASTN2	NDE	LOC105376237	NF	21
IL1F10	NDE	unknown	NF	21
FRMPD4	NDE	LOC105376940	NF	21
ZNF280C	NDE	unknown	NF	21
CCND3	NDE	unknown	NF	21
PAK3	NDE	unknown	NF	21
ACOT9	NDE	unknown	NF	21
SETD3	NDE	unknown	NF	21
FRMD6	NDE	unknown	NF	21
GYG2	NDE	unknown	NF	21
DSEL-AS1	NDE	unknown	NF	21
ATP6V0A4	NDE	unknown	NF	21
DISC1FP1	NF	unknown	NF	21
MCF2	NDE	unknown	NF	21
FRMPD4	NDE	NLGN4X	NDE	20
SNTG1	NDE	TSBP1	NDE	20
SNTG1	NDE	TSBP1-AS1	NF	20
CHST7	NDE	HUNK	NDE	20
MAGI3	NDE	ROS1	NDE	20
GNG2	NDE	LOC105369468	NF	20
CDKL5	NDE	RARB	NDE	20
DENND1B	NDE	LOC105369526	NF	20
LOC107984274	NF	TEX11	NDE	20
LINC00544	NF	OR6C74	NDE	20
LOC102723657	NF	PTCHD1-AS	NDE	20
LOC105369165	NF	TMPRSS7	NDE	20
DRP2	NDE	PDE10A	NDE	20
AFF2	NDE	PALM2AKAP2	NDE	20
IGFBP-AS1	NF	PLAC1	NDE	20
LOC107986108	NF	unknown	NF	20
DIAPH2	NDE	FRMPD4	NDE	20
MSRB3-AS1	NF	unknown	NF	20
MSRB3	NDE	unknown	NF	20
ZNF41	NDE	unknown	NF	20
LINC01098	NDE	unknown	NF	20
ARHGAP6	NDE	unknown	NF	20
INSL4	NF	unknown	NF	20
KCNIP4	NDE	unknown	NF	20
PLA2R1	NDE	unknown	NF	20
CPPED1	NDE	unknown	NF	20
LOC105369878	NF	unknown	NF	20
CFAP418-AS1	NDE	unknown	NF	20
UVRAG	NDE	unknown	NF	20
LOC105377115	NF	unknown	NF	20
PLEKHG1	NDE	unknown	NF	20
LOC105376208	NF	unknown	NF	20
CAMTA1	NDE	unknown	NF	20
BACH1-IT3	NF	unknown	NF	20
RAP1A	NDE	unknown	NF	20
APOM	NDE	LOC105371024	NF	19
APOM	NDE	CUBN	NDE	19
ACSL1	NDE	GPANK1	NDE	19
ACSL1	NDE	C6orf47	NF	19
ARHGAP42	NDE	SLC35F3	NDE	19
TRPC7	NDE	TSBP1	NDE	19
TRPC7	NDE	TSBP1-AS1	NF	19
DACH2	NDE	LOC107985255	NF	19
TENM1	NDE	WWTR1	NDE	19
LOC105374005	NF	MTM1	NDE	19
LOC105374007	NF	MTM1	NDE	19
ADGRD1	NDE	LOC105373175	NF	19
LOC105378797	NF	TEX11	NDE	19
IGFBP-AS1	NF	TEX11	NDE	19
CCND3	NDE	GEMIN8	NDE	19
HS6ST2	NDE	ZNF711	NDE	19
BCAP29	NDE	PBX3	NDE	19
BCAP29	NDE	LOC124902271	NF	19
DUS4L-BCAP29	NF	PBX3	NDE	19
DUS4L-BCAP29	NF	LOC124902271	NF	19
LOC101928437	NF	TSBP1	NDE	19
LOC101928437	NF	TSBP1-AS1	NF	19
IL1RAPL1	NDE	NR4A3	DE	19
AFF2	NDE	IL1RAPL1	NDE	19
DACH2	NDE	PTCHD1-AS	NDE	19
LINC01088	NDE	LOC124900723	NF	19
ITIH6	NDE	unknown	NF	19
MYLK3	NDE	unknown	NF	19
UBE2G1	NDE	unknown	NF	19
MAGEB10	NF	unknown	NF	19
LOC105374516	NF	unknown	NF	19
KIF16B	NDE	unknown	NF	19
LOC101927764	NF	unknown	NF	19
GRIN2A	NDE	unknown	NF	19
LAMA2	NDE	unknown	NF	19
IGSF1	NDE	unknown	NF	19
BMP15	NDE	unknown	NF	19
PCNX2	NDE	unknown	NF	19
LOC107984326	NF	unknown	NF	19
GRM7	NDE	unknown	NF	19
ARHGEF37	NDE	unknown	NF	19
TNS3	NDE	unknown	NF	19
FRMPD4	NDE	LOC107986931	NF	18
APOM	NDE	GCNT2	NDE	18
LOC107985255	NF	MCF2	NDE	18
LOC102723803	NF	PTCHD1-AS	NDE	18
LOC105375523	NF	TRMT2B	NDE	18
LOC105375523	NF	PUDP	NDE	18
IGFBP-AS1	NF	LOC105378797	NF	18
LOC102723657	NF	PBX3	NDE	18
LOC102723657	NF	LOC124902271	NF	18
GRIA3	NDE	SIPA1L1	NDE	18
GRIA3	NDE	MUC19	NDE	18
TGFA	NDE	unknown	NF	18
ANKS1B	NDE	GARIN6	NDE	18
LOC102725019	NF	unknown	NF	18
CFAP77	NDE	unknown	NF	18
UBASH3B	NDE	unknown	NF	18
WDR53	NDE	unknown	NF	18
CTSL3P	NF	unknown	NF	18
SDK2	NDE	unknown	NF	18
LOC100192426	NF	unknown	NF	18
LOC105373242	NF	unknown	NF	18
CMIP	NDE	unknown	NF	18
ZNF182	NDE	unknown	NF	18
ADGRL2	NDE	unknown	NF	18
PI16	NDE	unknown	NF	18
DISC1	NDE	unknown	NF	18
MICAL2	NDE	unknown	NF	18
NRXN3	NDE	unknown	NF	18
CCDC171	NDE	unknown	NF	18
NOS1AP	NDE	unknown	NF	18
CAMK1D	NDE	unknown	NF	18
TAS2R1	NDE	unknown	NF	18
ST7L	NDE	unknown	NF	18
ATP11C	NDE	unknown	NF	18
FAM170A	NDE	unknown	NF	18
LIPC	NDE	unknown	NF	18
ACSL1	NDE	FAM133A	NDE	17
ASMT	NDE	TRIM36	NDE	17
ASMT	NDE	LOC124905257	NF	17
ALK	NDE	TSBP1	NDE	17
ALK	NDE	TSBP1-AS1	NF	17
LOC105369617	NF	LOC105376413	NF	17
ARHGAP42	NDE	LOC105378930	NF	17
DACH2	NDE	PHAF1	NDE	17
CASC16	NDE	LOC101928977	NF	17
PUDP	NDE	SMYD4	NDE	17
MAD2L1-DT	NF	MTM1	NDE	17
LOC105369844	NF	MTM1	NDE	17
AFAP1L1	NDE	LOC105373175	NF	17
ECE1	NDE	FGF13	NDE	17
TRANK1	NDE	TRMT2B	NDE	17
PUDP	NDE	TRANK1	NDE	17
DIAPH2	NDE	LOC105373153	NF	17
CDKL5	NDE	GRM8	NDE	17
INSL4	NF	TRMT2B	NDE	17
INSL4	NF	PUDP	NDE	17
AFF2	NDE	RBMS3	NDE	17
TENM1	NDE	TSBP1	NDE	17
TENM1	NDE	TSBP1-AS1	NF	17
LOC101928415	NF	unknown	NF	17
LOC124904175	NF	unknown	NF	17
TTC39B	NDE	unknown	NF	17
LOC124900465	NF	unknown	NF	17
RMDN2-AS1	NF	unknown	NF	17
XPR1	NDE	unknown	NF	17
IREB2	NDE	unknown	NF	17
ABCC5	DE	unknown	NF	17
ZMYND12	NDE	unknown	NF	17
TRAK1	NDE	unknown	NF	17
LOC105376017	NF	unknown	NF	17
FGF14	NDE	unknown	NF	17
GOLPH3L	NDE	unknown	NF	17
LINC02511	NF	unknown	NF	17
KIAA1217	NDE	unknown	NF	17
GFRA1	NDE	unknown	NF	17
ABCC4	DE	unknown	NF	17
HIVEP3	NDE	unknown	NF	17
ACE2	NDE	BMX	NDE	17
TMEM178A	NDE	unknown	NF	17
PGR	NDE	unknown	NF	17
TRIM40	NDE	unknown	NF	17
EGFL6	NDE	unknown	NF	17
NHSL2	NDE	unknown	NF	17
REPS2	NDE	unknown	NF	17
CUBN	NDE	LOC105373436	NF	16
CUBN	NDE	LOC105373484	NF	16
CLTRN	NDE	LOC102724150	NF	16
CFB	NDE	IL1RAPL1	NDE	16
IL1RAPL1	NDE	NELFE	NDE	16
LRMDA	NDE	NLGN4X	NDE	16
EFHC2	NDE	HUNK	NDE	16
JCAD	NDE	ZNF674	NDE	16
COMMD1	NDE	DYSF	NDE	16
DLG3	NDE	KLHL20	NDE	16
MYRF-AS1	NDE	unknown	NF	16
PTCHD1-AS	NDE	ZDHHC2	NDE	16
LOC105369617	NF	SRGAP3	NDE	16
CCDC30	NDE	GLRA2	NDE	16
IL1RAPL1	NDE	LOC124900465	NF	16
PIR	NDE	ROS1	NDE	16
PIR-FIGF	NF	ROS1	NDE	16
LOC105376413	NF	SRGAP3	NDE	16
DACH2	NDE	PCM1	NDE	16
FAM9C	NDE	RBPMS	NDE	16
DIP2C	NDE	FAM78B	NDE	16
EIF4A2	NDE	IDS	NDE	16
IDS	NDE	RFC4	NDE	16
FGF13	NDE	TGFBR2	NDE	16
LOC124905222	NF	TGFBR2	NDE	16
FGF13	NDE	ILRUN	NDE	16
ILRUN	NDE	LOC124905222	NF	16
LOC105374005	NF	MAD2L1-DT	NF	16
LOC105374007	NF	MAD2L1-DT	NF	16
LOC105369468	NF	TRIM40	NDE	16
LOC105378797	NF	LOC107984274	NF	16
ECE1	NDE	PTCHD1-AS	NDE	16
ECHDC3	NDE	TBL1X	NDE	16
EML1	NDE	LINC01285	NF	16
CLSTN2	NDE	USP26	NDE	16
ABCG1	NDE	TBL1X	NDE	16
CRACD	NDE	PDE10A	NDE	16
FYCO1	NDE	LOC105376945	NF	16
ZNF723	NF	unknown	NF	16
ENOX2	NDE	unknown	NF	16
PRKG2	NDE	unknown	NF	16
DACH2	NDE	DMD	NDE	16
GNAI1	NDE	unknown	NF	16
KCNE1	NDE	unknown	NF	16
ZNF106	NDE	unknown	NF	16
KERA	NDE	unknown	NF	16
HMMR	NDE	unknown	NF	16
HMMR-AS1	NDE	unknown	NF	16
ZNF700	NDE	unknown	NF	16
NRDC	NDE	unknown	NF	16
VRK2	NDE	unknown	NF	16
LOC124905177	NF	unknown	NF	16
LOC124901607	NF	unknown	NF	16
LOC107984567	NF	unknown	NF	16
LOC107984567	NF	LOC107984568	NF	16
CIT	NDE	unknown	NF	16
SHROOM4	NDE	unknown	NF	16
LOC105373148	NF	unknown	NF	16
LOC105377725	NF	unknown	NF	16
LOC105371024	NF	LOC105373436	NF	15
LOC105371024	NF	LOC105373484	NF	15
CUBN	NDE	LOC105371024	NF	15
KAZN	NDE	TSBP1	NDE	15
KAZN	NDE	TSBP1-AS1	NF	15
SYTL5	NDE	ZNF674	NDE	15
ERV3-1-ZNF117	NF	unknown	NF	15
MCF2	NDE	OPHN1	NDE	15
PFKFB3	NDE	PHTF1	NDE	15
CFB	NDE	LOC124900465	NF	15
LOC107985255	NF	OPHN1	NDE	15
SLC12A1	NDE	TNMD	NDE	15
DYNLRB2-AS1	NF	TNMD	NDE	15
A2ML1	NDE	LOC105375974	NF	15
LINC01657	NF	POF1B	NDE	15
FMR1	NDE	LOC124902439	NF	15
LINC01657	NF	SLC9A7	NDE	15
LOC124904458	NF	SLC9A7	NDE	15
FMR1	NDE	GPM6A	NDE	15
FMR1	NDE	LOC107984113	NF	15
CCND3	NDE	FGF13	NDE	15
CCND3	NDE	LOC124905222	NF	15
FHL1	NDE	LOC105373150	NF	15
ADAMTS9	NDE	KAT6B	NDE	15
LOC105376434	NF	PTCHD1-AS	NDE	15
ATRNL1	NDE	DACH2	NDE	15
KANK1	NDE	LOC105371308	NF	15
CADPS2	NDE	PBX3	NDE	15
CADPS2	NDE	LOC124902271	NF	15
FRMD4B	NDE	LINC01285	NF	15
FLT3	NDE	TBL1X	NDE	15
CCDC198	NDE	LINC01285	NF	15
LINC01285	NF	WWOX	NDE	15
IL1RAPL1	NDE	SATL1	NDE	15
ARPC4-TTLL3	NDE	unknown	NF	15
KCNAB2	NDE	unknown	NF	15
LIPT2-AS1	NF	unknown	NF	15
LOC124904013	NF	unknown	NF	15
PFKFB1	NDE	unknown	NF	15
XKR9	NDE	unknown	NF	15
ABCC1	NDE	unknown	NF	15
CNTNAP2	NDE	PTCHD1-AS	NDE	15
EGF	NDE	unknown	NF	15
MST1R	NDE	unknown	NF	15
SHROOM3	NDE	unknown	NF	15
LOC105374506	NF	unknown	NF	15
FUNDC1	NDE	unknown	NF	15
NAALADL2	NDE	unknown	NF	15
CADM2	NDE	unknown	NF	15
NDRG1	NDE	unknown	NF	15
DGKI	NDE	unknown	NF	15
SMIM31	NDE	unknown	NF	15
LINC02112	NDE	unknown	NF	15
RAB3GAP1	NDE	unknown	NF	15
SNORA40B	NF	unknown	NF	15
DPY19L2P3	NDE	unknown	NF	15
AFF3	DE	unknown	NF	15
HTR2C	NDE	unknown	NF	15
MED12	NDE	unknown	NF	15
MIR99AHG	NDE	unknown	NF	15
DGAT2L6	NDE	unknown	NF	15
PRICKLE1	NDE	unknown	NF	15
ACTG2	NDE	unknown	NF	15
CDH8	NDE	unknown	NF	15
HPSE2	NDE	unknown	NF	15
PLB1	DE	unknown	NF	15
DDAH1	NDE	unknown	NF	15
ASMT	NDE	TSPEAR	NDE	14
ASMT	NDE	TSPEAR-AS2	NDE	14
SATL1	NDE	VAMP3	NDE	14
GPANK1	NDE	IL1RAPL1	NDE	14
LOC124905257	NF	TRIM36	NDE	14
ASMT	NDE	PMS1	NDE	14
MSRB3	NDE	TSBP1	NDE	14
MSRB3	NDE	TSBP1-AS1	NF	14
NIM1K	NDE	PTCHD1-AS	NDE	14
EFHC2	NDE	LOC105376940	NF	14
TAAR9	NDE	ZNF674	NDE	14
GRM5	NDE	PTCHD1-AS	NDE	14
HYDIN	NDE	PCCA	NDE	14
LOC105369526	NF	PCCA	NDE	14
ACTG2	NDE	TSBP1	NDE	14
ACTG2	NDE	TSBP1-AS1	NF	14
OPHN1	NDE	PHAF1	NDE	14
LOC105376449	NF	PTCHD1-AS	NDE	14
OPHN1	NDE	TMSB15B	NDE	14
DACH2	NDE	MAGI3	NDE	14
LOC105369526	NF	OR2AT4	NDE	14
NALCN	NDE	PRRC2A	NDE	14
NALCN	NDE	SNORA38	NDE	14
DMD	NDE	FHIT	NDE	14
LOC107986891	NF	MIR100HG	NDE	14
LINC00423	NDE	PTCHD1-AS	NDE	14
CORIN	NDE	LOC105371308	NF	14
LOC105373175	NF	LOC107985698	NF	14
ECE1	NDE	MBTPS2	NDE	14
IGFBP-AS1	NF	LOC107984274	NF	14
DMD	NDE	LOC112267910	NF	14
MTX2	NDE	ZNF711	NDE	14
DRP2	NDE	ORC2	NDE	14
PDE4DIP	NDE	RAD51B	NDE	14
CTNNA3	NDE	TBL1X	NDE	14
FYCO1	NDE	GRIA3	NDE	14
LOC105376945	NF	LOC107986108	NF	14
GRIA3	NDE	LOC107986108	NF	14
LOC105378797	NF	PLAC1	NDE	14
DYSF	NDE	IL1RAPL1	NDE	14
PRKCB	NDE	unknown	NF	14
TSPEAR-AS2	NDE	unknown	NF	14
TLK1	NDE	unknown	NF	14
LOC105377124	NF	unknown	NF	14
LOC124904402	NF	unknown	NF	14
KCND2	NDE	unknown	NF	14
DIPK2A	NDE	unknown	NF	14
TNFSF4	NDE	unknown	NF	14
FRMPD4	NDE	FRMPD4-AS1	NF	14
MGAT4FP	NF	unknown	NF	14
LOC107985703	NF	unknown	NF	14
RASGRF2	NDE	unknown	NF	14
EIF4A2	NDE	RFC4	NDE	14
PIP4K2B	NDE	unknown	NF	14
LYSMD4	NDE	unknown	NF	14
HDAC6	NDE	unknown	NF	14
KRT86	NDE	PTCHD1-AS	NDE	14
NRXN3	NDE	PTCHD1-AS	NDE	14
ARHGAP28	NDE	unknown	NF	14
OLFML2A	NDE	unknown	NF	14
LINC00461	NF	unknown	NF	14
NCOA2	NDE	unknown	NF	14
IGSF21	NDE	unknown	NF	14
EDA	NDE	MIR676	NDE	14
LOC105377113	NF	unknown	NF	14
PRKG1	NDE	unknown	NF	14
NIPBL	NDE	unknown	NF	14
DMD	NDE	IL1RAPL1	NDE	14
BMX	NDE	unknown	NF	14
ARPC4	NDE	ARPC4-TTLL3	NDE	14
LOC105373611	NF	unknown	NF	14
AKAP6	NDE	unknown	NF	14
DPP10	NDE	unknown	NF	14
ARHGEF28	NDE	LOC107986423	NF	14
SLC25A43	NDE	unknown	NF	14
LOC101927588	NF	unknown	NF	14
MOV10L1	NDE	unknown	NF	14
LOC105377865	NF	unknown	NF	14
XIAP	NDE	unknown	NF	14
MAP7D2	NDE	TSPEAR	NDE	13
MAP7D2	NDE	TSPEAR-AS2	NDE	13
LOC101928437	NF	LOC105375416	NF	13
HAUS7	NDE	LOC105375416	NF	13
CFB	NDE	LOC105376449	NF	13
FREM2	NDE	LOC105378319	NF	13
NFASC	NDE	TSBP1	NDE	13
NFASC	NDE	TSBP1-AS1	NF	13
ACSBG2	NDE	TSBP1	NDE	13
ACSBG2	NDE	TSBP1-AS1	NF	13
LOC105372255	NF	TSBP1	NDE	13
LOC105372255	NF	TSBP1-AS1	NF	13
LINC01376	NF	NLGN4X	NDE	13
LOC105373456	NF	NLGN4X	NDE	13
COMMD1	NDE	IL1RAPL1	NDE	13
SRP68	NDE	unknown	NF	13
CD99L2	NDE	DLG2	NDE	13
MCF2	NDE	PHAF1	NDE	13
TSBP1	NDE	ZNF723	NF	13
GPM6B	NDE	SLC35F3	NDE	13
COL4A6	NDE	GRIA3	NDE	13
FAM78B	NDE	RASGRF2	NDE	13
LOC105372091	NF	POLA1	NDE	13
NTRK3	NDE	ZNF275	NDE	13
MIR12129	NF	NTRK3	NDE	13
RMDN2	NDE	RMDN2-AS1	NF	13
KCNH8	NDE	TENM1	NDE	13
NIPBL	NDE	NR4A3	DE	13
CORIN	NDE	OR6C74	NDE	13
AFMID	NDE	LOC105373153	NF	13
DIAPH2	NDE	PIR	NDE	13
DIAPH2	NDE	PIR-FIGF	NF	13
KANK1	NDE	OR6C74	NDE	13
TXNDC11	NDE	unknown	NF	13
SLC35F1	NDE	unknown	NF	13
PPARGC1A	NDE	unknown	NF	13
HDAC4	NDE	unknown	NF	13
MECOM	NDE	unknown	NF	13
SH3KBP1	NDE	unknown	NF	13
TRPM3	NDE	unknown	NF	13
FGF13	NDE	PTCHD1-AS	NDE	13
F9	NDE	unknown	NF	13
FRMPD4	NDE	IL1RAPL1	NDE	13
LOC100506207	NF	unknown	NF	13
ZNF69	NDE	ZNF700	NDE	13
IL1RAPL2	NDE	LOC105373303	NF	13
DNAH6	NDE	unknown	NF	13
TSPEAR	NDE	TSPEAR-AS2	NDE	13
IMMP2L	NDE	unknown	NF	13
GRPR	NDE	unknown	NF	13
SLC1A1	NDE	unknown	NF	13
MGMT	NDE	unknown	NF	13
FAM9A	NDE	unknown	NF	13
LOC107986602	NF	unknown	NF	13
LOC105379297	NF	unknown	NF	13
SPI1	NDE	unknown	NF	13
GRIP1	NDE	unknown	NF	13
GXYLT1	NDE	unknown	NF	13
HTR2C	NDE	LOC105373313	NF	13
AGAP1	NDE	unknown	NF	13
IQGAP2	NDE	TSBP1	NDE	12
IQGAP2	NDE	TSBP1-AS1	NF	12
IL1RAPL1	NDE	VAMP3	NDE	12
HAUS7	NDE	TSBP1	NDE	12
HAUS7	NDE	TSBP1-AS1	NF	12
CYP39A1	NDE	TSBP1	NDE	12
CYP39A1	NDE	TSBP1-AS1	NF	12
ACSL1	NDE	EDA	NDE	12
PMS1	NDE	TRIM36	NDE	12
LOC124905257	NF	PMS1	NDE	12
GPANK1	NDE	SPATA6	NDE	12
GPANK1	NDE	LOC124904175	NF	12
LOC105373182	NF	TARID	NF	12
APOM	NDE	EFHC2	NDE	12
COMMD1	NDE	KCNQ3	NDE	12
EFNA5	NDE	SRGAP2	NDE	12
GRM5	NDE	NIM1K	NDE	12
APOM	NDE	LOC105376940	NF	12
AFG1L	NDE	APOM	NDE	12
KCNAB2	NDE	LOC105376940	NF	12
DYNLRB2-AS1	NF	PTCHD1-AS	NDE	12
NLGN4X	NDE	TBC1D4	NDE	12
LOC124900465	NF	PTCHD1-AS	NDE	12
IL1RAPL1	NDE	ZNF182	NDE	12
NLGN4X	NDE	PCYT1B	NDE	12
FRMPD4	NDE	LOC102725019	NF	12
FRMPD4	NDE	RFFL	NDE	12
FRMPD4	NDE	RAD51L3-RFFL	NDE	12
FRMPD4-AS1	NF	RFFL	NDE	12
FRMPD4-AS1	NF	RAD51L3-RFFL	NDE	12
NR1I2	NDE	PTCHD1-AS	NDE	12
CTSL3P	NF	LOC105376940	NF	12
FUNDC1	NDE	LOC105369526	NF	12
ASB9	NDE	ZCCHC7	NDE	12
IL1RAPL1	NDE	LOC105373175	NF	12
DCAF8L2	NDE	GRM5	NDE	12
FGF13	NDE	GRIN2A	NDE	12
GPM6B	NDE	NCK2	NDE	12
KCTD9	NDE	SLC9A7	NDE	12
LOC107984113	NF	unknown	NF	12
CDKL5	NDE	WDR44	NDE	12
KCTD9	NDE	ZFHX3	NDE	12
POF1B	NDE	SLC9A7	NDE	12
PLAC1	NDE	TEX11	NDE	12
LOC105374715	NF	TEX11	NDE	12
DACH2	NDE	ZNF106	NDE	12
LOC105373153	NF	PTPRT	NDE	12
PCNX2	NDE	PTCHD1-AS	NDE	12
PALM2AKAP2	NDE	PDE4DIP	NDE	12
CRACD	NDE	ORC2	NDE	12
FRMPD4	NDE	POF1B	NDE	12
LOC107985648	NF	PIR	NDE	12
LOC107985648	NF	PIR-FIGF	NF	12
LOC124901064	NF	unknown	NF	12
LOC101928128	NF	unknown	NF	12
MGST1	NDE	unknown	NF	12
SIL1	NDE	unknown	NF	12
CDR1	NDE	unknown	NF	12
CDR1	NDE	LINC00632	NDE	12
RIN2	NDE	unknown	NF	12
MFSD14C	NF	unknown	NF	12
LOC102723639	NF	unknown	NF	12
PMM2	NDE	unknown	NF	12
JAKMIP1	NDE	unknown	NF	12
CDH12	NDE	unknown	NF	12
ASIC2	NDE	unknown	NF	12
LOC105373504	NF	unknown	NF	12
ADTRP	NDE	unknown	NF	12
PPA2	NDE	unknown	NF	12
OBI1-AS1	NDE	unknown	NF	12
MFAP4	NDE	unknown	NF	12
LOC105372770	NF	unknown	NF	12
CALN1	NDE	unknown	NF	12
TENM2	NDE	unknown	NF	12
LINC01612	NF	unknown	NF	12
CFAP107	NDE	unknown	NF	12
PYM1	NDE	unknown	NF	12
STPG2	NDE	unknown	NF	12
SLTM	NDE	unknown	NF	12
LINC01706	NF	unknown	NF	12
MSH5-SAPCD1	NF	unknown	NF	12
SYNE1	NDE	unknown	NF	12
LOC124907897	NF	unknown	NF	12
GREB1L	NDE	unknown	NF	12
RRAS2	NDE	unknown	NF	12
TMCO2	NF	unknown	NF	12
PROX1-AS1	NF	unknown	NF	12
CYYR1-AS1	NF	unknown	NF	12
LNX1	NDE	unknown	NF	12
LOC107985694	NF	unknown	NF	12
LOC107985704	NF	unknown	NF	12
TXLNG	NDE	unknown	NF	12
AGBL4	NDE	unknown	NF	12
GLRA2	NDE	PLAC1	NDE	11
POLR3E	NDE	TSBP1	NDE	11
POLR3E	NDE	TSBP1-AS1	NF	11
FLJ42969	NF	TSBP1	NDE	11
FLJ42969	NF	TSBP1-AS1	NF	11
ACSL1	NDE	LRMDA	NDE	11
ACSL1	NDE	SPATA6	NDE	11
ACSL1	NDE	LOC124904175	NF	11
ARHGAP42	NDE	GPM6B	NDE	11
MAP7	NDE	PHTF1	NDE	11
KAZN	NDE	LRIG1	NDE	11
CHST7	NDE	GCNT2	NDE	11
LOC105371604	NF	SIRT1	NDE	11
SRGAP2	NDE	TEAD1	NDE	11
LOC105376940	NF	TXNDC11	NDE	11
GLIS3	NDE	LOC105373285	NF	11
GRID2	NDE	LOC107985675	NF	11
GRID2	NDE	LOC124905213	NF	11
IL1RAPL1	NDE	SRP68	NDE	11
LOC105373285	NF	TEAD1	NDE	11
GLT1D1	NDE	TMEM164	NDE	11
LOC101928977	NF	SPAG16	NDE	11
LOC105376940	NF	TTC39B	NDE	11
KALRN	NDE	SYTL5	NDE	11
MCF2	NDE	PCM1	NDE	11
LOC105378930	NF	SLC35F3	NDE	11
NALF1	NDE	TMEM164	NDE	11
DMD	NDE	PRKAG2	NDE	11
APOM	NDE	TMEM164	NDE	11
CHRDL1	NDE	FRMPD4	NDE	11
CHRDL1	NDE	RMDN2	NDE	11
CHRDL1	NDE	RMDN2-AS1	NF	11
DMD	NDE	NCKAP5	NDE	11
DMD	NDE	SYTL5	NDE	11
AFAP1L1	NDE	IL1RAPL1	NDE	11
ADGRD1	NDE	AFAP1L1	NDE	11
LOC124904458	NF	unknown	NF	11
XKR9	NDE	ZNF275	NDE	11
MIR12129	NF	XKR9	NDE	11
LINC02930	NF	MTM1	NDE	11
DENND1B	NDE	MIR100HG	NDE	11
CBLL2	NF	SMPX	NDE	11
PTCHD1-AS	NDE	SMPX	NDE	11
LINC02930	NF	MAD2L1-DT	NF	11
LOC105369844	NF	LOC105374005	NF	11
LOC105369844	NF	LOC105374007	NF	11
CAPN6	NDE	CDH13	NDE	11
CAPN6	NDE	LOC124903732	NF	11
DMD	NDE	HDX	NDE	11
TEX11	NDE	WWTR1	NDE	11
LINC00607	NDE	TMEM266	NDE	11
LINC00607	NDE	LOC101929439	NF	11
LOC102724861	NF	TMEM266	NDE	11
LOC101929439	NF	LOC102724861	NF	11
DIAPH2	NDE	LOC101927026	NF	11
SLC9A7	NDE	ZFHX3	NDE	11
TNMD	NDE	TRPM3	NDE	11
LOC105373175	NF	LOC107985675	NF	11
KCND2	NDE	TNMD	NDE	11
LOC101929161	NF	NAA35	NDE	11
IGFBP-AS1	NF	LOC105374715	NF	11
ASB9	NDE	PIR	NDE	11
ASB9	NDE	PIR-FIGF	NF	11
CORIN	NDE	KANK1	NDE	11
LOC105378302	NF	STS	DE	11
PIR	NDE	SMAP1	NDE	11
B3GAT2	NDE	PIR	NDE	11
B3GAT2	NDE	PIR-FIGF	NF	11
LOC107985675	NF	TMEM164	NDE	11
LOC105373153	NF	RBFOX1	NDE	11
DRP2	NDE	PMS1	NDE	11
DRP2	NDE	KLHL4	NDE	11
MUC19	NDE	SIPA1L1	NDE	11
MSH5	NDE	PTCHD1-AS	NDE	11
OPHN1	NDE	PDK3	NDE	11
DUT	NDE	LOC107984755	NF	11
SGCD	NDE	unknown	NF	11
LINC00607	NDE	LOC102724861	NF	11
DMD	NDE	IL1RAPL2	NDE	11
TASP1	NDE	unknown	NF	11
CHD7	NDE	unknown	NF	11
LOC107985766	NF	unknown	NF	11
EPHB1	NDE	unknown	NF	11
IL1RAPL1	NDE	POF1B	NDE	11
ETV1	NDE	unknown	NF	11
CNBD1	NDE	unknown	NF	11
SLC8A1	NDE	unknown	NF	11
TRPC6	NDE	unknown	NF	11
CACNA1E	NDE	unknown	NF	11
CLIC4	NDE	unknown	NF	11
SMOC1	NDE	unknown	NF	11
MAPK7	NDE	unknown	NF	11
GREB1	NDE	unknown	NF	11
GKN1	NDE	unknown	NF	11
SLC25A37	NDE	unknown	NF	11
FREM3	NDE	unknown	NF	11
GLIS1	NDE	unknown	NF	11
PCDH9	NDE	unknown	NF	11
LOC102723321	NF	unknown	NF	11
UBE2V1P16	NF	unknown	NF	11
ERCC3	NDE	unknown	NF	11
DMD	NDE	PTCHD1-AS	NDE	11
CCDC12	NDE	unknown	NF	11
LOC107985669	NF	unknown	NF	11
GMCL1	NDE	unknown	NF	11
ATG4A	NDE	unknown	NF	11
NEGR1	NDE	unknown	NF	11
WDR44	NDE	unknown	NF	11
SH3GL3	NDE	unknown	NF	11
WDR7	NDE	unknown	NF	11
GPC3	NDE	unknown	NF	11
DOCK10	NDE	unknown	NF	11
PLAC1	NDE	POLR3E	NDE	10
STS	DE	WDR53	NDE	10
ASTN2	NDE	STS	DE	10
LOC105376237	NF	STS	DE	10
LOC107985675	NF	MSH5	NDE	10
LOC107985675	NF	MSH5-SAPCD1	NF	10
LOC107986931	NF	NLGN4X	NDE	10
EFHC2	NDE	GCNT2	NDE	10
IL1RAPL1	NDE	KCNQ3	NDE	10
KLHL20	NDE	LOC107985670	NF	10
KLHL20	NDE	TEAD1	NDE	10
EFNA5	NDE	TEAD1	NDE	10
SHROOM2	NDE	SKA1	NDE	10
OR2AT4	NDE	PCCA	NDE	10
CSMD2	NDE	FRMPD4	NDE	10
JCAD	NDE	TAAR9	NDE	10
CTNND2	NDE	RAB28	NDE	10
LOC107986931	NF	LRMDA	NDE	10
GLRA2	NDE	TRPC7	NDE	10
CCDC30	NDE	TRPC7	NDE	10
CASC16	NDE	SPAG16	NDE	10
ANKS1B	NDE	LOC105373285	NF	10
ANKS1B	NDE	IL1RAPL1	NDE	10
GARIN6	NDE	IL1RAPL1	NDE	10
LOC105369844	NF	ZNF407	NDE	10
FRMPD4	NDE	ZNF280C	NDE	10
FRMPD4-AS1	NF	ZNF280C	NDE	10
LOC101927764	NF	OTC	NDE	10
HYDIN	NDE	OR2AT4	NDE	10
IL1RAPL1	NDE	MAD2L1-DT	NF	10
GRIA3	NDE	NCAM2	NDE	10
FRMPD4	NDE	RASSF8	NDE	10
CT45A10	NDE	GRIA3	NDE	10
DCAF8L2	NDE	NIM1K	NDE	10
FAM78B	NDE	PRKCB	NDE	10
ADGRD1	NDE	IL1RAPL1	NDE	10
LOC105369844	NF	MAD2L1-DT	NF	10
ILRUN	NDE	TGFBR2	NDE	10
LOC105376940	NF	LOC124901607	NF	10
POLA1	NDE	UBASH3B	NDE	10
CNTNAP2	NDE	NDP	NDE	10
CNTNAP2	NDE	NDP-AS1	NF	10
CORIN	NDE	LINC00544	NF	10
DACH2	NDE	SPIDR	NDE	10
FCSK	NDE	LOC105377785	NF	10
ECE1	NDE	LOC105370777	NF	10
CACNB4	NDE	PITPNM2	NDE	10
FMR1	NDE	NALCN	NDE	10
LOC105374715	NF	LOC105378797	NF	10
LOC101929161	NF	RARB	NDE	10
GRM8	NDE	RARB	NDE	10
GABRA3	NDE	PTCHD1-AS	NDE	10
MIR105-1	NDE	PTCHD1-AS	NDE	10
LOC105370777	NF	MBTPS2	NDE	10
DIAPH2	NDE	SERPINB12	NDE	10
CDKL5	NDE	SLC8A1	NDE	10
CDKL5	NDE	SLC8A1-AS1	NDE	10
CCDC188	NDE	DCAF8L2	NDE	10
NAA35	NDE	RARB	NDE	10
LOC124905206	NF	NTRK3	NDE	10
LOC107984274	NF	PLAC1	NDE	10
ERBB4	NDE	OTC	NDE	10
LOC105376350	NF	OTC	NDE	10
LINC02930	NF	LOC105374005	NF	10
LINC02930	NF	LOC105374007	NF	10
LOC105377460	NF	STS	DE	10
FREM1	NDE	LOC101928437	NF	10
NR2E1	NDE	STS	DE	10
PDE4DIP	NDE	RBMS3	NDE	10
DISC1	NDE	LOC105369468	NF	10
DMD	NDE	LRIG1	NDE	10
IL1RAPL1	NDE	LOC105376434	NF	10
LOC107984238	NF	unknown	NF	10
MROH1	NDE	unknown	NF	10
ARFGEF3	NDE	unknown	NF	10
DMD	NDE	FRMPD4	NDE	10
PRNT	NDE	unknown	NF	10
SLC44A3-AS1	NF	unknown	NF	10
LOC105378861	NF	unknown	NF	10
TSNAX-DISC1	NDE	unknown	NF	10
LOC124900778	NF	unknown	NF	10
GRID2	NDE	unknown	NF	10
THSD7A	NDE	unknown	NF	10
LOC124903073	NF	unknown	NF	10
UCHL1-DT	NF	unknown	NF	10
SLC6A14	NDE	unknown	NF	10
PXYLP1	NDE	unknown	NF	10
PTPRT	NDE	unknown	NF	10
LARS2	NDE	unknown	NF	10
PSD3	NDE	unknown	NF	10
CARMIL1	NDE	unknown	NF	10
SYN2	NDE	unknown	NF	10
SH3GL2	NDE	unknown	NF	10
OR8K5	NDE	unknown	NF	10
ZNF397	NDE	unknown	NF	10
XRCC5	NDE	unknown	NF	10
MACROH2A1	NDE	unknown	NF	10
GBA3	NDE	unknown	NF	10
MIR4300HG	NF	unknown	NF	10
LOC105373345	NF	unknown	NF	10
HMGCS2	NDE	unknown	NF	10
CDK6	DE	unknown	NF	10
DNAH11	NDE	unknown	NF	10
MOB3B	NDE	unknown	NF	10
AIFM1	NDE	unknown	NF	10
FGGY	NDE	unknown	NF	10
KCNV2	NDE	unknown	NF	10
ENOX1	NDE	unknown	NF	10
TBC1D32	NDE	unknown	NF	10
ARHGEF28	NDE	unknown	NF	10
PRPF4B	NDE	unknown	NF	10
JADE1	NDE	unknown	NF	10
SPIN3	NDE	unknown	NF	10
BUB1B	NDE	unknown	NF	10
LOC107984763	NF	unknown	NF	10
LOC105370450	NF	unknown	NF	10
LOC105370450	NF	LOC107984681	NF	10
PLXNA2	NDE	unknown	NF	10
CST13P	NF	unknown	NF	10
COL19A1	NDE	unknown	NF	10
DLGAP1	NDE	unknown	NF	10
CEP290	NDE	TMTC3	NDE	10
MAML3	NDE	unknown	NF	10
LNX1	NDE	LNX1-AS1	NF	10
TTC7B	NDE	unknown	NF	10
SYTL4	NDE	unknown	NF	10
MCPH1	NDE	unknown	NF	10
NELL1	NDE	unknown	NF	10
LOC107985684	NF	unknown	NF	10
TMEM185A	NDE	unknown	NF	10
PCDH11X	NDE	unknown	NF	10
PTCHD1-AS	NDE	TSBP1	NDE	10
PTCHD1-AS	NDE	TSBP1-AS1	NF	10
LOC105377795	NF	LOC107985698	NF	9
MICAL2	NDE	PLAC1	NDE	9
IL1RAPL1	NDE	LINC02550	NF	9
ACSL1	NDE	PGR	NDE	9
MGST1	NDE	STS	DE	9
SLC25A37	NDE	TSBP1	NDE	9
SLC25A37	NDE	TSBP1-AS1	NF	9
FLJ42969	NF	IDS	NDE	9
LOC124904517	NF	PTCHD1-AS	NDE	9
ABCC5	DE	MSH5	NDE	9
ABCC5	DE	MSH5-SAPCD1	NF	9
DLGAP2	NDE	NLGN4X	NDE	9
NLGN4X	NDE	PUDP	NDE	9
PDK3	NDE	TSBP1	NDE	9
PDK3	NDE	TSBP1-AS1	NF	9
TSBP1	NDE	ZNF41	NDE	9
KCNAB1	NDE	PRRC2A	NDE	9
KCNAB1	NDE	SNORA38	NDE	9
LOC105373285	NF	TGFA	NDE	9
LOC107985675	NF	MIR99AHG	NDE	9
LOC124905213	NF	MIR99AHG	NDE	9
LINC01088	NDE	LOC105371604	NF	9
GRIK2	NDE	RAB28	NDE	9
COL4A6	NDE	MAML3	NDE	9
COL4A6	NDE	LOC124900781	NF	9
CTNND2	NDE	GRIK2	NDE	9
LOC105371604	NF	MICOS10-NBL1	NDE	9
OPHN1	NDE	PCM1	NDE	9
APOM	NDE	CYP3A4	NDE	9
LOC124900465	NF	SH3KBP1	NDE	9
DUT	NDE	SRPX	NDE	9
LOC107984755	NF	SRPX	NDE	9
IL1RAPL1	NDE	MTM1	NDE	9
DMD	NDE	WDR59	NDE	9
IL1RAPL1	NDE	SOGA3	NF	9
IL1RAPL1	NDE	SOGA3-KIAA0408	NF	9
LOC105375799	NF	LRRC37B	NDE	9
LINC00630	NDE	MYLK3	NDE	9
MCF2	NDE	OCRL	NDE	9
MCF2	NDE	TCF4	NDE	9
LOC101928782	NF	PLAC1	NDE	9
IL1RAPL1	NDE	LOC105374005	NF	9
IL1RAPL1	NDE	LOC105374007	NF	9
OPHN1	NDE	SLC35F1	NDE	9
LOC107986523	NF	OPHN1	NDE	9
LOC107986523	NF	unknown	NF	9
IL1RAPL1	NDE	ITIH6	NDE	9
LOC105369526	NF	ZNF236	NDE	9
FRMPD4	NDE	RMDN2	NDE	9
FRMPD4	NDE	RMDN2-AS1	NF	9
FUNDC1	NDE	LOC107985675	NF	9
IL1RAPL2	NDE	PRICKLE1	NDE	9
DIAPH2	NDE	RASSF8	NDE	9
PFKFB1	NDE	ZNF275	NDE	9
MIR12129	NF	PFKFB1	NDE	9
LHFPL6	NDE	LOC105369468	NF	9
NPHP1	NDE	ZNF275	NDE	9
MIR12129	NF	NPHP1	NDE	9
NPHP1	NDE	unknown	NF	9
LOC107985255	NF	OCRL	NDE	9
ATP7A	NDE	LOC124904402	NF	9
ATP7A	NDE	LOC124904404	NF	9
PTCHD1-AS	NDE	TASP1	NDE	9
ISM1	NDE	PTCHD1-AS	NDE	9
TENM1	NDE	TEX11	NDE	9
ABCC1	NDE	ELF4	NDE	9
FCHO2	NDE	PITPNM2	NDE	9
CORIN	NDE	NDP	NDE	9
CORIN	NDE	NDP-AS1	NF	9
LOC107985648	NF	NLGN4X	NDE	9
ATP7A	NDE	RIN2	NDE	9
IL1RAPL1	NDE	LOC107985695	NF	9
FAM133A	NDE	THSD7A	NDE	9
FRMPD4	NDE	SLC44A3-AS1	NF	9
FRMPD4	NDE	LOC105378861	NF	9
FRMPD4-AS1	NF	SLC44A3-AS1	NF	9
FRMPD4-AS1	NF	LOC105378861	NF	9
DMD	NDE	LOC101927026	NF	9
CCND3	NDE	TGFBR2	NDE	9
IREB2	NDE	KIAA1210	NDE	9
CCND3	NDE	ILRUN	NDE	9
EDA	NDE	PIR	NDE	9
EDA	NDE	PIR-FIGF	NF	9
MIR676	NDE	PIR	NDE	9
MIR676	NDE	PIR-FIGF	NF	9
BMX	NDE	FAM78B	NDE	9
ACE2	NDE	FAM78B	NDE	9
CA5BP1-CA5B	NF	MAGEB18	NDE	9
LOC105373150	NF	LOC105373175	NF	9
LINC00630	NDE	STEEP1	NDE	9
GRM8	NDE	LOC101929161	NF	9
LOC124901120	NF	unknown	NF	9
KANK1	NDE	LINC00544	NF	9
LOC105376434	NF	ZNF106	NDE	9
ARPC4	NDE	GPM6B	NDE	9
ARPC4-TTLL3	NDE	GPM6B	NDE	9
CNTNAP2	NDE	DACH2	NDE	9
LOC105369468	NF	PLAC1	NDE	9
IL1RAPL1	NDE	LOC105376449	NF	9
DIAPH2	NDE	LOC102724542	NF	9
GLRA2	NDE	STPG2	NDE	9
DMD	NDE	LOC105370467	NF	9
DUS4L-BCAP29	NF	unknown	NF	9
DOCK11	NDE	LINC00160	NF	9
DOCK11	NDE	LOC107985515	NF	9
LINC01278	NDE	PTCHD1-AS	NDE	9
ABCC4	DE	LOC105373150	NF	9
ABCC4	DE	PTCHD1-AS	NDE	9
DIAPH2	NDE	EDA	NDE	9
DIAPH2	NDE	MIR676	NDE	9
CSMD1	NDE	LOC101928437	NF	9
ECHDC3	NDE	FLT3	NDE	9
PDE10A	NDE	PMS1	NDE	9
PALM2AKAP2	NDE	RBMS3	NDE	9
HSPA1L	NDE	NLGN4X	NDE	9
LOC105374432	NF	unknown	NF	9
LOC107985675	NF	PTCHD1-AS	NDE	9
DACH2	NDE	TENM1	NDE	9
CFB	NDE	DMD	NDE	9
TRPV1	NDE	unknown	NF	9
MGLL	NDE	unknown	NF	9
DMD	NDE	IRAG2	NDE	9
CPXM2	NDE	unknown	NF	9
TNFSF18	NDE	unknown	NF	9
CAPN9	NDE	unknown	NF	9
FAM214B	NDE	unknown	NF	9
SYNPR	NDE	unknown	NF	9
CCDC63	NDE	unknown	NF	9
UNC13C	NDE	unknown	NF	9
CEP152	NDE	unknown	NF	9
NR3C2	NDE	unknown	NF	9
LOC105377002	NF	unknown	NF	9
GNG12	NDE	unknown	NF	9
LOC107987166	NF	unknown	NF	9
SRD5A1	NDE	unknown	NF	9
UGT2B10	NDE	unknown	NF	9
BRWD3	NDE	unknown	NF	9
ZNF318	NDE	unknown	NF	9
DAB1	NDE	unknown	NF	9
TOX	NDE	unknown	NF	9
LOC124909447	NF	SIAH2-AS1	NF	9
POLQ	NDE	unknown	NF	9
LOC124906114	NF	unknown	NF	9
GLRB	NDE	unknown	NF	9
MIR510	NF	unknown	NF	9
PEX19	NDE	unknown	NF	9
CSTF3-DT	NF	unknown	NF	9
LOC105379362	NF	unknown	NF	9
ATMIN	NDE	unknown	NF	9
CD1B	NDE	unknown	NF	9
CD1C	NDE	unknown	NF	9
TSPAN7	NDE	unknown	NF	9
GK	NDE	GK-AS1	NDE	9
IL1RAPL1	NDE	PRELID2	NDE	8
GKN1	NDE	HSPA1L	NDE	8
FAM133A	NDE	RNF150	NDE	8
FAM133A	NDE	PGR	NDE	8
IL1RAPL2	NDE	STS	DE	8
EDA	NDE	TRMT2B	NDE	8
TSBP1	NDE	WWOX	NDE	8
ACSL1	NDE	GBA3	NDE	8
IDS	NDE	SLC25A37	NDE	8
ACSL1	NDE	LOC124900778	NF	8
GPANK1	NDE	LRMDA	NDE	8
HSPA1L	NDE	LOC107985675	NF	8
FRMPD4	NDE	PIR	NDE	8
FRMPD4	NDE	PIR-FIGF	NF	8
FRMPD4	NDE	LOC151760	NF	8
LOC151760	NF	POF1B	NDE	8
CSMD3	NDE	LINC01376	NF	8
CSMD3	NDE	LOC105373456	NF	8
CSMD3	NDE	NLGN4X	NDE	8
IL1RAPL1	NDE	PKLR	NDE	8
ERV3-1	NDE	MYRF	NDE	8
ERV3-1	NDE	MYRF-AS1	NDE	8
RUNDC1	NDE	unknown	NF	8
LOC124904006	NF	unknown	NF	8
RUNDC1	NDE	TBL1X	NDE	8
LOC124904006	NF	RUNDC1	NDE	8
PPARGC1A	NDE	TSBP1	NDE	8
PPARGC1A	NDE	TSBP1-AS1	NF	8
PAK3	NDE	SHROOM2	NDE	8
GLRA2	NDE	TBL1X	NDE	8
KAZN	NDE	TBL1X	NDE	8
DACH2	NDE	TBL1X	NDE	8
COL4A6	NDE	LOC102724150	NF	8
CFB	NDE	PTCHD1-AS	NDE	8
NELFE	NDE	PTCHD1-AS	NDE	8
PDE10A	NDE	TARID	NF	8
DACH2	NDE	PIR	NDE	8
DACH2	NDE	PIR-FIGF	NF	8
LOC105376449	NF	LOC124900465	NF	8
CSMD2	NDE	LRMDA	NDE	8
CFAP77	NDE	PTCHD1-AS	NDE	8
DYNLRB2-AS1	NF	ZDHHC2	NDE	8
LOC107986195	NF	LOC107986335	NF	8
MICOS10-NBL1	NDE	SIRT1	NDE	8
LOC105376449	NF	SH3KBP1	NDE	8
MTAP	NDE	SYTL5	NDE	8
LOC107985255	NF	PHAF1	NDE	8
LINC01951	NDE	LINC02386	NF	8
CUBN	NDE	LOC105373285	NF	8
CUBN	NDE	IL1RAPL1	NDE	8
LOC105369844	NF	RARB	NDE	8
RARB	NDE	ZNF407	NDE	8
GRM3	NDE	LOC102725019	NF	8
LOC107985255	NF	PCM1	NDE	8
CEP43	NDE	MGMT	NDE	8
HYDIN	NDE	ZNF236	NDE	8
FAM9C	NDE	SETD3	NDE	8
LOC105373133	NF	SETD3	NDE	8
FHL1	NDE	USP11	NDE	8
CDKL5	NDE	LOC124905257	NF	8
DYNLRB2-AS1	NF	SLC12A1	NDE	8
IL1RAPL1	NDE	PRDX4	NDE	8
DACH2	NDE	TIMM17B	NDE	8
LINC00423	NDE	LOC102723803	NF	8
COL4A6	NDE	NCAM2	NDE	8
OCRL	NDE	PDK3	NDE	8
LOC124904402	NF	LOC124904404	NF	8
IL1RAPL1	NDE	LOC105369844	NF	8
PPEF1	NDE	RCL1	NDE	8
FHL1	NDE	LNX1	NDE	8
FHL1	NDE	LNX1-AS1	NF	8
DMD	NDE	KALRN	NDE	8
LINC01170	NF	PCDH19	NDE	8
NR4A3	DE	OR8K5	NDE	8
NTRK3	NDE	XKR9	NDE	8
LOC124905213	NF	ZNF630	NDE	8
LOC124905213	NF	ZNF630-AS1	NF	8
ISM1	NDE	unknown	NF	8
FRMPD4	NDE	MAMLD1	NDE	8
FAM9A	NDE	VSIG1	NDE	8
PIR	NDE	ZCCHC7	NDE	8
PIR-FIGF	NF	ZCCHC7	NDE	8
DENND1B	NDE	LOC107986891	NF	8
CACNB4	NDE	FCHO2	NDE	8
CDKL5	NDE	LIPT2-AS1	NF	8
AFMID	NDE	DIAPH2	NDE	8
DMD	NDE	SERPINB12	NDE	8
CA5BP1-CA5B	NF	MST1R	NDE	8
CBLL2	NF	ROBO2	NDE	8
PTCHD1-AS	NDE	ROBO2	NDE	8
FGF13	NDE	MBTPS2	NDE	8
LOC105373150	NF	NHSL2	NDE	8
DMD	NDE	OCRL	NDE	8
GRM8	NDE	NAA35	NDE	8
LOC105378302	NF	unknown	NF	8
DIAPH2	NDE	SMAP1	NDE	8
B3GAT2	NDE	DIAPH2	NDE	8
CHMP1B2P	NF	LOC730100	NF	8
DIAPH2	NDE	RBFOX1	NDE	8
LOC112267910	NF	NDRG1	NDE	8
DMD	NDE	KAT6B	NDE	8
DMD	NDE	NDRG1	NDE	8
ATP2C1	NDE	LOC107985675	NF	8
LOC100506023	NF	unknown	NF	8
LOC124904447	NF	OTC	NDE	8
ADAMTS9	NDE	DMD	NDE	8
FRMPD4	NDE	MSRB3-AS1	NF	8
DIPK2A	NDE	NBDY	NF	8
DIAPH2	NDE	PTPRT	NDE	8
HS6ST2	NDE	SH3GL3	NDE	8
FRMPD4	NDE	LINC01266	NF	8
LOC105377460	NF	unknown	NF	8
NTRK3	NDE	RAB9B	NDE	8
GLRA2	NDE	LOC124900868	NF	8
DRP2	NDE	LOC101928437	NF	8
LOC101928437	NF	RPN2	NDE	8
DRP2	NDE	FREM1	NDE	8
OTC	NDE	SPIN3	NDE	8
CTNNA3	NDE	ECHDC3	NDE	8
NR2E1	NDE	unknown	NF	8
LOC101927189	NF	STS	DE	8
LOC101927189	NF	unknown	NF	8
KLHL4	NDE	PDE10A	NDE	8
CD84	NDE	EDA	NDE	8
EDA	NDE	LOC105371468	NF	8
EDA	NDE	LOC105376449	NF	8
CSMD1	NDE	DRP2	NDE	8
LOC124905206	NF	XKR9	NDE	8
DRP2	NDE	RPN2	NDE	8
ABCG1	NDE	ECHDC3	NDE	8
FREM1	NDE	unknown	NF	8
FRMD7	NDE	USP26	NDE	8
FBN2	NDE	ORC2	NDE	8
PALM2AKAP2	NDE	RAD51B	NDE	8
ABCG1	NDE	FLT3	NDE	8
ABCG1	NDE	CTNNA3	NDE	8
CFB	NDE	SH3KBP1	NDE	8
NELFE	NDE	SH3KBP1	NDE	8
SOGA3	NF	unknown	NF	8
SOGA3-KIAA0408	NF	unknown	NF	8
DIAPH2	NDE	IL1RAPL1	NDE	8
CFAP299	NDE	MIR325HG	NF	8
PRKCE	NDE	unknown	NF	8
GABRE	NDE	unknown	NF	8
SLC8A1-AS1	NDE	unknown	NF	8
NF2	NDE	unknown	NF	8
DANT1	NF	unknown	NF	8
FBXL7	NDE	unknown	NF	8
LOC107986343	NF	unknown	NF	8
MBNL2	NDE	unknown	NF	8
LINC00456	NF	MBNL2	NDE	8
TRMT44	NDE	unknown	NF	8
SCLT1	NDE	unknown	NF	8
HEATR5B	NDE	unknown	NF	8
LOC105371307	NF	unknown	NF	8
FAM214B	NDE	PTCHD1-AS	NDE	8
LOC100192426	NF	PTPRM	NDE	8
SH3RF1	NDE	unknown	NF	8
GPR50	NDE	GPR50-AS1	NF	8
HNRNPR	NDE	unknown	NF	8
LOC105373287	NF	unknown	NF	8
LOC107985891	NF	unknown	NF	8
SMYD3	NDE	unknown	NF	8
ARHGAP22	NDE	unknown	NF	8
IL1RAPL1	NDE	TENM1	NDE	8
NEBL	NDE	unknown	NF	8
ANKS1B	NDE	unknown	NF	8
SNAP23	NDE	unknown	NF	8
LOC124903225	NF	unknown	NF	8
ZNF282	NDE	unknown	NF	8
DHX57	NDE	unknown	NF	8
USP39	NDE	unknown	NF	8
CAMK2D	NDE	unknown	NF	8
TMEM132C	NDE	unknown	NF	8
LOC105377483	NF	unknown	NF	8
WWC1	NDE	unknown	NF	8
LOXL3	NDE	unknown	NF	8
THOC2	NDE	unknown	NF	8
ASB4	NDE	unknown	NF	8
KDM4C	NDE	unknown	NF	8
ATP2B3	NDE	unknown	NF	8
LIPC-AS1	NF	unknown	NF	8
DGKB	NDE	unknown	NF	8
APBB2	NDE	unknown	NF	8
PLAAT3	NDE	unknown	NF	8
DICER1	NDE	unknown	NF	8
ADD3	NDE	ADD3-AS1	NDE	8
SYN1	NDE	unknown	NF	8
SPTBN1	NDE	unknown	NF	8
CALCRL-AS1	NF	unknown	NF	8
MAOB	NDE	unknown	NF	8
SGCZ	NDE	unknown	NF	8
AFF1	NDE	unknown	NF	8
DLGAP2	NDE	unknown	NF	8
CTXN2-AS1	NF	unknown	NF	8
HDAC9	NDE	unknown	NF	8
PPP1R12A	NDE	unknown	NF	8
TESC-AS1	NF	unknown	NF	8
HIVEP2	NDE	unknown	NF	8
LOC101928832	NF	unknown	NF	8
AIFM1	NDE	RAB33A	NDE	8
ASB11	NDE	unknown	NF	8
PARD3B	NDE	unknown	NF	8
PARP11	NDE	unknown	NF	8
NSDHL	NDE	unknown	NF	8
LOC105373436	NF	LOC105373484	NF	8
LOC105376940	NF	PTCHD1-AS	NDE	8
TSBP1	NDE	UVRAG	NDE	7
TSBP1-AS1	NF	UVRAG	NDE	7
GPANK1	NDE	PRELID2	NDE	7
C6orf47	NF	PRELID2	NDE	7
GPANK1	NDE	LINC02550	NF	7
ACSL1	NDE	CEP43	NDE	7
EDA	NDE	GBA3	NDE	7
ACSL1	NDE	PPP3CA	NDE	7
ASMT	NDE	FAM133A	NDE	7
LRP2	NDE	PDK3	NDE	7
PDK3	NDE	SNTG1	NDE	7
ITGA8	NDE	LOC105373150	NF	7
CMIP	NDE	LOC105373150	NF	7
CFB	NDE	LOC105373345	NF	7
LOC105373345	NF	NELFE	NDE	7
APOM	NDE	CHD7	NDE	7
APOM	NDE	SPTA1	NDE	7
EFHC2	NDE	TXNDC11	NDE	7
ATPAF1	NDE	SATL1	NDE	7
DLG3	NDE	EFNA5	NDE	7
LOC105378930	NF	LRMDA	NDE	7
JCAD	NDE	SYTL5	NDE	7
GPANK1	NDE	LOC107985704	NF	7
CLCN4	NDE	PHTF1	NDE	7
LOC102724150	NF	MAML3	NDE	7
LOC102724150	NF	LOC124900781	NF	7
AFF2	NDE	DACH2	NDE	7
DYSF	NDE	SRP68	NDE	7
LOC105373133	NF	TXLNG	NDE	7
LACTBL1	NDE	TSBP1	NDE	7
LACTBL1	NDE	TSBP1-AS1	NF	7
DMD	NDE	GRPR	NDE	7
KCNAB2	NDE	TTC39B	NDE	7
LOC101927764	NF	TBL1X	NDE	7
ABLIM1	NDE	DUT	NDE	7
ABLIM1	NDE	LOC107984755	NF	7
LOC105369612	NF	NLGN4X	NDE	7
LOC105369612	NF	PCYT1B	NDE	7
LOC105373285	NF	PPP3CA	NDE	7
DOK5	NDE	LOC102724150	NF	7
PTCHD1-AS	NDE	ZNF674	NDE	7
PPA2	NDE	SYTL5	NDE	7
PCM1	NDE	PHAF1	NDE	7
DANT2	NF	DSEL-AS1	NDE	7
LOC107986178	NF	TARID	NF	7
OPHN1	NDE	PTCHD1-AS	NDE	7
ARHGAP28	NDE	NKAP	NDE	7
IL1RAPL1	NDE	OPHN1	NDE	7
RFFL	NDE	ZNF280C	NDE	7
CSMD1	NDE	NUDCD1	NDE	7
NR4A3	DE	SH3GL2	NDE	7
DACH2	NDE	TCF4	NDE	7
DLG2	NDE	DMD	NDE	7
SLC35F1	NDE	TMSB15B	NDE	7
LOC107986523	NF	TMSB15B	NDE	7
ADAM12	NDE	FAM9A	NDE	7
LOC105373150	NF	PLXNA2	NDE	7
LOC102723803	NF	NR1I2	NDE	7
LOC105373150	NF	USP11	NDE	7
CHMP1B2P	NF	NOS1AP	NDE	7
CA5BP1-CA5B	NF	LOC730100	NF	7
CA5BP1-CA5B	NF	LOC107985766	NF	7
DACH2	NDE	PDK3	NDE	7
BMP15	NDE	CTNND2	NDE	7
FUNDC1	NDE	MIR100HG	NDE	7
NKAP	NDE	NPAS3	NDE	7
DCAF8L2	NDE	EIF4A2	NDE	7
DCAF8L2	NDE	RFC4	NDE	7
KCNH8	NDE	WWTR1	NDE	7
DACH2	NDE	FRMPD4	NDE	7
FXR1	NDE	NDP	NDE	7
FXR1	NDE	NDP-AS1	NF	7
CDKL5	NDE	LOC124907897	NF	7
DACH2	NDE	DLG2	NDE	7
DACH2	NDE	OCRL	NDE	7
NAP1L6P	NDE	PUDP	NDE	7
CHRDL1	NDE	LOC105369468	NF	7
DCAF8L2	NDE	PTCHD1-AS	NDE	7
LNX1	NDE	LOC105373150	NF	7
LNX1-AS1	NF	LOC105373150	NF	7
CBLL2	NF	LOC105369878	NF	7
LOC105369878	NF	PTCHD1-AS	NDE	7
CASK	NDE	DACH2	NDE	7
PRNT	NDE	WWC3	NDE	7
FAM133A	NDE	LINC02027	NF	7
CNTNAP2	NDE	FXR1	NDE	7
LOC105370777	NF	PTCHD1-AS	NDE	7
NCKAP5	NDE	PIR	NDE	7
NCKAP5	NDE	PIR-FIGF	NF	7
ATP7A	NDE	ZNF674	NDE	7
LOC105374715	NF	LOC107984274	NF	7
TRPV1	NDE	ZNF275	NDE	7
MIR12129	NF	TRPV1	NDE	7
HECW2	NDE	WDR44	NDE	7
CDKL5	NDE	HECW2	NDE	7
FAM214B	NDE	SHROOM2	NDE	7
GLRA2	NDE	LOC105374432	NF	7
CSMD1	NDE	LOC124906218	NF	7
KCND2	NDE	SLC12A1	NDE	7
ROBO2	NDE	SMPX	NDE	7
SHROOM2	NDE	ZNF282	NDE	7
POF1B	NDE	PTPRM	NDE	7
LOC100192426	NF	POF1B	NDE	7
ELF4	NDE	SHROOM3	NDE	7
OCRL	NDE	RBFOX1	NDE	7
DACH2	NDE	LRRTM4	NDE	7
ELF4	NDE	TRPC6	NDE	7
LOC105375523	NF	TRANK1	NDE	7
ILRUN	NDE	PIR	NDE	7
ILRUN	NDE	PIR-FIGF	NF	7
MYLK3	NDE	STEEP1	NDE	7
GPM6B	NDE	SV2C	NDE	7
FRMPD4	NDE	PRPF4B	NDE	7
PTCHD1-AS	NDE	SGCD	NDE	7
LOC124901120	NF	PTCHD1-AS	NDE	7
ADGRG2	NDE	RAB28	NDE	7
HDX	NDE	MAMLD1	NDE	7
HDX	NDE	LOC124905223	NF	7
ERBB4	NDE	LOC105376350	NF	7
CNTNAP2	NDE	LOC105376434	NF	7
LOC105374715	NF	PLAC1	NDE	7
FRMPD4	NDE	PALLD	NDE	7
FRMPD4	NDE	LOC124900807	NF	7
FRMPD4-AS1	NF	PALLD	NDE	7
FRMPD4-AS1	NF	LOC124900807	NF	7
INSL4	NF	TRANK1	NDE	7
DIAPH2	NDE	ILRUN	NDE	7
CBLL2	NF	CFAP107	NDE	7
CFAP107	NDE	PTCHD1-AS	NDE	7
LOC112267910	NF	TENM2	NDE	7
INSL4	NF	LOC105375523	NF	7
DMD	NDE	LOC102724542	NF	7
LAMP2	NDE	NRDC	NDE	7
LOC101928437	NF	MAMLD1	NDE	7
IRF1-AS1	NF	SH3BGRL	NDE	7
SH3GL3	NDE	ZNF711	NDE	7
LOC124905206	NF	ZNF275	NDE	7
LOC124905206	NF	MIR12129	NF	7
NBDY	NF	TNFSF4	NDE	7
LOC100506023	NF	NBDY	NF	7
A2ML1	NDE	CLSTN2	NDE	7
DMD	NDE	F9	NDE	7
FRMD7	NDE	LOC105375974	NF	7
CSMD1	NDE	FREM1	NDE	7
EML1	NDE	FRMD4B	NDE	7
CLSTN2	NDE	LOC105375974	NF	7
NBDY	NF	PLB1	DE	7
CRACD	NDE	DRP2	NDE	7
EDA	NDE	PLEKHG1	NDE	7
PTCHD1-AS	NDE	SH3KBP1	NDE	7
FBN2	NDE	PDE10A	NDE	7
RAD51B	NDE	RBMS3	NDE	7
CTNNA3	NDE	FLT3	NDE	7
FYCO1	NDE	SIPA1L1	NDE	7
CCDC198	NDE	FRMD4B	NDE	7
DISC1	NDE	GNG2	NDE	7
FRMD4B	NDE	WWOX	NDE	7
CCDC198	NDE	EML1	NDE	7
LOC107986108	NF	SIPA1L1	NDE	7
EML1	NDE	WWOX	NDE	7
LOC107986108	NF	MUC19	NDE	7
FYCO1	NDE	LOC107986108	NF	7
CCDC198	NDE	WWOX	NDE	7
NLGN4X	NDE	PTCHD1-AS	NDE	7
DMD	NDE	NELFE	NDE	7
ADAMTS9-AS2	NDE	CASK	NDE	7
IL1RAPL1	NDE	LOC105373133	NF	7
LOC107986178	NF	unknown	NF	7
POF1B	NDE	PTCHD1-AS	NDE	7
TMEM117	NDE	unknown	NF	7
IL1RAPL1	NDE	SH3KBP1	NDE	7
LOC105373313	NF	unknown	NF	7
LOC124901281	NF	unknown	NF	7
LRRC37A2	NDE	unknown	NF	7
LOC105372639	NF	unknown	NF	7
SNAP29	NDE	unknown	NF	7
SPATA5	NF	unknown	NF	7
LOC124901258	NF	unknown	NF	7
ADAMTSL4-AS1	NF	FRMPD4	NDE	7
LOC105371230	NF	unknown	NF	7
CX3CR1	NDE	unknown	NF	7
CPVL	NDE	unknown	NF	7
RACGAP1	NDE	unknown	NF	7
USP11	NDE	unknown	NF	7
PTK2B	NDE	unknown	NF	7
PTCHD1-AS	NDE	SHROOM2	NDE	7
LOC105369896	NF	unknown	NF	7
LOC101928228	NF	unknown	NF	7
PTCHD1-AS	NDE	ZNF282	NDE	7
SMAP1	NDE	unknown	NF	7
VSIG1	NDE	unknown	NF	7
LOC105372130	NF	unknown	NF	7
CD84	NDE	LOC105371468	NF	7
CCDC102B	NDE	unknown	NF	7
PLCB1	NDE	unknown	NF	7
WDR72	NDE	unknown	NF	7
LOC124905251	NF	TXLNG	NDE	7
LOC124903772	NF	unknown	NF	7
ADD3	NDE	unknown	NF	7
LOC105370246	NF	unknown	NF	7
GPI	NDE	unknown	NF	7
LOC105377320	NF	unknown	NF	7
LINC00379	NDE	unknown	NF	7
LOC107984195	NF	unknown	NF	7
ATP2C1	NDE	unknown	NF	7
DNAJC16	NDE	unknown	NF	7
MICOS10	NDE	unknown	NF	7
[truncated: 6,665 more rows]

## Sheet: t1d
unknown	NF	unknown	NF	1912
LY6G5B	NDE	unknown	NF	187
LINC00243	NF	unknown	NF	153
LOC124902439	NF	unknown	NF	143
CD226	NDE	unknown	NF	140
GPAT4	NDE	unknown	NF	138
LOC124901300	NF	unknown	NF	136
BTNL2	NDE	TSBP1-AS1	NF	104
AGPAT1	NDE	unknown	NF	91
LRIG1	NDE	PHTF1	NDE	86
ZMYM2	NDE	unknown	NF	86
HLA-DQA2	NDE	unknown	NF	86
TSBP1	NDE	unknown	NF	86
TSBP1-AS1	NF	unknown	NF	85
PHTF1	NDE	unknown	NF	75
TAP2	NDE	unknown	NF	73
TSBP1	NDE	TSBP1-AS1	NF	70
TUBB	NDE	unknown	NF	67
LRIG1	NDE	unknown	NF	56
HLA-DRA	NDE	unknown	NF	55
NOTCH4	NDE	unknown	NF	52
BTNL2	NDE	unknown	NF	51
LOC124901297	NF	unknown	NF	50
LINC00243	NF	LOC124901297	NF	47
MAGI3	NDE	NOTCH4	NDE	45
CSMD1	NDE	unknown	NF	43
GTF2H4	NDE	TSBP1	NDE	42
GTF2H4	NDE	TSBP1-AS1	NF	42
GTF2H4	NDE	unknown	NF	41
LOC100294145	NF	unknown	NF	39
HES1	NDE	unknown	NF	38
MICB-DT	NF	unknown	NF	37
MAGI3	NDE	unknown	NF	36
DCAF8	NDE	PHTF1	NDE	33
DCAF8	NDE	LRIG1	NDE	32
LOC124900802	NF	unknown	NF	32
PHTF1	NDE	ROBO2	NDE	30
GPSM3	NDE	unknown	NF	30
CFAP58	NDE	unknown	NF	29
HES1	NDE	TAP2	NDE	28
FAM170A	NDE	PHTF1	NDE	26
MIR99AHG	NDE	PHTF1	NDE	26
KAT2B	NDE	MAGI3	NDE	26
OR2W1-AS1	NF	unknown	NF	25
HCG20	NDE	unknown	NF	25
KAT2B	NDE	NOTCH4	NDE	24
KAT2B	NDE	unknown	NF	24
LOC124901300	NF	TSBP1-AS1	NF	24
LRIG1	NDE	ROBO2	NDE	22
HLA-DMA	NDE	unknown	NF	22
GPAT4	NDE	LOC124902439	NF	21
LRIG1	NDE	MIR99AHG	NDE	21
E2F3	NDE	unknown	NF	21
CD226	NDE	LOC124902439	NF	20
LOC124900802	NF	TUBB	NDE	20
LINC00243	NF	NOTCH4	NDE	20
DNAH5	NDE	unknown	NF	20
RALGAPA1	NDE	unknown	NF	20
CD226	NDE	GPAT4	NDE	19
FAM170A	NDE	LRIG1	NDE	19
LOC124901300	NF	PHTF1	NDE	19
POT1-AS1	NF	unknown	NF	19
MAP2	NDE	unknown	NF	19
CFAP58	NDE	LOC124901297	NF	18
SLC9A9	NDE	unknown	NF	18
CECR2	NDE	unknown	NF	18
GPSM3	NDE	HLA-DQA2	NDE	17
LOC100294145	NF	SLC9A9	NDE	17
CFAP58	NDE	LINC00243	NF	17
LOC124901297	NF	PCNX2	NDE	16
ROBO2	NDE	unknown	NF	16
KIF16B	NDE	unknown	NF	16
LOC105369844	NF	unknown	NF	16
LOC105372091	NF	unknown	NF	16
SPTA1	NDE	unknown	NF	16
OR11A1	NDE	unknown	NF	16
NUP155	NDE	PSORS1C3	NDE	15
MIR99AHG	NDE	ROBO2	NDE	15
CFB	NDE	NELFE	NDE	15
PCNX2	NDE	unknown	NF	15
HLA-DPA1	NDE	HLA-DPB1	NDE	15
GPAT4	NDE	ZMYM2	NDE	14
FAM170A	NDE	ROBO2	NDE	14
LINC00243	NF	MAGI3	NDE	14
CFB	NDE	unknown	NF	14
LOC124901300	NF	TSBP1	NDE	14
CNTNAP2	NDE	unknown	NF	14
LOC124902439	NF	ZMYM2	NDE	13
FAM170A	NDE	MIR99AHG	NDE	13
LOC124901300	NF	MIR99AHG	NDE	13
KAT2B	NDE	LINC00243	NF	13
C3orf70	NF	LOC100294145	NF	13
C3orf70	NF	unknown	NF	13
LINC02220	NF	TSBP1	NDE	13
LINC02220	NF	TSBP1-AS1	NF	13
E2F3	NDE	RALGAPA1	NDE	13
ANKRD44	NDE	unknown	NF	13
HLA-DOB	NDE	unknown	NF	13
CD226	NDE	ZMYM2	NDE	12
LOC124901300	NF	ROBO2	NDE	12
FAM170A	NDE	unknown	NF	12
MIR99AHG	NDE	unknown	NF	12
HLA-DQB2	NDE	LINC01149	NF	12
LOC100294145	NF	LOC105379364	NF	12
LOC105379364	NF	unknown	NF	12
LINC00243	NF	PCNX2	NDE	12
DCAF8	NDE	unknown	NF	12
EVC2	NDE	unknown	NF	12
CPED1	NDE	LOC124901735	NF	12
NAV2	NDE	unknown	NF	12
BTNL2	NDE	MAP2	NDE	11
MAP2	NDE	TSBP1-AS1	NF	11
AGPAT1	NDE	POT1-AS1	NF	11
IFI44	NDE	unknown	NF	11
CADPS	NDE	unknown	NF	11
HCG20	NDE	HLA-DQA2	NDE	10
CSMD1	NDE	LOC124901300	NF	10
TRIM63	NDE	unknown	NF	10
AGPAT3	NDE	unknown	NF	10
PCDH15	NDE	unknown	NF	10
AGBL4	NDE	unknown	NF	10
DNAI7	NDE	unknown	NF	10
RNF217	NDE	unknown	NF	10
LOC105372412	NF	unknown	NF	10
LINC00504	NF	unknown	NF	10
FAM170A	NDE	LOC124901300	NF	9
LOC100294145	NF	TRIM63	NDE	9
LOC100294145	NF	SLC44A4	NDE	9
SLC44A4	NDE	unknown	NF	9
LOC105378311	NF	unknown	NF	9
SPRY4-AS1	NF	unknown	NF	9
ABCB5	NDE	unknown	NF	9
LOC105375716	NF	unknown	NF	9
LINC02789	NF	unknown	NF	9
LOC105372639	NF	unknown	NF	9
HLA-DQB2	NDE	unknown	NF	9
EVC2	NDE	HLA-DQA2	NDE	8
EVC2	NDE	GPSM3	NDE	8
CECR2	NDE	HLA-DRA	NDE	8
DCAF8	NDE	FAM170A	NDE	8
DCAF8	NDE	ROBO2	NDE	8
BTNL2	NDE	KIF16B	NDE	8
KIF16B	NDE	TSBP1-AS1	NF	8
DCAF8	NDE	MIR99AHG	NDE	8
ANKRD44	NDE	LINC00243	NF	8
GC	NDE	unknown	NF	8
SHISA6	NDE	unknown	NF	8
PXDNL	NDE	unknown	NF	8
PSORS1C3	NDE	unknown	NF	8
AGPAT3	NDE	HLA-DQA2	NDE	7
LOC124901300	NF	LRIG1	NDE	7
CNTNAP2	NDE	LY6G5B	NDE	7
DNAH5	NDE	LOC124901300	NF	7
TAP2	NDE	TAP2	NDE	7
ANKRD44	NDE	LOC124901297	NF	7
PLCB1	NDE	unknown	NF	7
IQCJ	NF	IQCJ-SCHIP1	NF	7
LOC105376250	NF	NUP155	NDE	6
LOC105376250	NF	PSORS1C3	NDE	6
GC	NDE	OR2W1-AS1	NF	6
OR2W1-AS1	NF	PCDH15	NDE	6
LOC105378311	NF	OR2W1-AS1	NF	6
PLCB1	NDE	TSBP1	NDE	6
PLCB1	NDE	TSBP1-AS1	NF	6
SPRY4-AS1	NF	TSBP1	NDE	6
SPRY4-AS1	NF	TSBP1-AS1	NF	6
ABCB5	NDE	LY6G5B	NDE	6
LOC105375716	NF	LY6G5B	NDE	6
GPSM3	NDE	PTPN22	DE	6
AP4B1-AS1	NF	GPSM3	NDE	6
HLA-DPA1	NDE	HLA-DQA2	NDE	6
CFAP58	NDE	PCNX2	NDE	6
E2F3	NDE	PXDNL	NDE	6
PXDNL	NDE	RALGAPA1	NDE	6
HLA-DMA	NDE	LINC02789	NF	6
LOC107985242	NF	unknown	NF	6
MKLN1	NDE	unknown	NF	6
MYO3B	NDE	unknown	NF	6
NR1H4	NDE	unknown	NF	6
MGAT4C	NDE	unknown	NF	6
NIBAN1	NDE	TAP2	NDE	6
TAP2	NDE	XYLT1	NDE	6
RAP1GDS1	NDE	unknown	NF	6
LINC02994	NF	unknown	NF	6
ACSL1	NDE	unknown	NF	6
RALYL	NDE	unknown	NF	6
NUP155	NDE	unknown	NF	6
CDH13	NDE	unknown	NF	6
FER1L6	NDE	unknown	NF	6
SUMF1	NDE	unknown	NF	6
FAM53B	NDE	unknown	NF	6
LOC124908057	NF	unknown	NF	6
SLC35F3	NDE	unknown	NF	6
AGBL4	NDE	HLA-DRA	NDE	5
NELL2	NDE	NUP155	NDE	5
NELL2	NDE	PSORS1C3	NDE	5
GPSM3	NDE	LOC124901300	NF	5
DYNC1I2	NDE	PHTF1	NDE	5
ATOH8	NDE	HLA-DQA2	NDE	5
LOC105379364	NF	SLC9A9	NDE	5
C3orf70	NF	SLC9A9	NDE	5
C3orf70	NF	LOC105379364	NF	5
ADAMTSL3	NDE	LOC100294145	NF	5
ADAMTSL3	NDE	unknown	NF	5
ADAMTSL3	NDE	SLC44A4	NDE	5
DNAI7	NDE	MICB-DT	NF	5
LINC02220	NF	OCA2	NDE	5
OCA2	NDE	TSBP1	NDE	5
OCA2	NDE	TSBP1-AS1	NF	5
ANKRD44	NDE	CFAP58	NDE	5
CSMD1	NDE	TSBP1-AS1	NF	5
DYNC1I1	NDE	PTPN22	DE	5
AP4B1-AS1	NF	DYNC1I1	NDE	5
DYNC1I1	NDE	GPSM3	NDE	5
IL23R	NDE	unknown	NF	5
LOC101927636	NF	LOC105377459	NF	5
GUCA1C	NDE	unknown	NF	5
LINC01149	NF	unknown	NF	5
BRD2	NDE	unknown	NF	5
SLC16A12	NDE	unknown	NF	5
PIP4K2B	NDE	unknown	NF	5
LINC02220	NF	unknown	NF	5
ZBTB20	NDE	unknown	NF	5
GPC6	NDE	unknown	NF	5
BICC1	NDE	unknown	NF	5
PRICKLE2	NDE	unknown	NF	5
TRIM40	NDE	unknown	NF	5
KCNAB1	NDE	unknown	NF	5
GPC5	NDE	unknown	NF	5
CACNA2D3	NDE	unknown	NF	5
USP7	NDE	unknown	NF	5
LINC02571	NF	unknown	NF	5
LINC02571	NF	LOC112267902	NF	5
HLA-DRA	NDE	LOC107985242	NF	4
BTNL2	NDE	C1orf112	NF	4
BTNL2	NDE	MUCL3	NDE	4
BTNL2	NDE	HCG21	NF	4
LINC00243	NF	MKLN1	NDE	4
LINC00243	NF	SHISA6	NDE	4
LOC105379641	NF	unknown	NF	4
AGPAT3	NDE	HCG20	NDE	4
HCG20	NDE	MYO3B	NDE	4
HLA-DQA2	NDE	MYO3B	NDE	4
HLA-DQA2	NDE	IL23R	NDE	4
CHN2	NDE	LINC01149	NF	4
CHN2	NDE	HLA-DQB2	NDE	4
PIWIL1	NDE	TSBP1	NDE	4
PIWIL1	NDE	TSBP1-AS1	NF	4
LOC124901300	NF	PIWIL1	NDE	4
CPED1	NDE	TSBP1	NDE	4
CPED1	NDE	TSBP1-AS1	NF	4
CPED1	NDE	LOC124901300	NF	4
LOC124901300	NF	LOC124901735	NF	4
HLA-DOB	NDE	NELFE	NDE	4
KIF16B	NDE	MAP2	NDE	4
SLC9A9	NDE	TRIM63	NDE	4
C3orf70	NF	TRIM63	NDE	4
LOC105379364	NF	TRIM63	NDE	4
C3orf70	NF	SLC44A4	NDE	4
LOC105379364	NF	SLC44A4	NDE	4
NR1H4	NDE	OR2W1-AS1	NF	4
KIAA1210	NDE	NUP155	NDE	4
KIAA1210	NDE	PSORS1C3	NDE	4
CSMD1	NDE	SPTA1	NDE	4
SLIT3	NDE	unknown	NF	4
HLA-DPA1	NDE	unknown	NF	4
LOC105371984	NF	unknown	NF	4
MBP	NDE	unknown	NF	4
JAKMIP1	NDE	unknown	NF	4
IQCJ	NF	unknown	NF	4
FRMD4B	NDE	unknown	NF	4
ERC1	NDE	unknown	NF	4
LARGE1	NDE	unknown	NF	4
LOC107984696	NF	unknown	NF	4
RP9P	NF	unknown	NF	4
KLHL3	NDE	unknown	NF	4
COL4A1	NDE	unknown	NF	4
LOC107985440	NF	unknown	NF	4
LOC124906243	NF	unknown	NF	4
TIMM17A	NDE	unknown	NF	4
CLSTN2	NDE	unknown	NF	4
DDR1	NDE	unknown	NF	4
DDR1	NDE	MIR4640	NDE	4
DAB1	NDE	unknown	NF	4
LOC100506207	NF	unknown	NF	4
PPP1R9A	NDE	unknown	NF	4
ZNRD1ASP	NF	unknown	NF	4
MACROD2	NDE	unknown	NF	4
LRRC31	NDE	unknown	NF	4
HLA-DRA	NDE	SLIT3	NDE	3
LOC101927636	NF	LOC124901300	NF	3
JAKMIP1	NDE	LOC124901300	NF	3
TAP2	NDE	ZBTB20	NDE	3
TRPM3	NDE	unknown	NF	3
TRPM3	NDE	TSBP1	NDE	3
TRPM3	NDE	TSBP1-AS1	NF	3
HLA-DQA2	NDE	LOC105372639	NF	3
HLA-DQA2	NDE	RALYL	NDE	3
C2	NDE	PSORS1C3	NDE	3
PBRM1	NDE	SLC35F3	NDE	3
CSMD1	NDE	DNAH5	NDE	3
CDKAL1	NDE	NUP155	NDE	3
CDKAL1	NDE	PSORS1C3	NDE	3
SLC44A4	NDE	SLC9A9	NDE	3
HTR3B	NDE	unknown	NF	3
MGAT4C	NDE	OR2W1-AS1	NF	3
HCG23	NF	TAP2	NDE	3
TAP2	NDE	TSBP1-AS1	NF	3
LINC02220	NF	MIS18A	NDE	3
MIS18A	NDE	TSBP1	NDE	3
MIS18A	NDE	TSBP1-AS1	NF	3
SPTA1	NDE	TSBP1-AS1	NF	3
BRD2	NDE	LOC124901302	NF	3
HLA-DPA1	NDE	HLA-DRA	NDE	3
CFB	NDE	LOC105371984	NF	3
LOC105371984	NF	NELFE	NDE	3
CFB	NDE	MBP	NDE	3
MBP	NDE	NELFE	NDE	3
SLC35F3	NDE	TAP2	NDE	3
LOC101929492	NF	unknown	NF	3
LOC105379004	NF	unknown	NF	3
LOC124900988	NF	unknown	NF	3
KCNQ5	NDE	unknown	NF	3
GLIS1	NDE	TAP2	NDE	3
HCG21	NF	MUCL3	NDE	3
DYNC1I2	NDE	unknown	NF	3
LOC105377865	NF	unknown	NF	3
LOC101927026	NF	unknown	NF	3
LOC105371075	NF	unknown	NF	3
LOC107984626	NF	unknown	NF	3
LOC102723490	NF	unknown	NF	3
KIFAP3	NDE	unknown	NF	3
DHX57	NDE	unknown	NF	3
AKAP6	NDE	unknown	NF	3
RANBP2	NDE	unknown	NF	3
SH3RF3	NDE	unknown	NF	3
SH3RF3-AS1	NF	unknown	NF	3
TNFSF4	NDE	unknown	NF	3
SAMD12	NDE	unknown	NF	3
RGS7	NDE	unknown	NF	3
PROX1	NDE	unknown	NF	3
LOC124901056	NF	unknown	NF	3
HJURP	NDE	unknown	NF	3
HLCS	NDE	unknown	NF	3
DUBR	NDE	unknown	NF	3
SDR42E2	NDE	unknown	NF	3
PDE1C	NDE	unknown	NF	3
TENM1	NDE	unknown	NF	3
LINC02331	NF	unknown	NF	3
FAM114A1	NDE	unknown	NF	3
PPP4R3A	NDE	unknown	NF	3
LAMA4	NDE	unknown	NF	3
C9	NDE	unknown	NF	3
TMEM108	NDE	unknown	NF	3
OFCC1	NDE	unknown	NF	3
ACER3	NDE	unknown	NF	3
LOC105379235	NF	unknown	NF	3
MGAT5	NDE	unknown	NF	3
MAGED1	NDE	unknown	NF	3
LOC124901300	NF	ZNRD1ASP	NF	3
PRKCA	NDE	unknown	NF	3
SEMA6D	NDE	unknown	NF	3
DCLK1	NDE	unknown	NF	3
ARHGAP26	NDE	unknown	NF	3
LOC124900227	NF	unknown	NF	3
TRIM26	NDE	unknown	NF	3
MPIG6B	NDE	unknown	NF	3
TMEM72-AS1	NF	unknown	NF	3
TMEM72	NDE	unknown	NF	3
LOC107985000	NF	unknown	NF	3
RGS20	NDE	unknown	NF	3
SATB2	NDE	unknown	NF	3
C1orf112	NF	unknown	NF	3
SCYL3	NDE	unknown	NF	3
LOC105376350	NF	unknown	NF	3
MEIS2	NDE	unknown	NF	3
HYDIN	NDE	unknown	NF	3
NKAIN3	NDE	unknown	NF	3
ZNF788P	NDE	unknown	NF	3
ABCC12	NDE	unknown	NF	3
CREB5	NDE	unknown	NF	3
HECW2	NDE	unknown	NF	3
LINC01566	NF	unknown	NF	3
PTPRG	NDE	unknown	NF	3
PRELID2	NDE	unknown	NF	3
TTC22	NDE	unknown	NF	3
LOC105377481	NF	unknown	NF	3
LOC107986195	NF	unknown	NF	3
CTNNA2	NDE	unknown	NF	3
ESD	NDE	unknown	NF	3
LOC107984218	NF	unknown	NF	3
PTGIS	NDE	unknown	NF	3
RBM47	NDE	unknown	NF	3
PCDH11X	NDE	unknown	NF	3
FRAS1	NDE	unknown	NF	3
MAP3K12	NDE	unknown	NF	3
LOC105378654	NF	unknown	NF	3
MGST1	NDE	unknown	NF	3
PTGIR	NDE	unknown	NF	3
LOC124904186	NF	unknown	NF	3
ZEB1	NDE	unknown	NF	3
TMCO5B	NDE	unknown	NF	3
KCNIP4	NDE	unknown	NF	3
KCNIP4-IT1	NF	unknown	NF	3
CHRDL2	NDE	unknown	NF	3
LINC02169	NF	unknown	NF	3
NXNL2	NDE	unknown	NF	3
LOC105370627	NF	unknown	NF	3
ESRRB	NDE	unknown	NF	3
CHRM3	NDE	unknown	NF	3
LOC105371604	NF	unknown	NF	3
ARID5B	NDE	unknown	NF	3
EGFLAM	NDE	unknown	NF	3
CCDC170	NDE	unknown	NF	3
CTNND2	NDE	unknown	NF	3
PCDHGB1	NDE	unknown	NF	3
PCDHGA3	NDE	unknown	NF	3
PCDHGA2	NDE	unknown	NF	3
PCDHGA1	NDE	unknown	NF	3
UBE2H	NDE	unknown	NF	3
SLC24A3	NDE	unknown	NF	3
LOC124906096	NF	unknown	NF	3
LOC124906097	NF	unknown	NF	3
RBFOX1	NDE	unknown	NF	3
FAN1	NDE	unknown	NF	3
KAZN	NDE	unknown	NF	3
ESRRG	NDE	LOC124904512	NF	3
NRADDP	NF	unknown	NF	3
ACSL1	NDE	HLA-DMA	NDE	2
HLA-DMA	NDE	PSORS1C1	NDE	2
LOC107985242	NF	SLIT3	NDE	2
GPSM3	NDE	LOC101927636	NF	2
GPSM3	NDE	LOC105377459	NF	2
C1orf112	NF	MUCL3	NDE	2
C1orf112	NF	HCG21	NF	2
BTNL2	NDE	GOSR2	NDE	2
BTNL2	NDE	LRRC37A2	NDE	2
GOSR2	NDE	MUCL3	NDE	2
GOSR2	NDE	HCG21	NF	2
LRRC37A2	NDE	MUCL3	NDE	2
HCG21	NF	LRRC37A2	NDE	2
GPSM3	NDE	MAGI1	NDE	2
GPSM3	NDE	MAGI1-IT1	NF	2
GPSM3	NDE	MAGI1-AS1	NF	2
MKLN1	NDE	SHISA6	NDE	2
LOC105371357	NF	unknown	NF	2
LOC105371358	NF	unknown	NF	2
LOC105371357	NF	TSBP1	NDE	2
LOC105371357	NF	TSBP1-AS1	NF	2
LOC105371358	NF	TSBP1	NDE	2
LOC105371358	NF	TSBP1-AS1	NF	2
PLCB1	NDE	SPRY4-AS1	NF	2
SPRY4-AS1	NF	TRPM3	NDE	2
LOC124901300	NF	TENM3	NDE	2
HLA-DRA	NDE	SYNE1	NDE	2
FRMD4B	NDE	HLA-DQA2	NDE	2
PHTF1	NDE	POLR3GL	NDE	2
LIX1L	NDE	PHTF1	NDE	2
ERC1	NDE	LOC124901300	NF	2
AGPAT3	NDE	MYO3B	NDE	2
LOC101929492	NF	LOC124901300	NF	2
LARGE1	NDE	TAP2	NDE	2
LOC105379004	NF	LOC124901300	NF	2
LOC124900988	NF	LOC124901300	NF	2
MGRN1	NDE	PHTF1	NDE	2
LRIG1	NDE	MGRN1	NDE	2
C2	NDE	unknown	NF	2
PSORS1C3	NDE	TNNI3K	NDE	2
FPGT-TNNI3K	NDE	PSORS1C3	NDE	2
C2	NDE	TNNI3K	NDE	2
C2	NDE	FPGT-TNNI3K	NDE	2
LINC01149	NF	SDK2	NDE	2
HLA-DQB2	NDE	SDK2	NDE	2
CHN2	NDE	SDK2	NDE	2
CHN2	NDE	unknown	NF	2
CPED1	NDE	PIWIL1	NDE	2
PIWIL1	NDE	unknown	NF	2
CPED1	NDE	unknown	NF	2
HLA-DOB	NDE	PHTF1	NDE	2
CRIM1	NDE	PHTF1	NDE	2
LOC124901300	NF	SLC35F3	NDE	2
ABCB5	NDE	CNTNAP2	NDE	2
ADAMTS19	NDE	LOC124901300	NF	2
KCNQ5	NDE	OR11A1	NDE	2
KCNQ5	NDE	LOC105379641	NF	2
KCNQ5-IT1	NF	OR11A1	NDE	2
KCNQ5-IT1	NF	LOC105379641	NF	2
KCNQ5-IT1	NF	unknown	NF	2
LINC02994	NF	OR11A1	NDE	2
LINC02994	NF	LOC105379641	NF	2
ABCB5	NDE	LOC105375716	NF	2
CNTNAP2	NDE	LOC105375716	NF	2
ADAMTSL3	NDE	SLC9A9	NDE	2
ADAMTSL3	NDE	LOC105379364	NF	2
NAV2	NDE	OR2W1-AS1	NF	2
NR1H4	NDE	PCDH15	NDE	2
LOC105378311	NF	NR1H4	NDE	2
KIAA1210	NDE	NELL2	NDE	2
LOC105376250	NF	NELL2	NDE	2
GALNTL6	NDE	unknown	NF	2
BRD2	NDE	GALNTL6	NDE	2
GALNTL6	NDE	LOC124901302	NF	2
LOC408186	NF	unknown	NF	2
LINC02220	NF	LOC408186	NF	2
LOC408186	NF	TSBP1	NDE	2
LOC408186	NF	TSBP1-AS1	NF	2
HLA-DQA2	NDE	HLA-DRA	NDE	2
MUCL3	NDE	OR11A1	NDE	2
LINC00243	NF	TAP2	NDE	2
LINC00243	NF	SLC22A16	NDE	2
LINC00243	NF	LOC105377938	NF	2
LOC105372412	NF	NAV2	NDE	2
CADPS	NDE	LOC105372091	NF	2
LOC105372091	NF	RNF217	NDE	2
LOC105369844	NF	RNF217	NDE	2
LOC105369844	NF	LOC105372091	NF	2
PBRM1	NDE	TAP2	NDE	2
CAPZB	NDE	unknown	NF	2
CAPZB	NDE	HLA-DRA	NDE	2
ACSL1	NDE	GPSM3	NDE	2
HCG23	NF	unknown	NF	2
LOC101927636	NF	unknown	NF	2
LOC105374754	NF	unknown	NF	2
LOC105373526	NF	unknown	NF	2
LOC105377557	NF	unknown	NF	2
LOC105377582	NF	unknown	NF	2
STX18-AS1	NF	unknown	NF	2
ANKS1B	NDE	unknown	NF	2
MAILR	NF	unknown	NF	2
RHOT1	NDE	unknown	NF	2
IL6ST	NDE	unknown	NF	2
STARD13	NDE	unknown	NF	2
LOC102467217	NF	unknown	NF	2
LOC102723879	NF	unknown	NF	2
DENND1B	NDE	unknown	NF	2
WNT2B	NDE	unknown	NF	2
ARMC3	NDE	unknown	NF	2
LMF1	NDE	unknown	NF	2
OMA1	NDE	unknown	NF	2
PHC2	NDE	unknown	NF	2
SLC26A4	NDE	unknown	NF	2
EYA2	NDE	unknown	NF	2
VIPR1	NDE	unknown	NF	2
LOC284191	NF	unknown	NF	2
LINC02192	NF	unknown	NF	2
LINC02133	NF	LINC02192	NF	2
FAM53B	NDE	FAM53B-AS1	NF	2
LINC03000	NF	unknown	NF	2
ACER3	NDE	LOC124902721	NF	2
LOC105373611	NF	unknown	NF	2
ASPRV1	NDE	unknown	NF	2
NPR3	NDE	unknown	NF	2
C12orf60	NF	unknown	NF	2
IQCJ	NF	TSBP1-AS1	NF	2
GRIA2	NDE	unknown	NF	2
MAPKAP1	NDE	unknown	NF	2
TBXAS1	NDE	unknown	NF	2
LOC105370324	NF	unknown	NF	2
SEMA5A	NDE	unknown	NF	2
LY6G6C	NDE	MPIG6B	NDE	2
LINC02483	NF	unknown	NF	2
LOC124901300	NF	SKIV2L	NDE	2
TENM3	NDE	unknown	NF	2
LRRC3B-AS1	NF	unknown	NF	2
DSC3	NDE	TSBP1-AS1	NF	2
LOC101927182	NF	TSBP1-AS1	NF	2
ANKFN1	NF	TSBP1-AS1	NF	2
DNAH9	NDE	unknown	NF	2
LOC105375578	NF	unknown	NF	2
LOC124903193	NF	unknown	NF	2
CHGA	NDE	unknown	NF	2
TENM4	NDE	unknown	NF	2
NCKAP5	NDE	unknown	NF	2
TNNI3K	NDE	unknown	NF	2
FPGT-TNNI3K	NDE	unknown	NF	2
ATOH8	NDE	unknown	NF	2
GMDS-DT	NDE	unknown	NF	2
ZAN	NDE	unknown	NF	2
PHTF1	NDE	TSBP1-AS1	NF	2
LNX1	NDE	unknown	NF	2
LNX1	NDE	LNX1-AS1	NF	2
NELFE	NDE	unknown	NF	2
PARD3	NDE	unknown	NF	2
DSTN	NDE	unknown	NF	2
PPP1R9A	NDE	PPP1R9A-AS1	NF	2
LOC107986787	NF	unknown	NF	2
SNTN	NDE	unknown	NF	2
LOC105374955	NF	unknown	NF	2
OR2AP1	NF	unknown	NF	2
DOK6	NDE	unknown	NF	2
BLOC1S5	NDE	unknown	NF	2
BLOC1S5-TXNDC5	NDE	unknown	NF	2
EEF1E1-BLOC1S5	NF	unknown	NF	2
LRRIQ1	NDE	unknown	NF	2
LINC00379	NDE	unknown	NF	2
TAS2R1	NDE	unknown	NF	2
LINC02112	NDE	unknown	NF	2
BAAT	NDE	unknown	NF	2
ZBTB20	NDE	ZBTB20-AS5	NF	2
FGF14	NDE	unknown	NF	2
MLIP	NDE	unknown	NF	2
PEX3	NDE	unknown	NF	2
AVEN	NDE	unknown	NF	2
DSTNP2	NDE	unknown	NF	2
LOC105369632	NF	unknown	NF	2
MAGI1	NDE	unknown	NF	2
DEFB135	NF	unknown	NF	2
ADAMTS9-AS2	NDE	unknown	NF	2
HLA-DRA	NDE	TAP2	NDE	2
DRAXIN	NDE	unknown	NF	2
EIF4G3	NDE	unknown	NF	2
ADGRL2	NDE	unknown	NF	2
LOC105376218	NF	unknown	NF	2
LOC124902932	NF	unknown	NF	2
JAKMIP3	NDE	unknown	NF	2
TRMT9B	NDE	unknown	NF	2
LOC124901889	NF	unknown	NF	2
TBC1D8B	NDE	unknown	NF	2
GRIA1	NDE	unknown	NF	2
LOC105369165	NF	unknown	NF	2
LOC107986849	NF	unknown	NF	2
ECHDC3	NDE	unknown	NF	2
DAPK2	NDE	unknown	NF	2
GRIK4	NDE	unknown	NF	2
LOC105375920	NF	unknown	NF	2
TUNAR	NDE	unknown	NF	2
TMEM167A	NDE	unknown	NF	2
SCARNA18	NF	unknown	NF	2
PIP5K1A	NDE	unknown	NF	2
LOC105378797	NF	unknown	NF	2
LDLRAD3	NDE	unknown	NF	2
LOC101928510	NF	unknown	NF	2
HCG20	NDE	LOC124901300	NF	2
TGFBR1	NDE	unknown	NF	2
CMPK1	NDE	unknown	NF	2
DZANK1	NDE	unknown	NF	2
PRKG1	NDE	unknown	NF	2
FBN1	NDE	unknown	NF	2
HACD2	NDE	unknown	NF	2
CHST2	NDE	unknown	NF	2
JADE1	NDE	unknown	NF	2
LINC00400	NF	unknown	NF	2
APBB2	NDE	unknown	NF	2
IL1RN	NDE	unknown	NF	2
RFX3	NDE	unknown	NF	2
STK39	NDE	unknown	NF	2
ADAM12	NDE	unknown	NF	2
TBC1D5	NDE	unknown	NF	2
GALNT14	NDE	unknown	NF	2
CHST9	NDE	unknown	NF	2
OXR1	NDE	unknown	NF	2
CLNK	NDE	unknown	NF	2
GALNT17	NDE	unknown	NF	2
PHTF1	NDE	PSORS1C1	NDE	2
LINC02820	NF	LOC107984537	NF	2
SKIV2L	NDE	unknown	NF	2
CFAP20DC-DT	NF	unknown	NF	2
LOC107986836	NF	unknown	NF	2
LOC105376250	NF	unknown	NF	2
PRDM5	NDE	unknown	NF	2
ENOX1	NDE	unknown	NF	2
NTF3	NDE	unknown	NF	2
BLMH	NDE	unknown	NF	2
LOC105371720	NF	unknown	NF	2
GRM7	NDE	unknown	NF	2
LOC124909426	NF	unknown	NF	2
OR11A1	NDE	OR2H1	NDE	2
LOC105379641	NF	OR11A1	NDE	2
LINC01090	NF	unknown	NF	2
MTMR10	NDE	unknown	NF	2
RABGAP1L	NDE	unknown	NF	2
NIP7	NDE	unknown	NF	2
COG8	NDE	unknown	NF	2
PSORS1C1	NDE	unknown	NF	2
PDE6A	NDE	unknown	NF	2
CDC14B	NDE	unknown	NF	2
RCC1	NDE	unknown	NF	2
CRYBG1	NDE	unknown	NF	2
CDH13	NDE	LOC124903732	NF	2
LOC124901302	NF	unknown	NF	2
LOC124905140	NF	TBC1D22A	NDE	2
FGR	NDE	unknown	NF	2
IQSEC3	NDE	LOC574538	NF	2
VIT	NDE	unknown	NF	2
LOC124905990	NF	unknown	NF	2
SLC11A2	NDE	unknown	NF	2
OSBPL1A	NDE	unknown	NF	2
PITPNC1	NDE	unknown	NF	2
NUAK1	NDE	unknown	NF	2
DPYSL3	NDE	MAGI3	NDE	2
DPYSL3	NDE	NOTCH4	NDE	2
MPPED2	NDE	unknown	NF	2
SLC22A16	NDE	unknown	NF	2
LOC105377938	NF	SLC22A16	NDE	2
AGPAT1	NDE	MACROD2	NDE	2
LINC02042	NF	unknown	NF	2
DAB1	NDE	LOC107984960	NF	2
C5orf64-AS1	NF	unknown	NF	2
LOC105370982	NF	unknown	NF	2
LOC613266	NF	MACROD2	NDE	2
XDH	NDE	unknown	NF	2
FAM78B	NDE	unknown	NF	2
ACSL1	NDE	PSORS1C1	NDE	1
ACSL1	NDE	LOC124906243	NF	1
CECR2	NDE	LOC124906243	NF	1
ACSL1	NDE	CECR2	NDE	1
AGBL4	NDE	LOC107985242	NF	1
HCG23	NF	SLC9A9	NDE	1
HCG23	NF	TSBP1-AS1	NF	1
CELF4	NDE	HLA-DOB	NDE	1
CELF4	NDE	unknown	NF	1
HLA-DOB	NDE	MUCL3	NDE	1
HCG21	NF	HLA-DOB	NDE	1
HLA-DOB	NDE	HLA-DRA	NDE	1
GPSM3	NDE	JAKMIP1	NDE	1
LINC01149	NF	TSBP1	NDE	1
LINC01149	NF	TSBP1-AS1	NF	1
GUCA1C	NDE	MICB-DT	NF	1
KCNQ5	NDE	ZBTB20	NDE	1
KCNQ5	NDE	TAP2	NDE	1
MICB-DT	NF	MUCL3	NDE	1
HCG21	NF	MICB-DT	NF	1
PSMA8	NDE	unknown	NF	1
LOC124901300	NF	PSMA8	NDE	1
GMCL1	NDE	unknown	NF	1
GMCL1	NDE	LOC124901300	NF	1
LOC100294145	NF	TAP2	NDE	1
CECR2	NDE	LINC02994	NF	1
HLA-DOB	NDE	HLA-DOB	NDE	1
HLA-DOB	NDE	TIMM17A	NDE	1
AK5	NDE	HLA-DQA2	NDE	1
AK5	NDE	GPSM3	NDE	1
LOC105377557	NF	LOC124902439	NF	1
LOC124900825	NF	unknown	NF	1
LOC105377582	NF	LOC124900825	NF	1
GPAT4	NDE	LOC105377582	NF	1
GPAT4	NDE	LOC124900825	NF	1
LOC124900165	NF	unknown	NF	1
LOC124900165	NF	STX18-AS1	NF	1
LOC102723490	NF	LOC107984626	NF	1
MIR4640	NDE	unknown	NF	1
FAM53B-AS1	NF	unknown	NF	1
LOC124902721	NF	unknown	NF	1
HLA-DOB	NDE	SIAE	NDE	1
SIAE	NDE	unknown	NF	1
LINC01847	NF	unknown	NF	1
HLA-DQB2	NDE	LINC01847	NF	1
ASPRV1	NDE	PCBP1-AS1	NDE	1
PCBP1-AS1	NDE	unknown	NF	1
MICAL2	NDE	unknown	NF	1
MICAL2	NDE	TSBP1	NDE	1
MICAL2	NDE	TSBP1-AS1	NF	1
C1orf112	NF	GOSR2	NDE	1
C1orf112	NF	LRRC37A2	NDE	1
C1orf112	NF	MIPOL1	NDE	1
BTNL2	NDE	MIPOL1	NDE	1
MIPOL1	NDE	TSBP1-AS1	NF	1
BTNL2	NDE	MIR3135B	NF	1
MIR3135B	NF	TSBP1-AS1	NF	1
C1orf112	NF	GPSM3	NDE	1
BTNL2	NDE	GPSM3	NDE	1
GTF2H4	NDE	LOC124901300	NF	1
BTNL2	NDE	IQCJ	NF	1
BTNL2	NDE	IQCJ-SCHIP1	NF	1
HTR3B	NDE	MAGI1	NDE	1
HTR3B	NDE	MAGI1-IT1	NF	1
HTR3B	NDE	MAGI1-AS1	NF	1
GPSM3	NDE	HTR3B	NDE	1
ACSL1	NDE	MAGI1	NDE	1
ACSL1	NDE	MAGI1-IT1	NF	1
ACSL1	NDE	MAGI1-AS1	NF	1
LINC03007	NF	unknown	NF	1
HCG20	NDE	LINC03007	NF	1
DDB2	NDE	unknown	NF	1
DDB2	NDE	LINC00243	NF	1
LOC105369838	NF	unknown	NF	1
LINC00243	NF	LOC105369838	NF	1
LOC107985178	NF	unknown	NF	1
LINC00243	NF	LOC107985178	NF	1
SYT14	NDE	unknown	NF	1
LINC00243	NF	SYT14	NDE	1
ROS1	NDE	unknown	NF	1
LINC00243	NF	ROS1	NDE	1
FAM13A	NDE	unknown	NF	1
FAM13A	NDE	LINC00243	NF	1
LINC00243	NF	PRKCA	NDE	1
CYP2J2	NDE	unknown	NF	1
CYP2J2	NDE	LINC00243	NF	1
NAA25	NDE	unknown	NF	1
LOC124903022	NF	unknown	NF	1
LINC00243	NF	NAA25	NDE	1
LINC00243	NF	LOC124903022	NF	1
LOC101927668	NF	unknown	NF	1
LINC00243	NF	LOC101927668	NF	1
GRIA2	NDE	LINC00243	NF	1
TOX2	NDE	unknown	NF	1
LINC00243	NF	TOX2	NDE	1
SIGLEC9	NDE	unknown	NF	1
LINC00243	NF	SIGLEC9	NDE	1
ADAMTS17	NDE	unknown	NF	1
ADAMTS17	NDE	LINC00243	NF	1
NTN1	NDE	unknown	NF	1
LINC00243	NF	NTN1	NDE	1
LINC00243	NF	SEMA6D	NDE	1
LINC00243	NF	PRICKLE2	NDE	1
LINC00243	NF	MAPKAP1	NDE	1
LINC01877	NF	unknown	NF	1
LINC00243	NF	LINC01877	NF	1
DCLK1	NDE	LINC00243	NF	1
ARHGAP26	NDE	LINC00243	NF	1
UNC5C	NDE	unknown	NF	1
LINC00243	NF	UNC5C	NDE	1
LOC105371357	NF	PLCB1	NDE	1
LOC105371358	NF	PLCB1	NDE	1
LOC124900802	NF	NEGR1	NDE	1
NEGR1	NDE	unknown	NF	1
NEGR1	NDE	TUBB	NDE	1
SETD7	NDE	unknown	NF	1
SETD7	NDE	TUBB	NDE	1
HACD1	NDE	unknown	NF	1
HACD1	NDE	TUBB	NDE	1
LOC105376214	NF	unknown	NF	1
LOC105376214	NF	TUBB	NDE	1
LOC124900802	NF	SLC6A5	NDE	1
SLC6A5	NDE	unknown	NF	1
SLC6A5	NDE	TUBB	NDE	1
ESR1	NDE	unknown	NF	1
ESR1	NDE	TUBB	NDE	1
CASC20	NF	unknown	NF	1
CASC20	NF	TUBB	NDE	1
LOC124900802	NF	MROH7	NDE	1
LOC124900802	NF	MROH7-TTC4	NF	1
MROH7	NDE	unknown	NF	1
MROH7-TTC4	NF	unknown	NF	1
MROH7	NDE	TUBB	NDE	1
MROH7-TTC4	NF	TUBB	NDE	1
TBXAS1	NDE	TUBB	NDE	1
MIR924HG	NDE	unknown	NF	1
MIR924HG	NDE	TUBB	NDE	1
ATP6V0D1	NDE	LOC124900802	NF	1
ATP6V0D1	NDE	unknown	NF	1
ATP6V0D1	NDE	TUBB	NDE	1
SLC5A1	NDE	unknown	NF	1
SLC5A1	NDE	TUBB	NDE	1
LOC124900802	NF	ZMAT4	NDE	1
ZMAT4	NDE	unknown	NF	1
TUBB	NDE	ZMAT4	NDE	1
FGF10	NDE	unknown	NF	1
FGF10	NDE	TUBB	NDE	1
LOC107984964	NF	unknown	NF	1
LOC107984964	NF	TUBB	NDE	1
MEPE	NDE	unknown	NF	1
MEPE	NDE	TUBB	NDE	1
ADAMTS18	NDE	MEPE	NDE	1
ADAMTS18	NDE	unknown	NF	1
ADAMTS18	NDE	TUBB	NDE	1
LOC105370324	NF	TUBB	NDE	1
COLEC10	NDE	unknown	NF	1
COLEC10	NDE	TUBB	NDE	1
F2	NDE	unknown	NF	1
F2	NDE	TUBB	NDE	1
GRM5	NDE	unknown	NF	1
GRM5	NDE	TUBB	NDE	1
NPSR1-AS1	NF	unknown	NF	1
NPSR1-AS1	NF	TUBB	NDE	1
ERC1	NDE	LOC124900802	NF	1
ERC1	NDE	TUBB	NDE	1
SEMA5A	NDE	TUBB	NDE	1
FILNC1	NDE	SEMA5A	NDE	1
FILNC1	NDE	unknown	NF	1
FILNC1	NDE	TUBB	NDE	1
LOC124900802	NF	PDZD2	NDE	1
PDZD2	NDE	unknown	NF	1
PDZD2	NDE	TUBB	NDE	1
LYRM4	NDE	unknown	NF	1
LYRM4	NDE	LYRM4-AS1	NF	1
LOC124900802	NF	TRIM26	NDE	1
LOC124900802	NF	NAA40	NDE	1
NAA40	NDE	unknown	NF	1
NAA40	NDE	TUBB	NDE	1
LOC124900802	NF	MIR365A	NF	1
LOC124900802	NF	MIR193BHG	NDE	1
MIR365A	NF	unknown	NF	1
MIR193BHG	NDE	unknown	NF	1
MIR365A	NF	TUBB	NDE	1
MIR193BHG	NDE	TUBB	NDE	1
LOC124900802	NF	SPPL2A	NDE	1
SPPL2A	NDE	unknown	NF	1
SPPL2A	NDE	TUBB	NDE	1
RALYL	NDE	TSBP1	NDE	1
RALYL	NDE	TSBP1-AS1	NF	1
LOC101927026	NF	TSBP1	NDE	1
LOC101927026	NF	TSBP1-AS1	NF	1
LOC105371075	NF	TSBP1	NDE	1
LOC105371075	NF	TSBP1-AS1	NF	1
HCG17	NDE	LOC124901300	NF	1
LOC124901300	NF	TRIM40	NDE	1
LOC124900227	NF	LOC124901300	NF	1
LINC02570	NF	TENM3	NDE	1
LINC02570	NF	LOC124901300	NF	1
HLA-DQB2	NDE	SYNE1	NDE	1
HLA-DQB2	NDE	HLA-DRA	NDE	1
CNTNAP2	NDE	HLA-DQA2	NDE	1
EYS	NDE	HLA-DQA2	NDE	1
EYS	NDE	unknown	NF	1
HLA-DQA2	NDE	LRRC3B-AS1	NF	1
FLOT1	NDE	HLA-DQA2	NDE	1
BTNL2	NDE	LOC107985855	NF	1
LOC107985855	NF	TSBP1-AS1	NF	1
BTNL2	NDE	DDX39B	NDE	1
BTNL2	NDE	MCCD1	NF	1
ATP6V1G2-DDX39B	NF	BTNL2	NDE	1
ATP6V1G2-DDX39B	NF	TSBP1-AS1	NF	1
BTNL2	NDE	DNA2	NDE	1
DDX39B	NDE	DNA2	NDE	1
DDX39B	NDE	MCCD1	NF	1
ATP6V1G2-DDX39B	NF	DDX39B	NDE	1
BTNL2	NDE	DOK6	NDE	1
BTNL2	NDE	LOC107985138	NF	1
DOK6	NDE	TSBP1-AS1	NF	1
DOK6	NDE	LOC107985138	NF	1
BTNL2	NDE	ZNF385D	NDE	1
TSBP1-AS1	NF	ZNF385D	NDE	1
BTNL2	NDE	DSC3	NDE	1
BTNL2	NDE	XYLT1	NDE	1
TSBP1-AS1	NF	XYLT1	NDE	1
BTNL2	NDE	LOC101927182	NF	1
BTNL2	NDE	GRIK4	NDE	1
GRIK4	NDE	TSBP1-AS1	NF	1
BTNL2	NDE	PDE5A	NDE	1
PDE5A	NDE	TSBP1-AS1	NF	1
ANKFN1	NF	BTNL2	NDE	1
POLR3GL	NDE	unknown	NF	1
LIX1L	NDE	unknown	NF	1
SLC35B3	NDE	unknown	NF	1
LOC124901300	NF	SLC35B3	NDE	1
LOC124901300	NF	MICB-DT	NF	1
LY6G6C	NDE	unknown	NF	1
LOC105375578	NF	LOC124903193	NF	1
SEPTIN9	NDE	unknown	NF	1
HLA-DQA2	NDE	SEPTIN9	NDE	1
LOC102724340	NF	unknown	NF	1
HLA-DQA2	NDE	LOC102724340	NF	1
HCG20	NDE	LOC105372639	NF	1
HCG20	NDE	IL23R	NDE	1
CHODL	NDE	unknown	NF	1
CHODL	NDE	HLA-DQA2	NDE	1
AGPAT3	NDE	IL23R	NDE	1
FAM135A	NDE	unknown	NF	1
FAM135A	NDE	HLA-DQA2	NDE	1
CCDC7	NDE	unknown	NF	1
CCDC7	NDE	HLA-DQA2	NDE	1
SESTD1	NDE	unknown	NF	1
LOC124901300	NF	SESTD1	NDE	1
LOC101929492	NF	SESTD1	NDE	1
LOC105372639	NF	SLC16A12	NDE	1
LOC100506207	NF	TSBP1	NDE	1
LOC100506207	NF	TSBP1-AS1	NF	1
LOC124908057	NF	TAP2	NDE	1
GNA14	NDE	LOC124908057	NF	1
GNA14	NDE	unknown	NF	1
GNA14	NDE	TAP2	NDE	1
CREBBP	NDE	unknown	NF	1
CREBBP	NDE	TAP2	NDE	1
ATP10B	NDE	HES1	NDE	1
ATP10B	NDE	unknown	NF	1
ATP10B	NDE	TAP2	NDE	1
HES1	NDE	THSD4	NDE	1
THSD4	NDE	unknown	NF	1
TAP2	NDE	THSD4	NDE	1
SCARA5	NDE	unknown	NF	1
LOC105379342	NF	unknown	NF	1
SCARA5	NDE	TAP2	NDE	1
LOC105379342	NF	SCARA5	NDE	1
HES1	NDE	TMEM72-AS1	NF	1
HES1	NDE	TMEM72	NDE	1
TAP2	NDE	TMEM72-AS1	NF	1
TAP2	NDE	TMEM72	NDE	1
GSTO2	NDE	unknown	NF	1
GSTO2	NDE	TAP2	NDE	1
BRD2	NDE	LOC124901300	NF	1
LOC124901300	NF	LOC124901302	NF	1
CHGA	NDE	LOC124901300	NF	1
CTNND2	NDE	LOC124901300	NF	1
CTNND2	NDE	TSBP1	NDE	1
CTNND2	NDE	TSBP1-AS1	NF	1
PHTF1	NDE	TUBB	NDE	1
PHTF1	NDE	RPS6KC1	NDE	1
RPS6KC1	NDE	unknown	NF	1
LRIG1	NDE	RPS6KC1	NDE	1
MAFTRR	NF	PHTF1	NDE	1
MAFTRR	NF	unknown	NF	1
LRIG1	NDE	MAFTRR	NF	1
PHTF1	NDE	UVRAG	NDE	1
UVRAG	NDE	unknown	NF	1
LRIG1	NDE	UVRAG	NDE	1
DENND5A	NDE	PHTF1	NDE	1
DENND5A	NDE	unknown	NF	1
DENND5A	NDE	LRIG1	NDE	1
PHTF1	NDE	TENM4	NDE	1
LRIG1	NDE	TENM4	NDE	1
PHTF1	NDE	PROX1-AS1	NF	1
DCAF8	NDE	PROX1-AS1	NF	1
LRIG1	NDE	PROX1-AS1	NF	1
LOC101928782	NF	PHTF1	NDE	1
DCAF8	NDE	LOC101928782	NF	1
LOC101928782	NF	LRIG1	NDE	1
LOC101928782	NF	unknown	NF	1
CAMK2D	NDE	PHTF1	NDE	1
CAMK2D	NDE	DCAF8	NDE	1
CAMK2D	NDE	LRIG1	NDE	1
CAMK1D	NDE	PHTF1	NDE	1
CAMK1D	NDE	LRIG1	NDE	1
CAMK1D	NDE	ROBO2	NDE	1
LOC105371308	NF	LRIG1	NDE	1
LOC105371308	NF	LOC124901300	NF	1
LOC105371308	NF	MIR99AHG	NDE	1
MAF	NDE	PHTF1	NDE	1
LRIG1	NDE	MAF	NDE	1
LOC105376219	NF	PHTF1	NDE	1
LOC105376219	NF	unknown	NF	1
LOC105376219	NF	LRIG1	NDE	1
KIF5A	NDE	PHTF1	NDE	1
KIF5A	NDE	unknown	NF	1
KIF5A	NDE	LRIG1	NDE	1
KIAA1549L	NDE	PHTF1	NDE	1
KIAA1549L	NDE	unknown	NF	1
KIAA1549L	NDE	LRIG1	NDE	1
PHTF1	NDE	SLC23A2	NDE	1
LRIG1	NDE	SLC23A2	NDE	1
FAM170A	NDE	SLC23A2	NDE	1
CFAP161	NDE	PHTF1	NDE	1
CFAP161	NDE	unknown	NF	1
CFAP161	NDE	LRIG1	NDE	1
GRM1	NDE	PHTF1	NDE	1
GRM1	NDE	unknown	NF	1
GRM1	NDE	LRIG1	NDE	1
PHTF1	NDE	USP48	NDE	1
DCAF8	NDE	USP48	NDE	1
LRIG1	NDE	USP48	NDE	1
DAOA-AS1	NF	PHTF1	NDE	1
DAOA-AS1	NF	LRIG1	NDE	1
PHTF1	NDE	WWOX	NDE	1
LRIG1	NDE	WWOX	NDE	1
KAZN	NDE	PHTF1	NDE	1
DCAF8	NDE	KAZN	NDE	1
KAZN	NDE	LRIG1	NDE	1
LOC101927764	NF	PHTF1	NDE	1
LOC101927764	NF	LRIG1	NDE	1
NRG3	NDE	PHTF1	NDE	1
NRG3	NDE	unknown	NF	1
LRIG1	NDE	NRG3	NDE	1
MGRN1	NDE	unknown	NF	1
PHTF1	NDE	PRPF4B	NDE	1
DCAF8	NDE	PRPF4B	NDE	1
LRIG1	NDE	PRPF4B	NDE	1
CDH13	NDE	PHTF1	NDE	1
CDH13	NDE	DCAF8	NDE	1
CDH13	NDE	LRIG1	NDE	1
CCDC63	NDE	PHTF1	NDE	1
CCDC63	NDE	LRIG1	NDE	1
PHTF1	NDE	TRIP11	NDE	1
TRIP11	NDE	unknown	NF	1
LRIG1	NDE	TRIP11	NDE	1
NCKAP5	NDE	PHTF1	NDE	1
LRIG1	NDE	NCKAP5	NDE	1
ATXN1	NDE	unknown	NF	1
ATXN1	NDE	TSBP1-AS1	NF	1
ATOH8	NDE	NELFE	NDE	1
HLA-DQA2	NDE	NELFE	NDE	1
LINC01149	NF	LOC105377254	NF	1
HLA-DQB2	NDE	LOC105377254	NF	1
KCNJ5	NDE	LOC105377254	NF	1
KCNJ5-AS1	NDE	LOC105377254	NF	1
KCNJ5	NDE	LINC01149	NF	1
KCNJ5-AS1	NDE	LINC01149	NF	1
HLA-DQB2	NDE	KCNJ5	NDE	1
HLA-DQB2	NDE	KCNJ5-AS1	NDE	1
ABCC12	NDE	LINC01149	NF	1
ABCC12	NDE	HLA-DQB2	NDE	1
DOCK7	NDE	LINC01149	NF	1
DOCK7	NDE	HLA-DQB2	NDE	1
CCL1	NDE	DOCK7	NDE	1
CCL1	NDE	LINC01149	NF	1
CCL1	NDE	HLA-DQB2	NDE	1
FGF13	NDE	LINC01149	NF	1
FGF13	NDE	HLA-DQB2	NDE	1
SDK2	NDE	unknown	NF	1
EBF4	NDE	LINC01149	NF	1
EBF4	NDE	HLA-DQB2	NDE	1
CHN2	NDE	EBF4	NDE	1
GAPVD1	NDE	LINC01149	NF	1
GAPVD1	NDE	HLA-DQB2	NDE	1
CHN2	NDE	GAPVD1	NDE	1
GAPVD1	NDE	SDK2	NDE	1
ADAMTS9	NDE	TUBB	NDE	1
ADAMTS9	NDE	HLA-DQB2	NDE	1
HLA-DQB2	NDE	TUBB	NDE	1
CNTNAP5	NDE	HLA-DOB	NDE	1
CNTNAP5	NDE	NELFE	NDE	1
HLA-DOB	NDE	PLTP	NDE	1
NELFE	NDE	PLTP	NDE	1
DOK6	NDE	HLA-DOB	NDE	1
DOK6	NDE	NELFE	NDE	1
ATF6B	NDE	HLA-DOB	NDE	1
CRIM1	NDE	unknown	NF	1
PHTF1	NDE	TSBP1	NDE	1
CRIM1	NDE	TSBP1	NDE	1
CRIM1	NDE	TSBP1-AS1	NF	1
ACSL1	NDE	PHTF1	NDE	1
LOC124901300	NF	PBRM1	NDE	1
BLOC1S5	NDE	HYDIN	NDE	1
BLOC1S5	NDE	BLOC1S5-TXNDC5	NDE	1
BLOC1S5	NDE	EEF1E1-BLOC1S5	NF	1
DCLK1	NDE	ZBTB20	NDE	1
DCLK1	NDE	ZBTB20-AS5	NF	1
PRELID2	NDE	PTPRG	NDE	1
LOC105377481	NF	TTC22	NDE	1
LOC107986195	NF	TTC22	NDE	1
LOC124904186	NF	ZEB1	NDE	1
ARID5B	NDE	LOC105371604	NF	1
PCDHGB1	NDE	UBE2H	NDE	1
PCDHGA3	NDE	PCDHGB1	NDE	1
PCDHGA2	NDE	PCDHGA3	NDE	1
PCDHGA1	NDE	PCDHGA2	NDE	1
DLGAP1	NDE	GTF2H4	NDE	1
DLGAP1	NDE	unknown	NF	1
DGKB	NDE	GTF2H4	NDE	1
DGKB	NDE	unknown	NF	1
LINC01725	NF	LY6G5B	NDE	1
LINC01725	NF	unknown	NF	1
LY6G5B	NDE	PCDH15	NDE	1
LY6G5B	NDE	PTPRO	NDE	1
PTPRO	NDE	unknown	NF	1
LY6G5B	NDE	TIMM17A	NDE	1
LY6G5B	NDE	MPG	NDE	1
MPG	NDE	unknown	NF	1
BIN2	NDE	LY6G5B	NDE	1
BIN2	NDE	unknown	NF	1
LINC02512	NF	LY6G5B	NDE	1
LINC02512	NF	unknown	NF	1
LINC02512	NF	LOC105370324	NF	1
LOC105370324	NF	LY6G5B	NDE	1
LY6G5B	NDE	SLC1A1	NDE	1
SLC1A1	NDE	unknown	NF	1
DRAXIN	NDE	LY6G5B	NDE	1
EIF4G3	NDE	LY6G5B	NDE	1
LY6G5B	NDE	PPP1R9A	NDE	1
ADGRL2	NDE	LY6G5B	NDE	1
LOC105376218	NF	LY6G5B	NDE	1
LOC124902932	NF	LY6G5B	NDE	1
JAKMIP3	NDE	LY6G5B	NDE	1
LY6G5B	NDE	TRMT9B	NDE	1
LOC124901889	NF	LY6G5B	NDE	1
LY6G5B	NDE	TBXAS1	NDE	1
HLA-DRA	NDE	LY6G5B	NDE	1
LY6G5B	NDE	PROX1-AS1	NF	1
PROX1-AS1	NF	unknown	NF	1
LY6G5B	NDE	TBC1D8B	NDE	1
LY6G5B	NDE	NCKAP5	NDE	1
CNTNAP2	NDE	NCKAP5	NDE	1
LY6G5B	NDE	VAV3-AS1	NF	1
VAV3-AS1	NF	unknown	NF	1
LY6G5B	NDE	PRKCA	NDE	1
LOC105376360	NF	LY6G5B	NDE	1
LOC105376360	NF	unknown	NF	1
GRIA1	NDE	LY6G5B	NDE	1
LINC00504	NF	LY6G5B	NDE	1
LOC105369165	NF	LY6G5B	NDE	1
LOC107986849	NF	LY6G5B	NDE	1
ECHDC3	NDE	LY6G5B	NDE	1
LY6G5B	NDE	SHISA6	NDE	1
LY6G5B	NDE	SANBR	NDE	1
SANBR	NDE	unknown	NF	1
DAPK2	NDE	LY6G5B	NDE	1
LY6G5B	NDE	ROBO2	NDE	1
GRIK4	NDE	LY6G5B	NDE	1
LOC105375920	NF	LY6G5B	NDE	1
LY6G5B	NDE	TUNAR	NDE	1
LY6G5B	NDE	TMEM167A	NDE	1
LY6G5B	NDE	SCARNA18	NF	1
LOC105378797	NF	PIP5K1A	NDE	1
LY6G5B	NDE	PIP5K1A	NDE	1
LOC105378797	NF	LY6G5B	NDE	1
LDLRAD3	NDE	LY6G5B	NDE	1
LOC101928510	NF	LY6G5B	NDE	1
ADAMTS19	NDE	ZNRD1ASP	NF	1
ADAMTS19	NDE	unknown	NF	1
GPSM3	NDE	MICB-DT	NF	1
HLA-DQA2	NDE	LOC100294145	NF	1
LOC100294145	NF	LOXL2	NDE	1
HLA-DQA2	NDE	LOXL2	NDE	1
CDH18	NDE	LOC124901300	NF	1
C6orf15	NF	CDH18	NDE	1
CDH18	NDE	LINC01581	NF	1
C6orf15	NF	LOC124901300	NF	1
LINC01581	NF	LOC124901300	NF	1
C6orf15	NF	LINC01581	NF	1
LOC124901300	NF	TGFBR1	NDE	1
CMPK1	NDE	LOC124901300	NF	1
YEATS4	NDE	unknown	NF	1
LOC124901300	NF	YEATS4	NDE	1
LOC100294145	NF	NRXN3	NDE	1
NRXN3	NDE	unknown	NF	1
LOC100294145	NF	UNC5D	NDE	1
UNC5D	NDE	unknown	NF	1
LOC100294145	NF	NAA60	NDE	1
NAA60	NDE	unknown	NF	1
C3orf70	NF	LOC105376634	NF	1
LOC100294145	NF	LOC105376634	NF	1
LOC105376634	NF	unknown	NF	1
ASH2L	NDE	SLC9A9	NDE	1
ASH2L	NDE	LOC100294145	NF	1
ASH2L	NDE	unknown	NF	1
HLA-DOB	NDE	SLC9A9	NDE	1
HLA-DOB	NDE	LOC100294145	NF	1
LOC105369617	NF	SLC9A9	NDE	1
LOC100294145	NF	LOC105369617	NF	1
LOC105369617	NF	unknown	NF	1
GSDME	NDE	SLC9A9	NDE	1
GSDME	NDE	LOC100294145	NF	1
GSDME	NDE	unknown	NF	1
GAS2	NDE	SLC9A9	NDE	1
GAS2	NDE	LOC100294145	NF	1
GAS2	NDE	unknown	NF	1
ARHGAP26	NDE	MICB-DT	NF	1
ARHGAP26	NDE	DNAI7	NDE	1
LOC124900227	NF	TRIM40	NDE	1
MICB-DT	NF	ZC3H3	NDE	1
ZC3H3	NDE	unknown	NF	1
LRP1B	NDE	MICB-DT	NF	1
LRP1B	NDE	unknown	NF	1
DZANK1	NDE	MICB-DT	NF	1
MICB-DT	NF	NDST4	NDE	1
NDST4	NDE	unknown	NF	1
AQP4-AS1	NF	CHST9	NDE	1
AQP4-AS1	NF	unknown	NF	1
ACSL1	NDE	LOC124901297	NF	1
ACSL1	NDE	LINC00243	NF	1
GALNT17	NDE	PHTF1	NDE	1
GALNT17	NDE	HLA-DOB	NDE	1
HCG20	NDE	HLA-DQB2	NDE	1
GC	NDE	PCDH15	NDE	1
GC	NDE	LOC105378311	NF	1
HLA-DRA	NDE	SLC12A8	NDE	1
SLC12A8	NDE	unknown	NF	1
C6orf15	NF	PHTF1	NDE	1
NHS	NDE	PHTF1	NDE	1
NHS	NDE	unknown	NF	1
LRIG1	NDE	NHS	NDE	1
DCAF8	NDE	MGRN1	NDE	1
LOC105378797	NF	PHTF1	NDE	1
DCAF8	NDE	LOC105378797	NF	1
LOC105378797	NF	LRIG1	NDE	1
OPHN1	NDE	PHTF1	NDE	1
DCAF8	NDE	OPHN1	NDE	1
LRIG1	NDE	OPHN1	NDE	1
LINC02820	NF	PHTF1	NDE	1
DCAF8	NDE	LINC02820	NF	1
DCAF8	NDE	LOC107984537	NF	1
LINC02820	NF	LRIG1	NDE	1
PHTF1	NDE	SLC7A14	NDE	1
PHTF1	NDE	SLC7A14-AS1	NDE	1
DCAF8	NDE	SLC7A14	NDE	1
DCAF8	NDE	SLC7A14-AS1	NDE	1
LRIG1	NDE	SLC7A14	NDE	1
LRIG1	NDE	SLC7A14-AS1	NDE	1
CDH26	NDE	HES1	NDE	1
CDH26	NDE	unknown	NF	1
CDH26	NDE	TAP2	NDE	1
HES1	NDE	MCOLN2	NDE	1
MCOLN2	NDE	unknown	NF	1
MCOLN2	NDE	TAP2	NDE	1
ASCC3	NDE	HES1	NDE	1
ASCC3	NDE	unknown	NF	1
ASCC3	NDE	TAP2	NDE	1
CFAP20DC-DT	NF	HES1	NDE	1
CFAP20DC-DT	NF	TAP2	NDE	1
HES1	NDE	LSM6	NDE	1
LSM6	NDE	unknown	NF	1
LSM6	NDE	TAP2	NDE	1
LRRC31	NDE	MICB-DT	NF	1
LOC124901486	NF	unknown	NF	1
QPCT	NDE	unknown	NF	1
HCG20	NDE	QPCT	NDE	1
PLCB1	NDE	TRPM3	NDE	1
LOC107986891	NF	LY6G5B	NDE	1
LOC107986891	NF	unknown	NF	1
ENOX1	NDE	LY6G5B	NDE	1
LY6G5B	NDE	NTF3	NDE	1
CAMKMT	NDE	LY6G5B	NDE	1
CAMKMT	NDE	unknown	NF	1
BLMH	NDE	LY6G5B	NDE	1
LOC105371720	NF	LY6G5B	NDE	1
LY6G5B	NDE	USP7	NDE	1
GRM7	NDE	TENM2	NDE	1
TENM2	NDE	unknown	NF	1
ADAMTSL3	NDE	C3orf70	NF	1
GC	NDE	NAV2	NDE	1
LINC02955	NF	PHTF1	NDE	1
DCAF8	NDE	LINC02955	NF	1
LINC02955	NF	LRIG1	NDE	1
KCNAB1	NDE	PHTF1	NDE	1
DCAF8	NDE	KCNAB1	NDE	1
KCNAB1	NDE	LRIG1	NDE	1
HES1	NDE	XXYLT1	NDE	1
XXYLT1	NDE	unknown	NF	1
TAP2	NDE	XXYLT1	NDE	1
HES1	NDE	TNNI3K	NDE	1
FPGT-TNNI3K	NDE	HES1	NDE	1
TAP2	NDE	TNNI3K	NDE	1
FPGT-TNNI3K	NDE	TAP2	NDE	1
HES1	NDE	LOC124906096	NF	1
HES1	NDE	LOC124906097	NF	1
LOC124906096	NF	TAP2	NDE	1
LOC124906096	NF	LOC124906097	NF	1
CALN1	NDE	HES1	NDE	1
CALN1	NDE	unknown	NF	1
CALN1	NDE	TAP2	NDE	1
PZP	NDE	unknown	NF	1
KLRG1	NDE	PZP	NDE	1
HCG20	NDE	PZP	NDE	1
HCG20	NDE	KLRG1	NDE	1
NUP155	NDE	SLC28A2	NDE	1
NUP155	NDE	SLC28A2-AS1	NF	1
PSORS1C3	NDE	SLC28A2	NDE	1
PSORS1C3	NDE	SLC28A2-AS1	NF	1
LOC105376250	NF	SLC28A2	NDE	1
LOC105376250	NF	SLC28A2-AS1	NF	1
LOC107984696	NF	RP9P	NF	1
GPC5	NDE	LINC01090	NF	1
KCNQ5	NDE	LINC02994	NF	1
KCNQ5-IT1	NF	LINC02994	NF	1
FAN1	NDE	MTMR10	NDE	1
NIP7	NDE	RABGAP1L	NDE	1
COG8	NDE	NIP7	NDE	1
NELL2	NDE	unknown	NF	1
PSORS1C3	NDE	ZNRD1ASP	NF	1
MGAT4C	NDE	PCDH15	NDE	1
LOC105378311	NF	MGAT4C	NDE	1
PSORS1C1	NDE	ROBO2	NDE	1
HES1	NDE	LARGE1	NDE	1
BBLN	NDE	TSBP1-AS1	NF	1
BBLN	NDE	unknown	NF	1
GTF2H4	NDE	HLA-DQB2	NDE	1
HES1	NDE	OAS2	NDE	1
OAS2	NDE	unknown	NF	1
OAS2	NDE	TAP2	NDE	1
DSC3	NDE	HES1	NDE	1
DSC3	NDE	unknown	NF	1
DSC3	NDE	TAP2	NDE	1
CDC14B	NDE	PDE6A	NDE	1
KIAA1210	NDE	LOC105376250	NF	1
CDKAL1	NDE	KIAA1210	NDE	1
CDKAL1	NDE	LOC105376250	NF	1
CDKAL1	NDE	NELL2	NDE	1
GC	NDE	TVP23A	NDE	1
OR2W1-AS1	NF	TVP23A	NDE	1
TVP23A	NDE	unknown	NF	1
EGFEM1P	NF	MAGI3	NDE	1
EGFEM1P	NF	unknown	NF	1
AGT	NDE	unknown	NF	1
AGT	NDE	HLA-DQA2	NDE	1
GC	NDE	MGAT4C	NDE	1
MGAT4C	NDE	NAV2	NDE	1
HES1	NDE	LOC105370003	NF	1
LOC105370003	NF	unknown	NF	1
LOC105370003	NF	TAP2	NDE	1
FAM133A	NF	HES1	NDE	1
FAM133A	NF	unknown	NF	1
FAM133A	NF	TAP2	NDE	1
OR2W1-AS1	NF	TSBP1	NDE	1
OR2W1-AS1	NF	TSBP1-AS1	NF	1
LOC107986141	NF	NUP155	NDE	1
HTR3B	NDE	LOC107986141	NF	1
HTR3B	NDE	NUP155	NDE	1
LINC02220	NF	PDE11A	NDE	1
PDE11A	NDE	TSBP1	NDE	1
PDE11A	NDE	TSBP1-AS1	NF	1
ATP8A2	NDE	LINC02220	NF	1
ATP8A2	NDE	TSBP1	NDE	1
ATP8A2	NDE	TSBP1-AS1	NF	1
PHTF1	NDE	TAP2	NDE	1
DYNC1I2	NDE	TAP2	NDE	1
DNAH5	NDE	TSBP1-AS1	NF	1
IQCJ	NF	TSBP1	NDE	1
ABHD16A	NDE	TSBP1-AS1	NF	1
ABHD16A	NDE	LOC105375019	NF	1
CPS1	NDE	unknown	NF	1
CPS1	NDE	SKIV2L	NDE	1
CPS1	NDE	HCG20	NDE	1
HCG20	NDE	SKIV2L	NDE	1
DYNC1I2	NDE	TSBP1-AS1	NF	1
PDE8B	NDE	TSBP1	NDE	1
PDE8B	NDE	TSBP1-AS1	NF	1
NOTCH4	NDE	PDE8B	NDE	1
NOTCH4	NDE	TSBP1	NDE	1
NOTCH4	NDE	TSBP1-AS1	NF	1
PIK3R3	NDE	SEMA5A	NDE	1
P3R3URF-PIK3R3	NF	PIK3R3	NDE	1
PIK3R3	NDE	unknown	NF	1
P3R3URF-PIK3R3	NF	unknown	NF	1
HLA-DOB	NDE	PIK3R3	NDE	1
HLA-DOB	NDE	P3R3URF-PIK3R3	NF	1
HLA-DOB	NDE	SEMA5A	NDE	1
HLA-DQA2	NDE	ZNRD1ASP	NF	1
ARHGAP42	NDE	LINC02220	NF	1
ARHGAP42	NDE	TSBP1	NDE	1
ARHGAP42	NDE	TSBP1-AS1	NF	1
ARHGAP42	NDE	OCA2	NDE	1
OCA2	NDE	unknown	NF	1
GTF2H4	NDE	PDE4B	NDE	1
PDE4B	NDE	TSBP1	NDE	1
PDE4B	NDE	TSBP1-AS1	NF	1
ATF6B	NDE	unknown	NF	1
LINC02220	NF	MAGI3	NDE	1
MIS18A	NDE	OCA2	NDE	1
LINC02220	NF	LINC02664	NF	1
LINC02664	NF	TSBP1	NDE	1
LINC02664	NF	TSBP1-AS1	NF	1
LINC02664	NF	OCA2	NDE	1
LINC01100	NF	unknown	NF	1
IL12A-AS1	NF	unknown	NF	1
HTR3B	NDE	LINC01100	NF	1
HTR3B	NDE	IL12A-AS1	NF	1
GTF2H4	NDE	LOC105376398	NF	1
LOC105376398	NF	TSBP1	NDE	1
LOC105376398	NF	TSBP1-AS1	NF	1
ESRRG	NDE	TSBP1	NDE	1
ESRRG	NDE	TSBP1-AS1	NF	1
C6orf15	NF	ESRRG	NDE	1
C6orf15	NF	LOC124904512	NF	1
ESRRG	NDE	PSORS1C1	NDE	1
C6orf15	NF	TSBP1	NDE	1
C6orf15	NF	TSBP1-AS1	NF	1
PSORS1C1	NDE	TSBP1	NDE	1
PSORS1C1	NDE	TSBP1-AS1	NF	1
MIPOL1	NDE	unknown	NF	1
HLA-DOB	NDE	MIPOL1	NDE	1
NIBAN1	NDE	XYLT1	NDE	1
CDH18	NDE	GTF2H4	NDE	1
CDH18	NDE	TSBP1	NDE	1
CDH18	NDE	TSBP1-AS1	NF	1
PHTF1	NDE	TCP11L2	NDE	1
DCAF8	NDE	TCP11L2	NDE	1
TCP11L2	NDE	unknown	NF	1
GTF2H4	NDE	ZNF33B	NDE	1
TSBP1	NDE	ZNF33B	NDE	1
TSBP1-AS1	NF	ZNF33B	NDE	1
HCG23	NF	SLC26A5	NDE	1
SLC26A5	NDE	TSBP1-AS1	NF	1
SLC26A5	NDE	TAP2	NDE	1
FHIT	NDE	TSBP1-AS1	NF	1
CFAP20DC-DT	NF	FHIT	NDE	1
FHIT	NDE	unknown	NF	1
CCDC148	NDE	HCG23	NF	1
CCDC148	NDE	TSBP1-AS1	NF	1
CCDC148-AS1	NF	HCG23	NF	1
CCDC148-AS1	NF	TSBP1-AS1	NF	1
CCDC148	NDE	TAP2	NDE	1
CCDC148-AS1	NF	TAP2	NDE	1
MSH5	NDE	unknown	NF	1
MSH5-SAPCD1	NF	unknown	NF	1
MSH5	NDE	NPAS3	NDE	1
MSH5	NDE	MSH5-SAPCD1	NF	1
NPAS3	NDE	unknown	NF	1
GLIS1	NDE	unknown	NF	1
HLA-DMA	NDE	SYNE1	NDE	1
HLA-DMA	NDE	HLA-DRA	NDE	1
NIBAN1	NDE	unknown	NF	1
XYLT1	NDE	unknown	NF	1
GALNTL6	NDE	PHTF1	NDE	1
BRD2	NDE	PHTF1	NDE	1
LOC124901302	NF	PHTF1	NDE	1
GTF2H4	NDE	LOC124902500	NF	1
LOC124902500	NF	TSBP1	NDE	1
LOC124902500	NF	TSBP1-AS1	NF	1
BCL2	NDE	GTF2H4	NDE	1
BCL2	NDE	TSBP1	NDE	1
BCL2	NDE	TSBP1-AS1	NF	1
PHTF1	NDE	SGF29	NDE	1
POLR3GL	NDE	SGF29	NDE	1
LIX1L	NDE	SGF29	NDE	1
GTF2H4	NDE	LOC124904355	NF	1
LOC124904355	NF	TSBP1	NDE	1
LOC124904355	NF	TSBP1-AS1	NF	1
LMNB2	NDE	PTPN22	DE	1
AP4B1-AS1	NF	LMNB2	NDE	1
GPSM3	NDE	LMNB2	NDE	1
DYNC1I1	NDE	LMNB2	NDE	1
PTPN22	DE	SUGP2	NDE	1
AP4B1-AS1	NF	SUGP2	NDE	1
GPSM3	NDE	SUGP2	NDE	1
DYNC1I1	NDE	SUGP2	NDE	1
GTF2H4	NDE	TBC1D22A	NDE	1
GTF2H4	NDE	LOC124905140	NF	1
TBC1D22A	NDE	TSBP1	NDE	1
TBC1D22A	NDE	TSBP1-AS1	NF	1
PTPN22	DE	unknown	NF	1
AP4B1-AS1	NF	PTPN22	DE	1
DYNC1I1	NDE	unknown	NF	1
GTF2H4	NDE	PAK5	NDE	1
PAK5	NDE	TSBP1	NDE	1
PAK5	NDE	TSBP1-AS1	NF	1
LINC02220	NF	NUP155	NDE	1
GTF2H4	NDE	LOC107984041	NF	1
LOC107984041	NF	TSBP1	NDE	1
LOC107984041	NF	TSBP1-AS1	NF	1
GTF2H4	NDE	PCDH15	NDE	1
PCDH15	NDE	TSBP1	NDE	1
PCDH15	NDE	TSBP1-AS1	NF	1
GTF2H4	NDE	RFX3	NDE	1
RFX3	NDE	TSBP1	NDE	1
RFX3	NDE	TSBP1-AS1	NF	1
PHTF1	NDE	SKINT1L	NF	1
LINC02794	NF	PHTF1	NDE	1
SKINT1L	NF	unknown	NF	1
LINC02794	NF	unknown	NF	1
LINC00243	NF	TSBP1-AS1	NF	1
AASDHPPT	NDE	unknown	NF	1
AASDHPPT	NDE	HTR3B	NDE	1
MUC19	NDE	unknown	NF	1
LOC105369736	NF	MUC19	NDE	1
HLA-DQA2	NDE	MUC19	NDE	1
HLA-DQA2	NDE	LOC105369736	NF	1
HLA-DPA1	NDE	MUC19	NDE	1
HLA-DPA1	NDE	LOC105369736	NF	1
EGF	NDE	PTPN22	DE	1
AP4B1-AS1	NF	EGF	NDE	1
EGF	NDE	GPSM3	NDE	1
DYNC1I1	NDE	EGF	NDE	1
GTF2H4	NDE	LINC02137	NF	1
LINC02137	NF	TSBP1	NDE	1
LINC02137	NF	TSBP1-AS1	NF	1
LHFPL3	NDE	unknown	NF	1
HLA-DRA	NDE	PCDH9	NDE	1
PCDH9	NDE	unknown	NF	1
CLSTN2	NDE	GTF2H4	NDE	1
CLSTN2	NDE	TSBP1	NDE	1
CLSTN2	NDE	TSBP1-AS1	NF	1
CLSTN2	NDE	LOC107984253	NF	1
GTF2H4	NDE	LOC107984253	NF	1
LOC107984253	NF	TSBP1	NDE	1
LOC107984253	NF	TSBP1-AS1	NF	1
GTF2H4	NDE	IQSEC3	NDE	1
GTF2H4	NDE	LOC574538	NF	1
IQSEC3	NDE	TSBP1	NDE	1
IQSEC3	NDE	TSBP1-AS1	NF	1
GTF2H4	NDE	IQGAP2	NDE	1
IQGAP2	NDE	TSBP1	NDE	1
IQGAP2	NDE	TSBP1-AS1	NF	1
DLX1	NDE	unknown	NF	1
DLX1	NDE	GTF2H4	NDE	1
DLX1	NDE	TSBP1	NDE	1
DLX1	NDE	TSBP1-AS1	NF	1
EDIL3-DT	NF	GTF2H4	NDE	1
EDIL3-DT	NF	TSBP1	NDE	1
EDIL3-DT	NF	TSBP1-AS1	NF	1
GTF2H4	NDE	NPHP1	NDE	1
NPHP1	NDE	TSBP1	NDE	1
NPHP1	NDE	TSBP1-AS1	NF	1
LINC02571	NF	NRADDP	NF	1
LOC112267902	NF	unknown	NF	1
AGBL3	NDE	HLA-DRA	NDE	1
AGBL3	NDE	unknown	NF	1
GTF2H4	NDE	ZNRD1ASP	NF	1
TSBP1	NDE	ZNRD1ASP	NF	1
LOC124900362	NF	unknown	NF	1
GTF2H4	NDE	LOC124900362	NF	1
LOC124900362	NF	TSBP1	NDE	1
LOC124900362	NF	TSBP1-AS1	NF	1
MUCL3	NDE	unknown	NF	1
ERBB4	NDE	GTF2H4	NDE	1
ERBB4	NDE	TSBP1	NDE	1
ERBB4	NDE	TSBP1-AS1	NF	1
CNTN5	NDE	unknown	NF	1
CNTN5	NDE	GTF2H4	NDE	1
CNTN5	NDE	TSBP1	NDE	1
CNTN5	NDE	TSBP1-AS1	NF	1
MIS18A	NDE	unknown	NF	1
LOC408186	NF	MIS18A	NDE	1
REELD1	NF	unknown	NF	1
ANTXRLP1	NF	unknown	NF	1
GTF2H4	NDE	REELD1	NF	1
REELD1	NF	TSBP1	NDE	1
REELD1	NF	TSBP1-AS1	NF	1
ANTXRLP1	NF	REELD1	NF	1
ANTXRLP1	NF	GTF2H4	NDE	1
ANTXRLP1	NF	TSBP1	NDE	1
ANTXRLP1	NF	TSBP1-AS1	NF	1
CPPED1	NDE	unknown	NF	1
CPPED1	NDE	GTF2H4	NDE	1
CPPED1	NDE	TSBP1	NDE	1
CPPED1	NDE	TSBP1-AS1	NF	1
ATOH8	NDE	DOCK8	NDE	1
ATOH8	NDE	LOC105370604	NF	1
DOCK8	NDE	HLA-DQA2	NDE	1
HLA-DQA2	NDE	LOC105370604	NF	1
DOCK8	NDE	LOC105370604	NF	1
ATOH8	NDE	ZNF184	NDE	1
HLA-DQA2	NDE	ZNF184	NDE	1
GTF2H4	NDE	KAZN	NDE	1
KAZN	NDE	TSBP1	NDE	1
KAZN	NDE	TSBP1-AS1	NF	1
IFI44	NDE	NAV2	NDE	1
LOC105371308	NF	unknown	NF	1
GTF2H4	NDE	LOC105371308	NF	1
LOC105371308	NF	TSBP1	NDE	1
LOC105371308	NF	TSBP1-AS1	NF	1
LOC124901297	NF	LOC124906267	NF	1
LINC00243	NF	LOC124906267	NF	1
LOC124901297	NF	MEGF8	NDE	1
LINC00243	NF	MEGF8	NDE	1
PDZRN3	NDE	unknown	NF	1
GTF2H4	NDE	PDZRN3	NDE	1
PDZRN3	NDE	TSBP1	NDE	1
PDZRN3	NDE	TSBP1-AS1	NF	1
LINC02220	NF	SLC35F3	NDE	1
LINC01630	NDE	MAGI3	NDE	1
LINC01630	NDE	NOTCH4	NDE	1
AGPAT1	NDE	MPIG6B	NDE	1
AGPAT1	NDE	LY6G6C	NDE	1
AGPAT1	NDE	GALNT17	NDE	1
GALNT17	NDE	MPIG6B	NDE	1
GALNT17	NDE	LY6G6C	NDE	1
NRADDP	NF	SUMF1	NDE	1
DDR1	NDE	NRADDP	NF	1
DDR1	NDE	SUMF1	NDE	1
MIR4640	NDE	SUMF1	NDE	1
LINC03003	NF	MAGI3	NDE	1
KAT2B	NDE	LINC03003	NF	1
LINC03003	NF	NOTCH4	NDE	1
LOC124901297	NF	SLC22A16	NDE	1
LOC105377938	NF	LOC124901297	NF	1
CFAP58	NDE	SLC22A16	NDE	1
CFAP58	NDE	LOC105377938	NF	1
LOC102723338	NF	LOC124901297	NF	1
LINC00243	NF	LOC102723338	NF	1
IFI44	NDE	KLHL3	NDE	1
LOC124901297	NF	POLA1	NDE	1
LINC00243	NF	POLA1	NDE	1
GRM8	NDE	LOC124901297	NF	1
GRM8	NDE	LINC00243	NF	1
ADCY2	NDE	LOC124901297	NF	1
ADCY2	NDE	LINC00243	NF	1
MAGI3	NDE	RXFP2	NDE	1
NOTCH4	NDE	RXFP2	NDE	1
CEP162	NDE	LOC124901297	NF	1
CEP162	NDE	LINC00243	NF	1
LOC124900762	NF	MAGI3	NDE	1
LOC124900762	NF	NOTCH4	NDE	1
LOC124901297	NF	RRBP1	NDE	1
LINC00243	NF	RRBP1	NDE	1
CFAP58	NDE	RRBP1	NDE	1
NUP155	NDE	TRIM40	NDE	1
LOC124900227	NF	NUP155	NDE	1
PCNX2	NDE	WDR7	NDE	1
LOC124901297	NF	WDR7	NDE	1
LINC00243	NF	WDR7	NDE	1
LOC124904200	NF	MAGI3	NDE	1
LOC124904200	NF	NOTCH4	NDE	1
AFF1	NDE	MAGI3	NDE	1
AFF1	NDE	LOC105377320	NF	1
AFF1	NDE	KAT2B	NDE	1
KAT2B	NDE	LOC105377320	NF	1
AFF1	NDE	NOTCH4	NDE	1
LOC105377320	NF	NOTCH4	NDE	1
NOTCH4	NDE	SCN5A	NDE	1
LINC00243	NF	SCN5A	NDE	1
SCN5A	NDE	unknown	NF	1
DNAH5	NDE	MAGI3	NDE	1
DNAH5	NDE	NOTCH4	NDE	1
CDH13	NDE	MAGI3	NDE	1
CDH13	NDE	NOTCH4	NDE	1
LOC105370512	NF	LOC124901297	NF	1
LINC00243	NF	LOC105370512	NF	1
LOC105377127	NF	LOC124901297	NF	1
LINC00243	NF	LOC105377127	NF	1
SKINT1L	NF	TSBP1	NDE	1
SKINT1L	NF	TSBP1-AS1	NF	1
LINC02794	NF	TSBP1	NDE	1
LINC02794	NF	TSBP1-AS1	NF	1
PSMB9	NDE	unknown	NF	1
LOC124901297	NF	LOC124906096	NF	1
LOC124901297	NF	LOC124906097	NF	1
LINC00243	NF	LOC124906096	NF	1
LINC00243	NF	LOC124906097	NF	1
CAMK4	NDE	LY6G5B	NDE	1
CAMK4	NDE	unknown	NF	1
LINC02220	NF	MICA-AS1	NF	1
LOC124901297	NF	TRNP1	NDE	1
LINC00243	NF	TRNP1	NDE	1
CFAP91	NDE	MAGI3	NDE	1
CFAP91	NDE	KAT2B	NDE	1
CFAP91	NDE	NOTCH4	NDE	1
CREB5	NDE	MAGI3	NDE	1
CREB5	NDE	KAT2B	NDE	1
CREB5	NDE	NOTCH4	NDE	1
MAGI3	NDE	PRICKLE2	NDE	1
NOTCH4	NDE	PRICKLE2	NDE	1
BACH2	DE	unknown	NF	1
BACH2	DE	LINC00243	NF	1
MACROD2	NDE	MAGI3	NDE	1
KAT2B	NDE	MACROD2	NDE	1
MACROD2	NDE	NOTCH4	NDE	1
E2F3	NDE	LOC124901297	NF	1
E2F3	NDE	LINC00243	NF	1
MAGI3	NDE	NTRK1	NDE	1
KAT2B	NDE	NTRK1	NDE	1
NOTCH4	NDE	NTRK1	NDE	1
MAGI3	NDE	SPOCK1	NDE	1
NOTCH4	NDE	SPOCK1	NDE	1
CYRIA	NDE	LINC01594	NF	1
HLA-DOA	NDE	LINC01594	NF	1
LINC01594	NF	LOC107984041	NF	1
LINC01594	NF	unknown	NF	1
CYRIA	NDE	HLA-DOA	NDE	1
CYRIA	NDE	LOC107984041	NF	1
CYRIA	NDE	unknown	NF	1
HLA-DOA	NDE	LOC107984041	NF	1
HLA-DOA	NDE	unknown	NF	1
LOC107984041	NF	unknown	NF	1
PCNX2	NDE	USP12	NDE	1
LOC124901297	NF	USP12	NDE	1
LINC00243	NF	USP12	NDE	1
MAP2	NDE	MICB-DT	NF	1
BTNL2	NDE	MICB-DT	NF	1
MAGI3	NDE	NOVA1-DT	NF	1
KAT2B	NDE	NOVA1-DT	NF	1
NOTCH4	NDE	NOVA1-DT	NF	1
HMG20A	NDE	MAGI3	NDE	1
HMG20A	NDE	KAT2B	NDE	1
HMG20A	NDE	NOTCH4	NDE	1
LOC105376809	NF	MAGI3	NDE	1
LOC105376809	NF	NOTCH4	NDE	1
GDAP1	NDE	LOC124901297	NF	1
GDAP1	NDE	LINC00243	NF	1
LY6G5B	NDE	NELFE	NDE	1
MAGI3	NDE	MED12L	NDE	1
MED12L	NDE	unknown	NF	1
MED12L	NDE	NOTCH4	NDE	1
MAGI3	NDE	NFATC3	NDE	1
NFATC3	NDE	NOTCH4	NDE	1
MAGI3	NDE	SOX5	NDE	1
KAT2B	NDE	SOX5	NDE	1
NOTCH4	NDE	SOX5	NDE	1
MAGI3	NDE	STK32A	NDE	1
DPYSL3	NDE	KAT2B	NDE	1
KAT2B	NDE	STK32A	NDE	1
NOTCH4	NDE	STK32A	NDE	1
CNGB3	NDE	PCNX2	NDE	1
CNGB3	NDE	LOC124901297	NF	1
CNGB3	NDE	LINC00243	NF	1
LOC124904358	NF	MAGI3	NDE	1
KAT2B	NDE	LOC124904358	NF	1
LOC124904358	NF	NOTCH4	NDE	1
C10orf126	NF	MAGI3	NDE	1
C10orf126	NF	unknown	NF	1
C10orf126	NF	NOTCH4	NDE	1
ATP1B1	NDE	TENM2	NDE	1
ATP1B1	NDE	LINC00243	NF	1
LINC00243	NF	TENM2	NDE	1
BRD2	NDE	TENM4	NDE	1
LOC124901302	NF	TENM4	NDE	1
LY6G5B	NDE	MAGI3	NDE	1
EGF	NDE	MAGI3	NDE	1
EGF	NDE	KAT2B	NDE	1
EGF	NDE	NOTCH4	NDE	1
NUP155	NDE	SGF29	NDE	1
MECOM	NDE	unknown	NF	1
CFB	NDE	MECOM	NDE	1
AGPAT1	NDE	ATG16L2	NDE	1
ATG16L2	NDE	unknown	NF	1
AGPAT1	NDE	LOC102723341	NF	1
LOC102723341	NF	unknown	NF	1
PARD3B	NDE	unknown	NF	1
CFB	NDE	PARD3B	NDE	1
AGPAT1	NDE	SPATA22	NDE	1
AGPAT1	NDE	TRPV3	NDE	1
SPATA22	NDE	unknown	NF	1
SPATA22	NDE	TRPV3	NDE	1
AGPAT1	NDE	MYOT	NDE	1
AGPAT1	NDE	PKD2L2-DT	NF	1
MYOT	NDE	unknown	NF	1
MYOT	NDE	PKD2L2-DT	NF	1
LOC105371984	NF	MBP	NDE	1
HLA-DOB	NDE	MAGI3	NDE	1
CADPS	NDE	LOC105369844	NF	1
LOC105369844	NF	LOC107985440	NF	1
AGPAT1	NDE	MBTPS1	NDE	1
MBTPS1	NDE	unknown	NF	1
AGPAT1	NDE	UTRN	NDE	1
UTRN	NDE	unknown	NF	1
AGPAT1	NDE	LINC02042	NF	1
CADPS	NDE	RAP1GDS1	NDE	1
LOC105372091	NF	RAP1GDS1	NDE	1
LINC02570	NF	unknown	NF	1
AGPAT1	NDE	KHDRBS2	NDE	1
KHDRBS2	NDE	unknown	NF	1
RAP1GDS1	NDE	RNF217	NDE	1
AGPAT1	NDE	CLSTN2	NDE	1
AGPAT1	NDE	CSMD1	NDE	1
AGPAT1	NDE	LOC105376090	NF	1
LOC105376090	NF	unknown	NF	1
PBRM1	NDE	unknown	NF	1
LOC124901297	NF	LY6G5B	NDE	1
HLA-DRA	NDE	SLC35F3	NDE	1
AGPAT1	NDE	SLC13A1	NDE	1
SLC13A1	NDE	unknown	NF	1
AGPAT1	NDE	LINGO2	NDE	1
LINGO2	NDE	unknown	NF	1
LINGO2	NDE	POT1-AS1	NF	1
AGPAT1	NDE	LOC105370481	NF	1
LOC105370481	NF	unknown	NF	1
CAPZB	NDE	TAP2	NDE	1
AGPAT1	NDE	HDAC9	NDE	1
HDAC9	NDE	unknown	NF	1
HDAC9	NDE	POT1-AS1	NF	1
AGPAT1	NDE	LOC105376637	NF	1
AGPAT1	NDE	MFGE8	NDE	1
LOC105376637	NF	unknown	NF	1
MFGE8	NDE	unknown	NF	1
LOC105376637	NF	MFGE8	NDE	1
C5orf64-AS1	NF	DAB1	NDE	1
C5orf64-AS1	NF	LOC107984960	NF	1
AGPAT1	NDE	NWD2	NDE	1
NWD2	NDE	unknown	NF	1
HCG20	NDE	MIER1	NDE	1
AGPAT1	NDE	LOC105370982	NF	1
AGPAT1	NDE	RERE	NDE	1
RERE	NDE	unknown	NF	1
OR12D3	NDE	SLC35F3	NDE	1
OR12D3	NDE	unknown	NF	1
GRM7	NDE	SLC35F3	NDE	1
DCDC2	NDE	SLC35F3	NDE	1
DCDC2	NDE	GRM7	NDE	1
DCDC2	NDE	unknown	NF	1
CAPZB	NDE	GTF2H4	NDE	1
GTF2H4	NDE	HLA-DRA	NDE	1
NUP155	NDE	OR11A1	NDE	1
AGPAT1	NDE	C4orf45	NF	1
C4orf45	NF	unknown	NF	1
C4orf45	NF	POT1-AS1	NF	1
ASMT	NDE	TAP2	NDE	1
GALNTL6	NDE	HYDIN	NDE	1
BRD2	NDE	HYDIN	NDE	1
HYDIN	NDE	LOC124901302	NF	1
AGPAT1	NDE	NXPH1	NDE	1
AGPAT1	NDE	LOC613266	NF	1
NXPH1	NDE	unknown	NF	1
MACROD2	NDE	NXPH1	NDE	1
MIER1	NDE	unknown	NF	1
SLC35F3	NDE	TRIM26	NDE	1
OR11A1	NDE	XDH	NDE	1
LYRM4	NDE	SLC35F3	NDE	1
LYRM4-AS1	NF	SLC35F3	NDE	1
LARGE1	NDE	OR11A1	NDE	1
IFNL2	NDE	MAGI3	NDE	1
MYT1L	NDE	NCKAP5	NDE	1
CACNA1D	NDE	MYT1L	NDE	1
CAMK2D	NDE	MYT1L	NDE	1
CACNA1D	NDE	NCKAP5	NDE	1
CAMK2D	NDE	NCKAP5	NDE	1
CACNA1D	NDE	CAMK2D	NDE	1
CAMK2D	NDE	FAM78B	NDE	1
CAMK2D	NDE	unknown	NF	1
LOC100505498	NF	LRP8	NDE	1
FGF14	NDE	GALNTL6	NDE	1

## Sheet: t2d
unknown	NF	unknown	NF	1699
LOC105376945	NF	unknown	NF	423
LOC105374230	NF	unknown	NF	233
LOC105370777	NF	LOC105370780	NF	131
CCDC12	NDE	unknown	NF	122
LINC01932	NF	unknown	NF	117
HGF	NDE	unknown	NF	94
LOC105369325	NF	LOC105374166	NF	78
LOC105374166	NF	RAD51B	NDE	61
LOC105369325	NF	RAD51B	NDE	61
LOC105374166	NF	MCF2	NDE	54
LOC105369325	NF	MCF2	NDE	54
PDGFRL	NDE	unknown	NF	54
DAB1	NDE	unknown	NF	51
LOC107986919	NF	unknown	NF	46
LOC105374166	NF	SLC25A15	NDE	44
LOC105374166	NF	TPTE2P5	NDE	44
LOC105369325	NF	SLC25A15	NDE	44
LOC105369325	NF	TPTE2P5	NDE	44
ACSL1	NDE	unknown	NF	44
MCF2	NDE	RAD51B	NDE	43
LATS2	NDE	unknown	NF	43
CPA6	NDE	unknown	NF	40
LOC105374166	NF	LOC107986108	NF	38
LOC105369325	NF	LOC107986108	NF	38
LINC02542	NF	unknown	NF	38
PRR16	NDE	unknown	NF	37
PMPCB	NDE	unknown	NF	37
DNAJC2	NDE	PMPCB	NDE	37
DAB1	NDE	HGF	NDE	36
LOC105372753	NF	unknown	NF	36
NRG1	NDE	unknown	NF	36
NRG1	NDE	NRG1-IT1	NF	36
RAD51B	NDE	SLC25A15	NDE	35
RAD51B	NDE	TPTE2P5	NDE	35
LOC105374925	NF	NEDD9	NDE	34
MTUS1	NDE	unknown	NF	33
GRM7	NDE	LOC105374166	NF	31
GRM7	NDE	LOC105369325	NF	31
NRXN3	NDE	unknown	NF	31
EPHB2	NDE	unknown	NF	31
ATP13A5	NDE	unknown	NF	31
LOC105370777	NF	LOC105374166	NF	30
LOC105369325	NF	LOC105370777	NF	30
LOC105369325	NF	LOC105370780	NF	30
WNT2B	NDE	unknown	NF	30
CNTN1	NDE	unknown	NF	28
ZNF117	NDE	unknown	NF	28
ERV3-1-ZNF117	NF	ZNF117	NDE	28
CDH23	NDE	unknown	NF	28
LOC107986108	NF	MCF2	NDE	27
NEDD9	NDE	unknown	NF	27
ULK4	NDE	unknown	NF	27
LOC107986108	NF	RAD51B	NDE	26
CCDC12	NDE	PRR16	NDE	25
LINC02542	NF	LOC105372753	NF	25
MCF2	NDE	SLC25A15	NDE	25
MCF2	NDE	TPTE2P5	NDE	25
LOC105370777	NF	RAD51B	NDE	25
GRM7	NDE	RAD51B	NDE	25
IGFBP-AS1	NF	unknown	NF	25
LOC101929230	NF	unknown	NF	25
LOC124906221	NF	unknown	NF	25
PRKG1	NDE	unknown	NF	24
CACNA2D3	NDE	unknown	NF	23
SPOCK1	NDE	unknown	NF	23
LOC107986108	NF	SLC25A15	NDE	22
LOC107986108	NF	TPTE2P5	NDE	22
GRM7	NDE	MCF2	NDE	22
LOC105369325	NF	unknown	NF	21
SV2C	NDE	unknown	NF	21
LOC107986919	NF	PDGFRL	NDE	21
CACNA2D3	NDE	CCDC12	NDE	20
LOC105370777	NF	MCF2	NDE	20
LOC105374166	NF	unknown	NF	20
LOC124903179	NF	unknown	NF	20
GUCY1A2	NDE	unknown	NF	20
SEC31B	NDE	unknown	NF	20
LINC03000	NF	unknown	NF	20
GRM7	NDE	SLC25A15	NDE	19
GRM7	NDE	TPTE2P5	NDE	19
LINC00470	NF	LOC105374166	NF	19
LINC00470	NF	LOC105369325	NF	19
LOC105373777	NF	unknown	NF	19
LOC105370777	NF	SLC25A15	NDE	18
LOC105370777	NF	TPTE2P5	NDE	18
LINC00470	NF	RAD51B	NDE	18
DLC1	NDE	unknown	NF	18
LINC02762	NF	unknown	NF	18
CCDC12	NDE	LOC124903179	NF	17
FMN2	NDE	unknown	NF	17
DPF3	NDE	unknown	NF	17
CCDC12	NDE	EPHB2	NDE	16
RAD51B	NDE	unknown	NF	16
NBAS	NDE	unknown	NF	16
DDX55	NDE	unknown	NF	16
TCF7L2	DE	unknown	NF	16
CCDC12	NDE	CNTN1	NDE	15
CCDC12	NDE	NRXN3	NDE	15
CCDC12	NDE	WNT2B	NDE	15
CCDC12	NDE	ST7L	NDE	15
ST7L	NDE	WNT2B	NDE	15
ST7L	NDE	unknown	NF	15
MCF2	NDE	unknown	NF	15
GRM7	NDE	LOC107986108	NF	15
IFI6	NDE	unknown	NF	15
CDH18	NDE	unknown	NF	15
IL1RN	NDE	unknown	NF	15
EGFEM1P	NDE	unknown	NF	15
CCDC12	NDE	ZNF117	NDE	14
CCDC12	NDE	ERV3-1-ZNF117	NF	14
CCDC12	NDE	CDH23	NDE	14
LOC105370777	NF	LOC107986108	NF	14
LINC00400	NF	LOC105374166	NF	14
LINC00400	NF	LOC105369325	NF	14
LOC107984801	NF	unknown	NF	14
LUZP2	NDE	unknown	NF	14
LINC00400	NF	RAD51B	NDE	13
LINC00470	NF	MCF2	NDE	13
FBN2	NDE	unknown	NF	13
LOC105379397	NF	unknown	NF	13
ZBTB20	NDE	unknown	NF	13
FGF2	NDE	unknown	NF	12
BMPR1B	NDE	unknown	NF	12
EVC2	NDE	unknown	NF	12
ATP8B4	NDE	unknown	NF	12
PCDH15	NDE	unknown	NF	12
CCDC12	NDE	FGF2	NDE	11
IFI6	NDE	LINC02542	NF	11
IFI6	NDE	LOC105372753	NF	11
ATP13A5	NDE	SV2C	NDE	11
LINC00470	NF	SLC25A15	NDE	11
LINC00470	NF	TPTE2P5	NDE	11
AHCYL2	NDE	unknown	NF	11
SPAG9	NDE	unknown	NF	11
FHIT	NDE	unknown	NF	11
LRMDA	NDE	unknown	NF	11
CACNA2D3	NDE	PRR16	NDE	10
CDH18	NDE	LINC02542	NF	10
CDH18	NDE	LOC105372753	NF	10
ADK	NDE	MSI2	NDE	10
SLC25A15	NDE	unknown	NF	10
SLC25A15	NDE	TPTE2P5	NDE	10
LINC00400	NF	SLC25A15	NDE	10
LINC00400	NF	TPTE2P5	NDE	10
DLC1	NDE	GUCY1A2	NDE	10
DLC1	NDE	LINC02762	NF	10
GUCY1A2	NDE	LINC02762	NF	10
ANKRD45	NDE	KLHL20	NDE	10
DDX55	NDE	LOC105370041	NF	10
C2CD3	NDE	unknown	NF	10
CNTN1	NDE	PRR16	NDE	9
LOC124903179	NF	PRR16	NDE	9
BMPR1B	NDE	LINC02542	NF	9
BMPR1B	NDE	LOC105372753	NF	9
FBN2	NDE	LINC02542	NF	9
FBN2	NDE	LOC105372753	NF	9
HGF	NDE	LOC107984801	NF	9
HGF	NDE	LOC105379397	NF	9
GTDC1	NDE	SPOCK1	NDE	9
SPOCK1	NDE	TARID	NF	9
OVOS2	NDE	PLXDC2	NDE	9
PLXDC2	NDE	SEPTIN4	NDE	9
PLXDC2	NDE	SEPTIN4-AS1	NF	9
OVOS2	NDE	SEPTIN4	NDE	9
OVOS2	NDE	SEPTIN4-AS1	NF	9
GRM7	NDE	LOC105370777	NF	9
GRM7	NDE	LOC105370780	NF	9
GRM7	NDE	unknown	NF	9
CCDC26	NF	unknown	NF	9
CFAP20DC-DT	NF	unknown	NF	9
CAMK2D	NDE	unknown	NF	9
CCDC12	NDE	NBAS	NDE	8
CACNA2D3	NDE	LOC124903179	NF	8
ACSL1	NDE	DPF3	NDE	8
IL1RN	NDE	NRG1	NDE	8
IL1RN	NDE	NRG1-IT1	NF	8
GTDC1	NDE	TARID	NF	8
LINC00400	NF	LOC107986108	NF	8
LINC00400	NF	MCF2	NDE	8
LINC00470	NF	LOC107986108	NF	8
LINC00470	NF	LOC105370777	NF	8
LINC00470	NF	LOC105370780	NF	8
DLC1	NDE	SPOCK1	NDE	8
GUCY1A2	NDE	SPOCK1	NDE	8
LINC02762	NF	SPOCK1	NDE	8
KLHL20	NDE	unknown	NF	8
CNTNAP5	NDE	unknown	NF	8
ZFHX4	NDE	unknown	NF	8
MACROD2	NDE	unknown	NF	8
PACS1	NDE	unknown	NF	8
NEDD9	NDE	PMPCB	NDE	7
DNAJC2	NDE	NEDD9	NDE	7
DNAJC2	NDE	LOC105374925	NF	7
LOC101929230	NF	PMPCB	NDE	7
DNAJC2	NDE	LOC101929230	NF	7
IGFBP-AS1	NF	PMPCB	NDE	7
DNAJC2	NDE	IGFBP-AS1	NF	7
CACNA2D3	NDE	CNTN1	NDE	7
NBAS	NDE	PRR16	NDE	7
FGF2	NDE	PRR16	NDE	7
NRXN3	NDE	ZNF117	NDE	7
ERV3-1-ZNF117	NF	NRXN3	NDE	7
EPHB2	NDE	ZNF117	NDE	7
EPHB2	NDE	ERV3-1-ZNF117	NF	7
WNT2B	NDE	ZNF117	NDE	7
ERV3-1-ZNF117	NF	WNT2B	NDE	7
ST7L	NDE	ZNF117	NDE	7
ERV3-1-ZNF117	NF	ST7L	NDE	7
CDH23	NDE	NRXN3	NDE	7
EPHB2	NDE	NRXN3	NDE	7
NRXN3	NDE	WNT2B	NDE	7
NRXN3	NDE	ST7L	NDE	7
CDH23	NDE	WNT2B	NDE	7
CDH23	NDE	ST7L	NDE	7
CDH23	NDE	EPHB2	NDE	7
EPHB2	NDE	WNT2B	NDE	7
EPHB2	NDE	ST7L	NDE	7
ADK	NDE	LOC124902114	NF	7
LOC124902114	NF	MSI2	NDE	7
ADK	NDE	C10orf90	NF	7
C10orf90	NF	MSI2	NDE	7
LOC107986108	NF	unknown	NF	7
GRM7	NDE	LINC00470	NF	7
CXCL13	NDE	unknown	NF	7
LRIG1	NDE	unknown	NF	7
LOC105373459	NF	unknown	NF	7
ADGRF4	NDE	unknown	NF	7
AGBL1	NDE	unknown	NF	7
CDH23	NDE	ZNF117	NDE	6
CDH23	NDE	ERV3-1-ZNF117	NF	6
CST13P	NDE	PLXDC2	NDE	6
CST13P	NDE	OVOS2	NDE	6
CST13P	NDE	SEPTIN4	NDE	6
CST13P	NDE	SEPTIN4-AS1	NF	6
LOC105370777	NF	unknown	NF	6
GRM7	NDE	LINC00400	NF	6
MAFTRR	NDE	unknown	NF	6
NOS1AP	NDE	unknown	NF	6
LINC01762	NF	unknown	NF	6
LOC105370041	NF	unknown	NF	6
ARHGAP24	NDE	unknown	NF	6
FRMD4A	NDE	unknown	NF	6
PLSCR4	NDE	unknown	NF	6
OVOS2	NDE	unknown	NF	6
SEPTIN4	NDE	unknown	NF	6
MCPH1	NDE	unknown	NF	6
FAM87A	NF	unknown	NF	6
VEPH1	NDE	unknown	NF	6
CNTNAP2	NDE	unknown	NF	6
TAMM41	NDE	unknown	NF	6
PCDH9	NDE	unknown	NF	6
IGFBP-AS1	NF	LOC101929230	NF	5
IGFBP-AS1	NF	NEDD9	NDE	5
IGFBP-AS1	NF	LOC105374925	NF	5
LOC101929230	NF	NEDD9	NDE	5
LOC101929230	NF	LOC105374925	NF	5
CNTN1	NDE	LOC124903179	NF	5
ETV6	NDE	PLXDC2	NDE	5
ETV6	NDE	OVOS2	NDE	5
ETV6	NDE	SEPTIN4	NDE	5
ETV6	NDE	SEPTIN4-AS1	NF	5
C10orf90	NF	LOC124902114	NF	5
ADK	NDE	LOC124903225	NF	5
LOC124903225	NF	MSI2	NDE	5
SYT1	NDE	unknown	NF	5
PATL2	NDE	unknown	NF	5
PLXDC2	NDE	unknown	NF	5
SEPTIN4	NDE	SEPTIN4-AS1	NF	5
RARRES1	NDE	unknown	NF	5
CALN1	NDE	unknown	NF	5
CTNNA2	NDE	unknown	NF	5
CELF2	NDE	unknown	NF	5
CELF2-AS2	NF	unknown	NF	5
LOC124904475	NF	unknown	NF	5
CCDC68	NDE	unknown	NF	5
CASC16	NDE	unknown	NF	5
CABLES1	NDE	unknown	NF	5
OPRD1	NDE	unknown	NF	5
LRP1B	NDE	unknown	NF	5
ZPLD1	NDE	unknown	NF	5
GRM8	NDE	unknown	NF	5
CACNA2D3	NDE	NBAS	NDE	4
FGF2	NDE	LOC124903179	NF	4
LOC124906221	NF	ULK4	NDE	4
CPA6	NDE	LOC105374230	NF	4
CPA6	NDE	SEC31B	NDE	4
LOC105374230	NF	SEC31B	NDE	4
MTUS1	NDE	ZFHX4	NDE	4
PRSS3	NDE	unknown	NF	4
UBE2R2-AS1	NDE	unknown	NF	4
PDGFRL	NDE	PRSS3	NDE	4
PDGFRL	NDE	UBE2R2-AS1	NDE	4
LOC105370324	NF	unknown	NF	4
LOC105370324	NF	PDGFRL	NDE	4
LOC105370324	NF	LOC107986919	NF	4
FAM189A1	NDE	unknown	NF	4
FAM189A1	NDE	PDGFRL	NDE	4
FAM189A1	NDE	LOC107986919	NF	4
MAFTRR	NDE	PDGFRL	NDE	4
LOC107986919	NF	MAFTRR	NDE	4
LATS2	NDE	PRKG1	NDE	4
BMPR1B	NDE	IFI6	NDE	4
EVC2	NDE	NRG1	NDE	4
EVC2	NDE	NRG1-IT1	NF	4
FBN2	NDE	IFI6	NDE	4
LOC105379397	NF	LOC107984801	NF	4
DAB1	NDE	LOC107984801	NF	4
LOC105376945	NF	PCDH15	NDE	4
DAB1	NDE	LOC105379397	NF	4
CNTNAP5	NDE	KLHL20	NDE	4
ANKRD45	NDE	CNTNAP5	NDE	4
GRM8	NDE	HGF	NDE	4
CCDC26	NF	NOS1AP	NDE	4
DPYD	NDE	IKZF2	NDE	4
ATP13A5	NDE	MACROD2	NDE	4
MACROD2	NDE	SV2C	NDE	4
LOC124902114	NF	LOC124903225	NF	4
C10orf90	NF	LOC124903225	NF	4
CNTNAP2	NDE	GTDC1	NDE	4
GTDC1	NDE	TDRD9	NDE	4
CNTNAP2	NDE	SPOCK1	NDE	4
SPOCK1	NDE	TDRD9	NDE	4
CNTNAP2	NDE	TARID	NF	4
TARID	NF	TDRD9	NDE	4
CNTNAP2	NDE	TDRD9	NDE	4
LINC00400	NF	LOC105370777	NF	4
LINC00400	NF	LOC105370780	NF	4
LOC105375334	NF	unknown	NF	4
RTN4R	NDE	unknown	NF	4
LRMDA	NDE	TCF7L2	DE	4
ZMAT4	NDE	unknown	NF	4
CD226	NDE	unknown	NF	4
LOC102723906	NF	unknown	NF	4
MYO3B	NDE	unknown	NF	4
LOC124904184	NF	unknown	NF	4
GMCL1	NDE	unknown	NF	4
GTDC1	NDE	unknown	NF	4
TARID	NF	unknown	NF	4
RNF220	NDE	unknown	NF	4
CEP128	NDE	unknown	NF	4
SYNPR	NDE	unknown	NF	4
OBI1-AS1	NDE	unknown	NF	4
GRIN2B	NDE	unknown	NF	4
ROR1	NDE	unknown	NF	4
MDGA2	NDE	unknown	NF	4
STAT4	NDE	unknown	NF	4
EYS	NDE	unknown	NF	4
NRG1-IT1	NF	unknown	NF	4
CSMD1	NDE	unknown	NF	4
NCAM2	NDE	unknown	NF	4
LOC124903179	NF	NBAS	NDE	3
CNTN1	NDE	FGF2	NDE	3
CACNA2D3	NDE	FGF2	NDE	3
CCDC12	NDE	SYT1	NDE	3
LOC105375723	NF	ZPLD1	NDE	3
NRG1	NDE	RTN4R	NDE	3
CDH18	NDE	IFI6	NDE	3
CDH18	NDE	FBN2	NDE	3
HPSE2	NDE	unknown	NF	3
LOC105369302	NF	unknown	NF	3
HPSE2	NDE	LOC105369302	NF	3
CST13P	NDE	ETV6	NDE	3
LOC105377975	NF	LOC107985984	NF	3
LOC105377975	NF	SMARCAL1-AS1	NF	3
CCR3	NDE	PLXDC2	NDE	3
CCR3	NDE	OVOS2	NDE	3
CCR3	NDE	SEPTIN4	NDE	3
CCR3	NDE	SEPTIN4-AS1	NF	3
ATP13A5	NDE	RARRES1	NDE	3
RARRES1	NDE	SV2C	NDE	3
AHDC1	NDE	GTDC1	NDE	3
AHDC1	NDE	SPOCK1	NDE	3
LOC107986239	NF	MRPS21	NDE	3
GTDC1	NDE	WWOX	NDE	3
SPOCK1	NDE	WWOX	NDE	3
TARID	NF	WWOX	NDE	3
CNTNAP2	NDE	WWOX	NDE	3
TDRD9	NDE	WWOX	NDE	3
AHCYL2	NDE	ZMAT4	NDE	3
CALN1	NDE	SPOCK1	NDE	3
CALN1	NDE	DLC1	NDE	3
CALN1	NDE	GUCY1A2	NDE	3
CALN1	NDE	LINC02762	NF	3
ANKRD30BL	NDE	unknown	NF	3
LOC101928236	NF	VEPH1	NDE	3
RUFY1	NDE	unknown	NF	3
TEX41	NDE	unknown	NF	3
COL12A1	NDE	unknown	NF	3
CDH10	NDE	unknown	NF	3
SLC25A21	NDE	unknown	NF	3
DLG5	NDE	unknown	NF	3
ADAM9	NDE	unknown	NF	3
LINC02825	NF	unknown	NF	3
LINC02350	NF	unknown	NF	3
TSHZ3	NDE	unknown	NF	3
MSRB3	NDE	unknown	NF	3
NALF1	NDE	unknown	NF	3
NALF1-IT1	NDE	unknown	NF	3
LOC105371275	NF	LOC105371276	NF	3
SAMD3	NDE	unknown	NF	3
PAQR5	NDE	unknown	NF	3
WSCD2	NDE	unknown	NF	3
LOC124903077	NF	WSCD2	NDE	3
KCNH8	NDE	unknown	NF	3
LOC102724210	NF	unknown	NF	3
ANKRD33B	NDE	unknown	NF	3
MYCBP2	NDE	unknown	NF	3
ANKRD27	NDE	unknown	NF	3
ARMC3	NDE	unknown	NF	3
RNF217	NDE	unknown	NF	3
DRD3	NDE	unknown	NF	3
STK40	NDE	unknown	NF	3
CCDC85C	NDE	unknown	NF	3
CTNNBL1	NDE	unknown	NF	3
LINC01088	NDE	unknown	NF	3
RICTOR	NDE	unknown	NF	3
SERGEF	NDE	unknown	NF	3
MMADHC-DT	NF	unknown	NF	3
STARD13	NDE	unknown	NF	3
LOC102723560	NF	unknown	NF	3
LOC105377462	NF	unknown	NF	3
ZNF821	NDE	unknown	NF	3
MADD	NDE	unknown	NF	3
POLG	NDE	unknown	NF	3
TCP11L2	NDE	unknown	NF	3
LOC124900166	NF	unknown	NF	3
LINC01358	NF	unknown	NF	3
LINC02777	NF	unknown	NF	3
LRRTM4	NDE	unknown	NF	3
LOC105374815	NF	unknown	NF	3
LOC124906005	NF	unknown	NF	3
COG2	NDE	unknown	NF	3
RAPGEF4	NDE	unknown	NF	3
EDIL3	NDE	unknown	NF	3
SLC24A4	NDE	unknown	NF	3
LRRC7	NDE	unknown	NF	3
FBN1	NDE	unknown	NF	3
DSC3	NDE	unknown	NF	3
FMN1	NDE	LOC124903606	NF	3
XKR9	NDE	unknown	NF	3
LOC105373436	NF	LOC105373484	NF	3
GNG2	NDE	unknown	NF	3
UNC13C	NDE	unknown	NF	3
MGMT	NDE	unknown	NF	3
PDE6A	NDE	unknown	NF	3
LOC101928236	NF	unknown	NF	3
LOC107985984	NF	unknown	NF	3
SMARCAL1-AS1	NF	unknown	NF	3
KDM4C	NDE	unknown	NF	3
ZNF702P	NDE	unknown	NF	3
LOC105372453	NF	ZNF702P	NDE	3
CYB5R4	NDE	RIPPLY2-CYB5R4	NF	3
DPYD	NDE	unknown	NF	3
IKZF2	NDE	unknown	NF	3
ATRN	NDE	unknown	NF	3
DNAJC25	NDE	DNAJC25-GNG10	NDE	3
GRIA4	NDE	LOC124902743	NF	3
C1orf116	NF	RNF220	NDE	2
CNTN1	NDE	NBAS	NDE	2
C2CD3	NDE	LUZP2	NDE	2
LRIG1	NDE	MCF2L2	NDE	2
LOC105376945	NF	PACS1	NDE	2
FGF2	NDE	SYT1	NDE	2
CTTNBP2NL	NDE	unknown	NF	2
CCDC12	NDE	CTTNBP2NL	NDE	2
CCDC68	NDE	LRIG1	NDE	2
DOCK10	NDE	FAM87A	NF	2
DOCK10	NDE	unknown	NF	2
IL1RN	NDE	RTN4R	NDE	2
EVC2	NDE	IL1RN	NDE	2
BMPR1B	NDE	FBN2	NDE	2
BMPR1B	NDE	CDH18	NDE	2
FAM87A	NF	LRMDA	NDE	2
ANKRD30BL	NDE	LOC105376945	NF	2
BTAF1	NDE	unknown	NF	2
BTAF1	NDE	HGF	NDE	2
ADGRF4	NDE	NRG1	NDE	2
ADGRF4	NDE	NRG1-IT1	NF	2
DPP10	NDE	unknown	NF	2
FMN2	NDE	RUFY1	NDE	2
PDE6A	NDE	ZBTB20	NDE	2
HPSE2	NDE	KLHL20	NDE	2
ANKRD45	NDE	HPSE2	NDE	2
KLHL20	NDE	LOC105369302	NF	2
CNTNAP5	NDE	HPSE2	NDE	2
CNTNAP5	NDE	LOC105369302	NF	2
AFF3	NDE	LINC01807	NF	2
CST13P	NDE	unknown	NF	2
ATP13A5	NDE	LINC01762	NF	2
CCR3	NDE	ETV6	NDE	2
CCR3	NDE	CST13P	NDE	2
COL12A1	NDE	CXCL13	NDE	2
KCNH8	NDE	SAMD12	NDE	2
AHDC1	NDE	TARID	NF	2
AHDC1	NDE	CNTNAP2	NDE	2
AHDC1	NDE	TDRD9	NDE	2
TDRD9	NDE	unknown	NF	2
LINC02283	NF	LOC124902114	NF	2
ADK	NDE	LINC02283	NF	2
C10orf90	NF	LINC02283	NF	2
LINC02283	NF	MSI2	NDE	2
GUCY1A2	NDE	LINC03000	NF	2
LOC105373459	NF	LOC105379362	NF	2
CFAP70	NDE	LOC105373459	NF	2
CFAP70	NDE	LOC105379362	NF	2
LINC00400	NF	LINC00470	NF	2
LINC00992	NDE	unknown	NF	2
C1orf116	NF	unknown	NF	2
PLCB1	NDE	unknown	NF	2
PRKN	NDE	unknown	NF	2
AFF3	NDE	unknown	NF	2
KCNQ3	NDE	unknown	NF	2
TF	NDE	unknown	NF	2
HDAC9	NDE	unknown	NF	2
ADAMTS16	NDE	unknown	NF	2
LOC105374230	NF	PCDH9	NDE	2
ODR4	NDE	unknown	NF	2
KYAT3	NDE	unknown	NF	2
LOC105369949	NF	unknown	NF	2
TRIM62	NDE	unknown	NF	2
TRIM62	NDE	ZNF362	NDE	2
LOC105379354	NF	unknown	NF	2
LOC105371457	NF	unknown	NF	2
BANK1	NDE	unknown	NF	2
RIPOR3	NDE	unknown	NF	2
MYO5B	NDE	unknown	NF	2
AR	NDE	unknown	NF	2
RASSF6	NDE	unknown	NF	2
PLD5	NDE	unknown	NF	2
SP110	NDE	unknown	NF	2
SP140	NDE	unknown	NF	2
RAG2	NDE	unknown	NF	2
IFTAP	NDE	RAG2	NDE	2
ARFGEF3	NDE	unknown	NF	2
PBOV1	NF	unknown	NF	2
RIN2	NDE	unknown	NF	2
LOC105371656	NF	unknown	NF	2
PTK2B	NDE	unknown	NF	2
VPS26A	DE	unknown	NF	2
AKAP13	NDE	unknown	NF	2
MIR100HG	NDE	unknown	NF	2
DCTN4	NDE	unknown	NF	2
KCNH5	NDE	unknown	NF	2
NGFR-AS1	NF	unknown	NF	2
LOC124902951	NF	unknown	NF	2
GRXCR1	NDE	unknown	NF	2
PPEF1	NDE	unknown	NF	2
PPEF1	NDE	PPEF1-AS1	NF	2
NLGN1	NDE	unknown	NF	2
SHC4	NDE	unknown	NF	2
IQSEC1	NDE	unknown	NF	2
MIR8079	NF	unknown	NF	2
MECOM	NDE	unknown	NF	2
RAI14	NDE	unknown	NF	2
USP47	NDE	unknown	NF	2
CYTH3	NDE	unknown	NF	2
EPB41L4A	NDE	unknown	NF	2
LOC124901044	NF	unknown	NF	2
LOC107986262	NF	unknown	NF	2
KBTBD12	NDE	unknown	NF	2
LOC105373404	NF	unknown	NF	2
FLYWCH1	NDE	unknown	NF	2
KIT	NDE	unknown	NF	2
STATH	NDE	unknown	NF	2
LOC102723639	NF	unknown	NF	2
LOC105375716	NF	unknown	NF	2
LOC105375717	NF	unknown	NF	2
LAMA3	NDE	unknown	NF	2
LARP4B	NDE	unknown	NF	2
ASAP1	NDE	unknown	NF	2
SPATA13	NDE	unknown	NF	2
LOC105377302	NF	unknown	NF	2
ADGRV1	NDE	unknown	NF	2
USP46	NDE	unknown	NF	2
SCAT8	NF	unknown	NF	2
RAB38	NDE	unknown	NF	2
LOC107984361	NF	RAB38	NDE	2
LOC107984219	NF	unknown	NF	2
LOC105371275	NF	unknown	NF	2
SLCO3A1	NDE	unknown	NF	2
POU6F2	NDE	unknown	NF	2
LOC105375238	NF	unknown	NF	2
LINC02386	NF	unknown	NF	2
HINT3	NDE	unknown	NF	2
ERGIC1	NDE	unknown	NF	2
CORO2A	NDE	unknown	NF	2
DRC7	NDE	unknown	NF	2
ZNF341	NDE	unknown	NF	2
LOC124904890	NF	unknown	NF	2
RABEPK	NDE	unknown	NF	2
CNDP1	NDE	unknown	NF	2
MIPEP	NDE	unknown	NF	2
ATP8A2	NDE	unknown	NF	2
LOC124902258	NF	unknown	NF	2
NTF3	NDE	unknown	NF	2
VTI1A	NDE	unknown	NF	2
LOC105377702	NF	unknown	NF	2
MCF2L2	NDE	unknown	NF	2
GLIS3	DE	unknown	NF	2
LOC102724586	NF	METTL24	NDE	2
ELMO1	NDE	unknown	NF	2
LOC124904233	NF	unknown	NF	2
IFNL2	NDE	unknown	NF	2
CARMIL1	NDE	LOC124901281	NF	2
SEMA6D	NDE	unknown	NF	2
FAT3	NDE	unknown	NF	2
LMOD1	NDE	unknown	NF	2
SYNE1	NDE	unknown	NF	2
PDGFD	NDE	unknown	NF	2
LOC124903082	NF	unknown	NF	2
CHM	NDE	unknown	NF	2
TMEM131L	NDE	unknown	NF	2
CSTPP1	NDE	unknown	NF	2
CRADD	NDE	unknown	NF	2
KCNQ5	NDE	unknown	NF	2
GFRA1	NDE	unknown	NF	2
PHACTR1	NDE	unknown	NF	2
FCAMR	NDE	unknown	NF	2
CASC11	NDE	unknown	NF	2
IL2RB	NDE	unknown	NF	2
SOX2-OT	NDE	unknown	NF	2
LOC105370174	NF	unknown	NF	2
LOC100129935	NF	unknown	NF	2
MIR548A1HG	NF	unknown	NF	2
THEMIS	NDE	unknown	NF	2
GALNTL6	NDE	unknown	NF	2
EFCAB11	NDE	unknown	NF	2
POLR3E	NDE	unknown	NF	2
HTR3C	NDE	unknown	NF	2
THSD7A	NDE	unknown	NF	2
RGS8	NDE	unknown	NF	2
MARCHF1	NDE	unknown	NF	2
SLC24A2	NDE	unknown	NF	2
LOC102723339	NF	unknown	NF	2
OLFM4	NDE	unknown	NF	2
TMEM132D	NDE	unknown	NF	2
SUMF1	NDE	unknown	NF	2
LOC124905257	NF	unknown	NF	2
UBE3A	NDE	unknown	NF	2
TMEM87A	NDE	unknown	NF	2
TMEM87A	NDE	VPS39-DT	NF	2
LOC105378310	NF	unknown	NF	2
ITGA11	NDE	unknown	NF	2
LINC02150	NF	unknown	NF	2
TNR	NDE	unknown	NF	2
LOC105369838	NF	unknown	NF	2
RBPJ	NDE	unknown	NF	2
ASIC2	NDE	unknown	NF	2
TLN2	NDE	unknown	NF	2
COL22A1	NDE	unknown	NF	2
MAGI2	NDE	unknown	NF	2
ZFP90	NDE	unknown	NF	2
CLIC4	NDE	unknown	NF	2
MED17	NDE	unknown	NF	2
FBXL20	NDE	unknown	NF	2
RPS6KA2	NDE	unknown	NF	2
RAMACL	NF	RPS6KA2	NDE	2
ADTRP	NDE	LOC124901258	NF	2
NTM	NDE	unknown	NF	2
CHMP1B2P	NF	unknown	NF	2
SDC2	NDE	unknown	NF	2
FAM214B	NDE	unknown	NF	2
SYTL5	NDE	unknown	NF	2
FMN1	NDE	unknown	NF	2
CRYL1	NDE	unknown	NF	2
FCSK	NDE	unknown	NF	2
LINC01411	NF	unknown	NF	2
USP7	NDE	unknown	NF	2
LOC105371093	NF	unknown	NF	2
SLC35F3	NDE	unknown	NF	2
EMILIN2	NDE	unknown	NF	2
LOC105376654	NF	unknown	NF	2
ACSM6	NDE	LOC107984257	NF	2
EDNRB-AS1	NF	unknown	NF	2
LOC102723568	NF	LOC105376624	NF	2
LOC105376945	NF	XKR9	NDE	2
BBS9	NDE	unknown	NF	2
LOC105376478	NF	unknown	NF	2
MYL12B	NDE	unknown	NF	2
DSEL-AS1	NDE	unknown	NF	2
LINC02248	NF	LOC105370740	NF	2
FSTL4	NDE	unknown	NF	2
WWOX	NDE	unknown	NF	2
DMD	NDE	unknown	NF	2
ANO3	NDE	unknown	NF	2
LOC105373436	NF	unknown	NF	2
HIVEP3	NDE	unknown	NF	2
LINC02994	NF	unknown	NF	2
GPR84	NDE	unknown	NF	2
GPR84-AS1	NF	unknown	NF	2
SKA1	NDE	unknown	NF	2
LOC101928516	NF	unknown	NF	2
LOC124902836	NF	MED17	NDE	2
MSI2	NDE	unknown	NF	2
ERMAP	NDE	unknown	NF	2
TEX15	NDE	unknown	NF	2
LOC105379357	NF	unknown	NF	2
NKAIN3	NDE	unknown	NF	2
CYB5R4	NDE	unknown	NF	2
LOC105377975	NF	unknown	NF	2
ARHGEF38	NDE	unknown	NF	2
ACSBG2	NDE	LOC105372255	NF	2
GXYLT1	NDE	unknown	NF	2
MRPS21	NDE	unknown	NF	2
LOC107986239	NF	unknown	NF	2
CACNA1D	NDE	unknown	NF	2
RELL1	NDE	unknown	NF	2
DNAJC25	NDE	unknown	NF	2
BICD1	NDE	unknown	NF	2
GRIA4	NDE	unknown	NF	2
CDH2	NDE	unknown	NF	2
FBXO15	NDE	unknown	NF	2
HERC2	NDE	unknown	NF	2
ADAMTS9-AS2	NDE	LOC105377124	NF	2
CRB1	NDE	unknown	NF	2
MYO16	NDE	unknown	NF	2
LINC00871	NDE	unknown	NF	2
ACSL1	NDE	ACSL1	NDE	1
FGF2	NDE	NBAS	NDE	1
CELF2	NDE	SPAG9	NDE	1
CELF2-AS2	NF	SPAG9	NDE	1
CDH10	NDE	SPAG9	NDE	1
CPA6	NDE	KYAT3	NDE	1
ACSL1	NDE	LINC02496	NF	1
LINC02496	NF	unknown	NF	1
LOC105369949	NF	LOC105374230	NF	1
CPA6	NDE	LOC124904475	NF	1
LOC105374230	NF	TRIM62	NDE	1
LOC105374230	NF	ZNF362	NDE	1
ACSL1	NDE	PLXDC2	NDE	1
ACSL1	NDE	AGBL1	NDE	1
AGBL1	NDE	PLXDC2	NDE	1
LOC105374230	NF	RIPOR3	NDE	1
LOC105371656	NF	LOC105374230	NF	1
LOC105374230	NF	PTK2B	NDE	1
LOC105374230	NF	VPS26A	DE	1
ADAM9	NDE	LOC105374230	NF	1
AKAP13	NDE	LOC105374230	NF	1
LOC105374230	NF	MIR100HG	NDE	1
DCTN4	NDE	LOC105374230	NF	1
CPA6	NDE	NGFR-AS1	NF	1
LOC105374230	NF	LOC124902951	NF	1
GRIN2B	NDE	LOC105374230	NF	1
LINC02825	NF	LOC105374230	NF	1
LINC02350	NF	LOC105374230	NF	1
LOC105374230	NF	PPEF1	NDE	1
LOC105374230	NF	PPEF1-AS1	NF	1
LOC105374230	NF	NLGN1	NDE	1
LOC105374230	NF	SHC4	NDE	1
IQSEC1	NDE	LOC105374230	NF	1
LOC105374230	NF	MIR8079	NF	1
LOC105374230	NF	MECOM	NDE	1
CPA6	NDE	CYTH3	NDE	1
LOC105374230	NF	ROR1	NDE	1
EPB41L4A	NDE	LOC105374230	NF	1
LOC105374230	NF	LOC124901044	NF	1
KBTBD12	NDE	LOC105374230	NF	1
LOC105374230	NF	MSRB3	NDE	1
LOC105373404	NF	LOC105374230	NF	1
LOC105374230	NF	LOC105375716	NF	1
LOC105374230	NF	LOC105375717	NF	1
LAMA3	NDE	LOC105374230	NF	1
ASAP1	NDE	LOC105374230	NF	1
LOC105374230	NF	SPATA13	NDE	1
LOC105374230	NF	LOC105377302	NF	1
ADGRV1	NDE	LOC105374230	NF	1
LOC105374230	NF	USP46	NDE	1
LOC105374230	NF	STAT4	NDE	1
EYS	NDE	LOC105374230	NF	1
LOC105374230	NF	SCAT8	NF	1
LOC105374230	NF	RAB38	NDE	1
LOC105374230	NF	LOC107984361	NF	1
LOC105374230	NF	NALF1	NDE	1
LOC105374230	NF	NALF1-IT1	NDE	1
FHIT	NDE	LOC105374230	NF	1
LOC105374230	NF	LOC107984219	NF	1
LOC105371275	NF	LOC105374230	NF	1
LOC105374230	NF	SLCO3A1	NDE	1
LOC105374230	NF	POU6F2	NDE	1
LOC105374230	NF	LOC105375238	NF	1
LOC105374230	NF	PAQR5	NDE	1
KCNH8	NDE	LINC02386	NF	1
HINT3	NDE	LOC105374230	NF	1
ERGIC1	NDE	LOC105374230	NF	1
CORO2A	NDE	LOC105374230	NF	1
LOC105374230	NF	MYCBP2	NDE	1
ANKRD27	NDE	MTUS1	NDE	1
DRC7	NDE	LOC105374230	NF	1
LOC105374230	NF	ZNF341	NDE	1
LOC105374230	NF	LOC124904890	NF	1
LOC105374230	NF	RABEPK	NDE	1
CNDP1	NDE	LOC105374230	NF	1
ARMC3	NDE	LOC105374230	NF	1
ATP8A2	NDE	LOC105374230	NF	1
LOC105374230	NF	LOC124902258	NF	1
CASC16	NDE	LOC105374230	NF	1
CABLES1	NDE	STK40	NDE	1
NRG1	NDE	NTF3	NDE	1
NRG1-IT1	NF	NTF3	NDE	1
STIM1	NDE	unknown	NF	1
PDGFRL	NDE	STIM1	NDE	1
DTNA	NDE	unknown	NF	1
ACSL1	NDE	DTNA	NDE	1
ACSL1	NDE	MDGA2	NDE	1
MTOR	NDE	unknown	NF	1
MTOR	NDE	PACS1	NDE	1
XAF1	NDE	unknown	NF	1
LOC124903905	NF	XAF1	NDE	1
ACSL1	NDE	XAF1	NDE	1
ACSL1	NDE	LOC124903905	NF	1
PATL2	NDE	VTI1A	NDE	1
LOC124902512	NF	unknown	NF	1
LOC124902512	NF	PDGFRL	NDE	1
LOC107986919	NF	LOC124902512	NF	1
HDAC6	NDE	unknown	NF	1
LOC105377702	NF	MTUS1	NDE	1
CACNA2D3	NDE	SYT1	NDE	1
MTUS1	NDE	SPOCK1	NDE	1
LOC105376481	NF	unknown	NF	1
LOC105376481	NF	PDGFRL	NDE	1
LOC105376481	NF	LOC107986919	NF	1
LOC105374557	NF	unknown	NF	1
LOC105374557	NF	PDGFRL	NDE	1
LOC105374557	NF	LOC107986919	NF	1
MTUS1	NDE	OPRD1	NDE	1
OPRD1	NDE	ZFHX4	NDE	1
XKR4	NDE	unknown	NF	1
PDGFRL	NDE	XKR4	NDE	1
KHDRBS3	NDE	unknown	NF	1
KHDRBS3	NDE	PDGFRL	NDE	1
KHDRBS3	NDE	LOC107986919	NF	1
TRPS1	NDE	unknown	NF	1
PDGFRL	NDE	TRPS1	NDE	1
NHSL2	NDE	unknown	NF	1
NHSL2	NDE	PDGFRL	NDE	1
LOC107986919	NF	NHSL2	NDE	1
RABGAP1	NDE	unknown	NF	1
ZBTB26	NDE	unknown	NF	1
PDGFRL	NDE	RABGAP1	NDE	1
PDGFRL	NDE	ZBTB26	NDE	1
GLIS3	DE	PDGFRL	NDE	1
GLIS3	DE	LOC107986919	NF	1
METTL24	NDE	unknown	NF	1
METTL24	NDE	PDGFRL	NDE	1
LOC107986919	NF	METTL24	NDE	1
LOC102724586	NF	LOC107986919	NF	1
LOC124908057	NF	unknown	NF	1
LOC124908057	NF	MTUS1	NDE	1
LOC124908057	NF	ZFHX4	NDE	1
LOC124903179	NF	SYT1	NDE	1
LOC105377114	NF	unknown	NF	1
LOC105377115	NF	unknown	NF	1
CTTNBP2NL	NDE	LOC105377114	NF	1
CTTNBP2NL	NDE	LOC105377115	NF	1
CCDC12	NDE	LOC105377114	NF	1
CCDC12	NDE	LOC105377115	NF	1
LRIG1	NDE	LRP1B	NDE	1
ELMO1	NDE	PDGFRL	NDE	1
ELMO1	NDE	LOC107986919	NF	1
ASS1	NDE	unknown	NF	1
ASS1	NDE	PDGFRL	NDE	1
ASS1	NDE	LOC107986919	NF	1
CCDC12	NDE	LOC124904233	NF	1
LOC105370324	NF	PRSS3	NDE	1
LOC105370324	NF	UBE2R2-AS1	NDE	1
GRIA3	NDE	unknown	NF	1
GRIA3	NDE	PDGFRL	NDE	1
GRIA3	NDE	LOC107986919	NF	1
LOC730100	NF	unknown	NF	1
LOC107985766	NF	unknown	NF	1
IFNL2	NDE	LOC730100	NF	1
IFNL2	NDE	LOC107985766	NF	1
CARMIL1	NDE	unknown	NF	1
LOC124901281	NF	unknown	NF	1
CARMIL1	NDE	PDGFRL	NDE	1
CARMIL1	NDE	LOC107986919	NF	1
FAM189A1	NDE	PRSS3	NDE	1
FAM189A1	NDE	UBE2R2-AS1	NDE	1
MAFTRR	NDE	PRSS3	NDE	1
MAFTRR	NDE	UBE2R2-AS1	NDE	1
LOC105373175	NF	unknown	NF	1
NAV1	NDE	unknown	NF	1
NAV1	NDE	PDGFRL	NDE	1
LOC107986919	NF	NAV1	NDE	1
PRR16	NDE	SYT1	NDE	1
ANKRD30B	NDE	unknown	NF	1
ANKRD30B	NDE	PDGFRL	NDE	1
ANKRD30B	NDE	LOC107986919	NF	1
LOC105375334	NF	RAI14	NDE	1
LOC105374703	NF	unknown	NF	1
LOC105374703	NF	MTUS1	NDE	1
FAM189A1	NDE	LOC105370324	NF	1
LOC105370324	NF	MAFTRR	NDE	1
PCDH9-AS2	NF	unknown	NF	1
PCDH9	NDE	PDGFRL	NDE	1
LOC107986919	NF	PCDH9	NDE	1
PCDH9-AS2	NF	PDGFRL	NDE	1
LOC107986919	NF	PCDH9-AS2	NF	1
ARSF	NDE	unknown	NF	1
FAM189A1	NDE	MAFTRR	NDE	1
LRIG1	NDE	SEMA6D	NDE	1
CCDC68	NDE	SEMA6D	NDE	1
LRIG1	NDE	ZPLD1	NDE	1
LOC105375723	NF	LRIG1	NDE	1
CTTNBP2NL	NDE	FAT3	NDE	1
CCDC12	NDE	FAT3	NDE	1
SCAI	NDE	unknown	NF	1
LINC01932	NF	TCF7L2	DE	1
ATP2B2	NDE	DAB1	NDE	1
ATP2B2	NDE	unknown	NF	1
DOCK10	NDE	PATL2	NDE	1
FAM87A	NF	PATL2	NDE	1
CCDC12	NDE	SPATA5	NF	1
RICTOR	NDE	SPOCK1	NDE	1
CCDC12	NDE	LINC01176	NF	1
CCDC12	NDE	EXT1	NDE	1
EXT1	NDE	LINC01176	NF	1
ADGRF2	NDE	unknown	NF	1
ADGRF2	NDE	CD226	NDE	1
LOC105377462	NF	ZNF821	NDE	1
CACNA2D3	NDE	LINC01932	NF	1
HGF	NDE	LOC105376945	NF	1
LINC01932	NF	PDGFD	NDE	1
HSD17B2	NDE	unknown	NF	1
HSD17B2	NDE	IFNL2	NDE	1
KCNQ5	NDE	LINC01932	NF	1
ZNF664-RFLNA	NF	unknown	NF	1
LOC105376945	NF	ZNF664-RFLNA	NF	1
CD226	NDE	HGF	NDE	1
CAMK2D	NDE	FHIT	NDE	1
CAMK2D	NDE	CFAP20DC-DT	NF	1
CCDC26	NF	LOC105376945	NF	1
PDGFRL	NDE	SCAI	NDE	1
LOC107986919	NF	SCAI	NDE	1
NELL1	NDE	unknown	NF	1
LOC105375334	NF	TCF7L2	DE	1
LOC105375334	NF	NELL1	NDE	1
NELL1	NDE	TCF7L2	DE	1
LOC105377725	NF	unknown	NF	1
GFRA1	NDE	LOC105377725	NF	1
SRPX2	NDE	unknown	NF	1
HGF	NDE	SRPX2	NDE	1
LINC01932	NF	PHACTR1	NDE	1
EVC2	NDE	LRMDA	NDE	1
FCAMR	NDE	LOC105376945	NF	1
LINC01932	NF	LOC124906005	NF	1
COG2	NDE	LOC105376945	NF	1
PCSK2	DE	TSPAN18	NDE	1
GRM7	NDE	LOC105376945	NF	1
EYS	NDE	LINC01932	NF	1
GRM8	NDE	LOC105376945	NF	1
IL2RB	NDE	LINC01932	NF	1
LINC02911	NDE	unknown	NF	1
LINC01932	NF	LINC02911	NDE	1
LINC01932	NF	SOX2-OT	NDE	1
LINC01932	NF	LOC105370174	NF	1
LINC01932	NF	LOC100129935	NF	1
CLTRN	NDE	DAB1	NDE	1
CLTRN	NDE	unknown	NF	1
CLTRN	NDE	HGF	NDE	1
LINC01932	NF	MIR548A1HG	NF	1
LINC01932	NF	THEMIS	NDE	1
EDIL3	NDE	LOC105376945	NF	1
CABLES1	NDE	ZBTB20	NDE	1
LOC105376945	NF	SLC25A21	NDE	1
LINC01932	NF	SLC24A4	NDE	1
RAB9A	NDE	unknown	NF	1
LINC01932	NF	OBI1-AS1	NDE	1
LINC01932	NF	LRRC7	NDE	1
FMN2	NDE	GALNTL6	NDE	1
EFCAB11	NDE	LINC01932	NF	1
GRIK4	NDE	unknown	NF	1
GRIK4	NDE	LOC105376945	NF	1
LINC01932	NF	POLR3E	NDE	1
PREP	NDE	unknown	NF	1
LOC105376945	NF	PREP	NDE	1
TGFB1	DE	unknown	NF	1
HGF	NDE	TGFB1	DE	1
HTR3C	NDE	LOC105376945	NF	1
LINC01932	NF	PRKG1	NDE	1
LOC105376945	NF	THSD7A	NDE	1
LINC03000	NF	LOC105376945	NF	1
CACNA2D1	NDE	unknown	NF	1
CACNA2D1	NDE	LOC105376945	NF	1
LINC01932	NF	RGS8	NDE	1
LINC01932	NF	MARCHF1	NDE	1
LINC01932	NF	SLC24A2	NDE	1
LOC102723339	NF	LOC124900937	NF	1
LOC124900937	NF	unknown	NF	1
LINC01932	NF	LOC102723339	NF	1
LINC01932	NF	LOC124900937	NF	1
LINC01932	NF	OLFM4	NDE	1
LINC01932	NF	PCDH15	NDE	1
CD226	NDE	LOC102723906	NF	1
FMN2	NDE	LINC01250	NF	1
CAMK2D	NDE	FMN2	NDE	1
CAMK2D	NDE	LINC01250	NF	1
LINC01250	NF	unknown	NF	1
LINC01932	NF	TMEM132D	NDE	1
LINC01932	NF	SUMF1	NDE	1
FBN1	NDE	LINC01932	NF	1
LINC01932	NF	LOC124905257	NF	1
GALNTL6	NDE	ZBTB20	NDE	1
SNHG14	NDE	UBE3A	NDE	1
SNHG14	NDE	unknown	NF	1
LINC01932	NF	UBE3A	NDE	1
LINC01932	NF	SNHG14	NDE	1
LOC105378930	NF	unknown	NF	1
HGF	NDE	LOC105378930	NF	1
PIGZ	NDE	unknown	NF	1
HGF	NDE	PIGZ	NDE	1
LINC02496	NF	NRXN1	NDE	1
NRXN1	NDE	SHROOM3	NDE	1
NRXN1	NDE	TCF7L2	DE	1
CABLES1	NDE	NRXN1	NDE	1
LINC02496	NF	SHROOM3	NDE	1
LINC02496	NF	TCF7L2	DE	1
CABLES1	NDE	LINC02496	NF	1
SHROOM3	NDE	TCF7L2	DE	1
CABLES1	NDE	SHROOM3	NDE	1
CABLES1	NDE	TCF7L2	DE	1
LOC107984112	NF	unknown	NF	1
LINC01932	NF	LOC107984112	NF	1
LOC105371457	NF	LRMDA	NDE	1
GNG2	NDE	LOC105371457	NF	1
GNG2	NDE	LRMDA	NDE	1
LINC01932	NF	TMEM87A	NDE	1
LINC01932	NF	VPS39-DT	NF	1
OR3A1	NDE	unknown	NF	1
OR3A1	NDE	OR3A2	NF	1
HGF	NDE	OR3A1	NDE	1
HGF	NDE	OR3A2	NF	1
FBN1	NDE	HGF	NDE	1
GAS7	NDE	unknown	NF	1
GAS7	NDE	LOC105376945	NF	1
LOC105376945	NF	LOC105378310	NF	1
CAMK2D	NDE	DAB1	NDE	1
CAMK2D	NDE	HGF	NDE	1
DAB1	NDE	TEAD1	NDE	1
DAB1	NDE	SEPTIN9	NDE	1
TEAD1	NDE	unknown	NF	1
SEPTIN9	NDE	unknown	NF	1
HGF	NDE	TEAD1	NDE	1
HGF	NDE	SEPTIN9	NDE	1
SEPTIN9	NDE	TEAD1	NDE	1
ITGA11	NDE	LOC105376945	NF	1
CR1	NDE	unknown	NF	1
CR1	NDE	LOC105376945	NF	1
PCCA	NDE	unknown	NF	1
HGF	NDE	PCCA	NDE	1
MAD2L1-DT	NF	unknown	NF	1
HGF	NDE	MAD2L1-DT	NF	1
SORCS2	NDE	unknown	NF	1
LOC105376945	NF	SORCS2	NDE	1
CDKAL1	DE	unknown	NF	1
CDKAL1	DE	LOC105376945	NF	1
LINC02150	NF	LOC105376945	NF	1
DAB1	NDE	LOC105369308	NF	1
LOC105369308	NF	unknown	NF	1
HGF	NDE	LOC105369308	NF	1
LOC105376945	NF	TNR	NDE	1
LOC105376945	NF	NEDD9	NDE	1
LOC105374925	NF	LOC105376945	NF	1
LOC105369838	NF	LOC105376945	NF	1
LOC105376945	NF	RBPJ	NDE	1
ASIC2	NDE	LOC105376945	NF	1
LOC105376945	NF	TLN2	NDE	1
COL22A1	NDE	LOC105376945	NF	1
CTNND2	NDE	unknown	NF	1
CTNND2	NDE	HGF	NDE	1
DYNLRB2-AS1	NF	unknown	NF	1
DYNLRB2-AS1	NF	LOC105376945	NF	1
LOC105375751	NF	unknown	NF	1
LOC105375751	NF	LOC105376945	NF	1
LHFPL3	NDE	unknown	NF	1
LHFPL3	NDE	LOC105376945	NF	1
KAZN	NDE	unknown	NF	1
LOC124903850	NF	unknown	NF	1
KAZN	NDE	LOC105376945	NF	1
LOC105376945	NF	LOC124903850	NF	1
DAB1	NDE	DSC3	NDE	1
DSC3	NDE	HGF	NDE	1
DAB1	NDE	NRG3	NDE	1
NRG3	NDE	unknown	NF	1
HGF	NDE	NRG3	NDE	1
LOC101929200	NF	unknown	NF	1
LOC101929200	NF	LOC105376945	NF	1
CCDC26	NF	LRMDA	NDE	1
LOC105376945	NF	MAGI2	NDE	1
LOC105377488	NF	unknown	NF	1
LOC105376945	NF	LOC105377488	NF	1
LOC105376945	NF	ZFP90	NDE	1
CLIC4	NDE	LOC105376945	NF	1
CACNA1E	NDE	unknown	NF	1
CACNA1E	NDE	LOC105376945	NF	1
LOC124902836	NF	unknown	NF	1
GALNT2	NDE	unknown	NF	1
GALNT2	NDE	HGF	NDE	1
CASC20	NF	unknown	NF	1
CASC20	NF	LOC105376945	NF	1
LOC105376945	NF	RPS6KA2	NDE	1
LOC105376945	NF	RAMACL	NF	1
LINC01122	NF	unknown	NF	1
LINC01122	NF	LOC105376945	NF	1
ADTRP	NDE	unknown	NF	1
ADTRP	NDE	LOC105376945	NF	1
LOC107986774	NF	unknown	NF	1
LOC105376945	NF	LOC107986774	NF	1
CSMD1	NDE	LOC105376945	NF	1
LOC105376945	NF	NTM	NDE	1
CHMP1B2P	NF	LOC105376945	NF	1
LOC124900253	NF	unknown	NF	1
LOC105376945	NF	SDC2	NDE	1
LOC105376945	NF	LOC124900253	NF	1
LOC124900253	NF	SDC2	NDE	1
FAM214B	NDE	LOC105376945	NF	1
LOC105376945	NF	SYTL5	NDE	1
FMN1	NDE	LOC105376945	NF	1
CRYL1	NDE	LOC105376945	NF	1
LOC105376945	NF	ROR1	NDE	1
FCSK	NDE	LOC105376945	NF	1
LINC01411	NF	LOC105376945	NF	1
LOC105376945	NF	MAFTRR	NDE	1
LOC105376945	NF	USP7	NDE	1
LOC105376945	NF	STAT4	NDE	1
LOC105371093	NF	LOC105376945	NF	1
LOC105376945	NF	SLC35F3	NDE	1
SYT10	NDE	unknown	NF	1
HGF	NDE	SYT10	NDE	1
EMILIN2	NDE	LOC105376945	NF	1
DAB1	NDE	LOC124904475	NF	1
DAB1	NDE	KCNA6	NDE	1
HGF	NDE	LOC124904475	NF	1
KCNA6	NDE	LOC124904475	NF	1
KCNA6	NDE	unknown	NF	1
HGF	NDE	KCNA6	NDE	1
LOC105376654	NF	LOC105376945	NF	1
IL1RN	NDE	LOC105376945	NF	1
DAB1	NDE	DLX6-AS1	NDE	1
DLX6-AS1	NDE	unknown	NF	1
DLX6-AS1	NDE	HGF	NDE	1
DAB1	NDE	THADA	DE	1
THADA	DE	unknown	NF	1
HGF	NDE	THADA	DE	1
DAB1	NDE	PEBP4	NDE	1
PEBP4	NDE	unknown	NF	1
HGF	NDE	PEBP4	NDE	1
DAB1	NDE	GRIN2B	NDE	1
GRIN2B	NDE	HGF	NDE	1
CAMK4	NDE	DAB1	NDE	1
CAMK4	NDE	unknown	NF	1
CAMK4	NDE	HGF	NDE	1
BNC2	NDE	DAB1	NDE	1
BNC2	NDE	unknown	NF	1
BNC2	NDE	HGF	NDE	1
DAB1	NDE	SNHG29	NDE	1
DAB1	NDE	LRRC75A	NDE	1
SNHG29	NDE	unknown	NF	1
LRRC75A	NDE	unknown	NF	1
HGF	NDE	SNHG29	NDE	1
HGF	NDE	LRRC75A	NDE	1
CNTNAP2	NDE	LOC105376945	NF	1
LOC105376945	NF	NALF1	NDE	1
LOC105376945	NF	NALF1-IT1	NDE	1
ACSM6	NDE	unknown	NF	1
ACSM6	NDE	LOC105376945	NF	1
DCC	NDE	unknown	NF	1
DCC	NDE	LOC105376945	NF	1
LOC105376945	NF	STK40	NDE	1
FGF14	NDE	unknown	NF	1
FGF14	NDE	LOC105376945	NF	1
DSC3	NDE	LOC105376945	NF	1
LOC105376945	NF	ULK4	NDE	1
TENM1	NDE	unknown	NF	1
LOC105376945	NF	TENM1	NDE	1
RBFOX1	NDE	unknown	NF	1
LOC105376945	NF	RBFOX1	NDE	1
DOK5	NDE	unknown	NF	1
DOK5	NDE	LOC105376945	NF	1
CNTNAP5	NDE	LOC105376945	NF	1
LOC105370198	NF	unknown	NF	1
LOC105370198	NF	LOC105376945	NF	1
MLLT1	NDE	unknown	NF	1
LOC105376945	NF	MLLT1	NDE	1
LOC105376945	NF	ZBTB20	NDE	1
CDH18	NDE	LOC102723568	NF	1
CDH18	NDE	LOC105376624	NF	1
LINC02542	NF	LOC102723568	NF	1
LINC02542	NF	LOC105376624	NF	1
LOC102723568	NF	unknown	NF	1
LOC102723568	NF	LOC105372753	NF	1
CATSPER1	NDE	unknown	NF	1
CATSPER1	NDE	LOC105376945	NF	1
MAPK6	NDE	unknown	NF	1
LOC105376945	NF	MAPK6	NDE	1
LOC105377378	NF	unknown	NF	1
LOC105376945	NF	LOC105377378	NF	1
SORL1	NDE	unknown	NF	1
HGF	NDE	SORL1	NDE	1
NRP1	NDE	unknown	NF	1
LOC105376945	NF	NRP1	NDE	1
VAV1	NDE	unknown	NF	1
LOC105376945	NF	VAV1	NDE	1
LOC105375044	NF	unknown	NF	1
LOC105375044	NF	LOC105376945	NF	1
KCNAB1	NDE	unknown	NF	1
KCNAB1	NDE	LOC105376945	NF	1
AGBL1	NDE	LOC105376945	NF	1
BBS9	NDE	LOC105376945	NF	1
LOC105376478	NF	LOC105376945	NF	1
LOC105376945	NF	MYL12B	NDE	1
DSEL-AS1	NDE	LOC105376945	NF	1
LOC105370740	NF	unknown	NF	1
LOC105370740	NF	LOC105376945	NF	1
SLC2A3	NDE	unknown	NF	1
ADGRF4	NDE	SLC2A3	NDE	1
NRG1	NDE	SLC2A3	NDE	1
PCDH9	NDE	PLSCR4	NDE	1
IMPA2	NDE	unknown	NF	1
IMPA2	NDE	LOC105376945	NF	1
ETS1	DE	unknown	NF	1
ETS1	DE	LOC105376945	NF	1
LOC105374764	NF	unknown	NF	1
LOC105374764	NF	LOC105376945	NF	1
LOC105369867	NF	unknown	NF	1
LOC105369867	NF	LOC105376945	NF	1
FSTL4	NDE	LOC105376945	NF	1
RAB21	NDE	unknown	NF	1
LOC105376945	NF	RAB21	NDE	1
LOC105376945	NF	WWOX	NDE	1
LOC105376945	NF	SLC24A4	NDE	1
CAPZB	NDE	unknown	NF	1
LOC124903868	NF	unknown	NF	1
CAPZB	NDE	LOC105376945	NF	1
LOC105376945	NF	LOC124903868	NF	1
MCTP1	NDE	unknown	NF	1
LOC105376945	NF	MCTP1	NDE	1
TENM2	NDE	unknown	NF	1
LOC105376945	NF	TENM2	NDE	1
DCAF8L2	NDE	unknown	NF	1
DCAF8L2	NDE	LOC105376945	NF	1
DMD	NDE	LOC105376945	NF	1
SPATA7	NDE	unknown	NF	1
LOC105376945	NF	SPATA7	NDE	1
NT5DC4	NDE	unknown	NF	1
LOC105376945	NF	NT5DC4	NDE	1
BMPR1B	NDE	LOC105376945	NF	1
ZNF423	NDE	unknown	NF	1
LOC105376945	NF	ZNF423	NDE	1
N6AMT1	NDE	unknown	NF	1
LOC105376945	NF	N6AMT1	NDE	1
OR6K6	NDE	unknown	NF	1
LOC105376945	NF	OR6K6	NDE	1
DIS3L2	NDE	unknown	NF	1
DIS3L2	NDE	LOC105376945	NF	1
LINC01278	NDE	unknown	NF	1
LINC01278	NDE	LOC105376945	NF	1
LINC02820	NF	unknown	NF	1
LINC02820	NF	LOC105376945	NF	1
LOC100507403	NF	unknown	NF	1
LOC100507403	NF	LOC105376945	NF	1
STXBP4	NDE	unknown	NF	1
LOC105376945	NF	STXBP4	NDE	1
LEMD3	NDE	unknown	NF	1
LEMD3	NDE	LOC105376945	NF	1
PLXND1	NDE	unknown	NF	1
LOC105376945	NF	PLXND1	NDE	1
GNG2	NDE	PLSCR4	NDE	1
LOC105376945	NF	MSRB3	NDE	1
MLLT3	NDE	unknown	NF	1
LOC105376945	NF	MLLT3	NDE	1
ANO3	NDE	LOC105376945	NF	1
RTF2	NDE	unknown	NF	1
LOC105376945	NF	RTF2	NDE	1
DAB1	NDE	GLIS3	DE	1
GLIS3	DE	HGF	NDE	1
LOC105373436	NF	LOC105376945	NF	1
ADAMTS12	NDE	unknown	NF	1
ADAMTS12	NDE	HGF	NDE	1
ADAMTS12	NDE	LOC105379397	NF	1
DAB1	NDE	LOC105370176	NF	1
LOC105370176	NF	unknown	NF	1
HGF	NDE	LOC105370176	NF	1
HIVEP3	NDE	LOC105376945	NF	1
BTAF1	NDE	DAB1	NDE	1
ANKRD29	NDE	unknown	NF	1
ANKRD29	NDE	LOC105376945	NF	1
FSTL5	NDE	LRMDA	NDE	1
DLG2	NDE	FSTL5	NDE	1
DLG2	NDE	DLG2-AS2	NF	1
DLG2	NDE	LRMDA	NDE	1
DLG2-AS2	NF	LRMDA	NDE	1
LINC02994	NF	LINC03000	NF	1
HGF	NDE	OVOS2	NDE	1
GRM8	NDE	OVOS2	NDE	1
DAB1	NDE	TMEM260	NDE	1
TMEM260	NDE	unknown	NF	1
HGF	NDE	TMEM260	NDE	1
FTO	DE	unknown	NF	1
LOC105378797	NF	LRMDA	NDE	1
LOC105378797	NF	RALGAPA1	NDE	1
LRMDA	NDE	RALGAPA1	NDE	1
DPP10	NDE	SKA1	NDE	1
DPP10	NDE	UNC13C	NDE	1
LOC105378797	NF	ZPLD1	NDE	1
LOC105378797	NF	unknown	NF	1
CEP128	NDE	NOS1AP	NDE	1
CCDC26	NF	CEP128	NDE	1
MED17	NDE	WWC1	NDE	1
LOC124902836	NF	WWC1	NDE	1
SLC2A3	NDE	WWC1	NDE	1
MED17	NDE	SLC2A3	NDE	1
LOC105373645	NF	unknown	NF	1
PPM1L	NDE	unknown	NF	1
LOC105373645	NF	PPM1L	NDE	1
LOC105373645	NF	PLSCR4	NDE	1
PLSCR4	NDE	PPM1L	NDE	1
PHEX	NDE	unknown	NF	1
FMN2	NDE	LINC03000	NF	1
GNG2	NDE	NRG1	NDE	1
GNG2	NDE	NRG1-IT1	NF	1
FSTL5	NDE	unknown	NF	1
CXCL13	NDE	OPRD1	NDE	1
SYNPR	NDE	SYNPR-AS1	NF	1
SYNPR-AS1	NF	unknown	NF	1
PLSCR4	NDE	WWC2	NDE	1
CASC11	NDE	PLSCR4	NDE	1
CASC11	NDE	WWC2	NDE	1
LINC01762	NF	LOC105373153	NF	1
LOC105373153	NF	unknown	NF	1
IKZF2	NDE	RNF220	NDE	1
LINC03000	NF	MYO3B	NDE	1
FAM87A	NF	VEPH1	NDE	1
FAM87A	NF	LOC101928236	NF	1
LOC105375723	NF	unknown	NF	1
LOC124904184	NF	PRKG1	NDE	1
DOCK10	NDE	SKA1	NDE	1
FAM87A	NF	SKA1	NDE	1
KCNH8	NDE	VEPH1	NDE	1
KCNH8	NDE	LOC101928236	NF	1
PLSCR4	NDE	VEPH1	NDE	1
LOC101928236	NF	PLSCR4	NDE	1
FMN2	NDE	TAMM41	NDE	1
RUFY1	NDE	TAMM41	NDE	1
FMN2	NDE	LOC105369325	NF	1
CXCL13	NDE	KCNH8	NDE	1
LRRC7	NDE	VEPH1	NDE	1
LOC101928236	NF	LRRC7	NDE	1
PRKG1	NDE	ZBTB20	NDE	1
FHIT	NDE	NCAM2	NDE	1
CFAP20DC-DT	NF	NCAM2	NDE	1
KLHL20	NDE	MSI2	NDE	1
CNTNAP5	NDE	MSI2	NDE	1
LINC01762	NF	UNC13C	NDE	1
FMN2	NDE	TEX15	NDE	1
FMN2	NDE	LOC105379357	NF	1
VAV2	NDE	ZPLD1	NDE	1
LOC105375723	NF	VAV2	NDE	1
ATP13A5	NDE	KDM4C	NDE	1
GMCL1	NDE	NKAIN3	NDE	1
LOC105372753	NF	ZBTB20	NDE	1
LOC101928923	NF	unknown	NF	1
ATP13A5	NDE	LOC101928923	NF	1
LINC03000	NF	MED17	NDE	1
LINC03000	NF	LOC124902836	NF	1
ATP13A5	NDE	ZNF702P	NDE	1
ATP13A5	NDE	LOC105372453	NF	1
CYB5R4	NDE	LOC105373777	NF	1
LINC01807	NF	unknown	NF	1
EIF2AK4	NDE	GTDC1	NDE	1
EIF2AK4	NDE	SPOCK1	NDE	1
EIF2AK4	NDE	TARID	NF	1
ETV6	NDE	unknown	NF	1
CCDC47	NDE	DPYD	NDE	1
CCDC47	NDE	IKZF2	NDE	1
LINC03000	NF	LOC107985984	NF	1
LINC03000	NF	SMARCAL1-AS1	NF	1
LINC03000	NF	LOC105377975	NF	1
ADGRL3	NDE	LINC01762	NF	1
ADGRL3	NDE	unknown	NF	1
ADGRL3	NDE	ATP13A5	NDE	1
OVGP1	NDE	SLC10A7	NDE	1
OVGP1	NDE	SV2C	NDE	1
SLC10A7	NDE	SV2C	NDE	1
GNG12-AS1	NDE	LINC03000	NF	1
LINC03000	NF	LOC124900403	NF	1
GNG12-AS1	NDE	unknown	NF	1
GNG12-AS1	NDE	LOC124900403	NF	1
DPYD	NDE	LOC105375999	NF	1
IKZF2	NDE	LOC105375999	NF	1
CPA6	NDE	LINC01932	NF	1
CDR2L	NDE	LOC107986108	NF	1
CDR2L	NDE	LOC105374166	NF	1
CDR2L	NDE	LOC105369325	NF	1
TEX41	NDE	UNC13C	NDE	1
KCNH8	NDE	LINC03000	NF	1
KCNH8	NDE	PCDH15	NDE	1
KCNH8	NDE	PAQR5	NDE	1
KCNH8	NDE	KIF23-AS1	NF	1
LINC03000	NF	SAMD12	NDE	1
LINC03000	NF	PCDH15	NDE	1
LINC03000	NF	PAQR5	NDE	1
KIF23-AS1	NF	LINC03000	NF	1
PCDH15	NDE	SAMD12	NDE	1
PAQR5	NDE	SAMD12	NDE	1
KIF23-AS1	NF	SAMD12	NDE	1
PAQR5	NDE	PCDH15	NDE	1
KIF23-AS1	NF	PCDH15	NDE	1
LINC02542	NF	LOC105373777	NF	1
ATP13A5	NDE	KCNH8	NDE	1
KCNH8	NDE	XRCC4	NDE	1
ATP13A5	NDE	XRCC4	NDE	1
ATP13A5	NDE	SAMD12	NDE	1
SAMD12	NDE	XRCC4	NDE	1
ARHGEF38	NDE	GMCL1	NDE	1
ACSBG2	NDE	unknown	NF	1
ACSBG2	NDE	CXCL13	NDE	1
CREB5	NDE	unknown	NF	1
DGKB	NDE	unknown	NF	1
CREB5	NDE	DGKB	NDE	1
COG2	NDE	IKZF2	NDE	1
GXYLT1	NDE	NOS1AP	NDE	1
CCDC26	NF	GXYLT1	NDE	1
CXCL13	NDE	PPM1L	NDE	1
LOC107985681	NF	LOC124904518	NF	1
AHDC1	NDE	ZNF664-RFLNA	NF	1
GTDC1	NDE	ZNF664-RFLNA	NF	1
SPOCK1	NDE	ZNF664-RFLNA	NF	1
MRPS21	NDE	PCDH15	NDE	1
LOC105378311	NF	MRPS21	NDE	1
LOC107986239	NF	PCDH15	NDE	1
LOC105378311	NF	LOC107986239	NF	1
LOC105378311	NF	unknown	NF	1
CXCL13	NDE	LOC105372753	NF	1
COL12A1	NDE	LOC105372753	NF	1
CXCL13	NDE	MGMT	NDE	1
AHDC1	NDE	WWOX	NDE	1
NOS1AP	NDE	SDK1	NDE	1
SDK1	NDE	unknown	NF	1
CCDC26	NF	SDK1	NDE	1
ANG	NDE	GTDC1	NDE	1
GTDC1	NDE	RNASE4	NDE	1
ANG	NDE	SPOCK1	NDE	1
RNASE4	NDE	SPOCK1	NDE	1
ANG	NDE	TARID	NF	1
RNASE4	NDE	TARID	NF	1
LINC03000	NF	PPP1R12B	NDE	1
LOC105373777	NF	NCAM2	NDE	1
NPRL3	NDE	SPOCK1	NDE	1
NPRL3	NDE	TARID	NF	1
AHDC1	NDE	unknown	NF	1
PPP1R12B	NDE	unknown	NF	1
LOC124902114	NF	unknown	NF	1
ADK	NDE	unknown	NF	1
C10orf90	NF	unknown	NF	1
LOC124903225	NF	unknown	NF	1
LINC02283	NF	LOC124903225	NF	1
ABCD2	NDE	LINC03000	NF	1
ABCD2	NDE	unknown	NF	1
ABCD2	NDE	GUCY1A2	NDE	1
CPA6	NDE	MTUS1	NDE	1
LINC03000	NF	LOC105373777	NF	1
CPNE3	NDE	MRPS21	NDE	1
CPNE3	NDE	LOC107986239	NF	1
SEPTIN4-AS1	NF	unknown	NF	1
LINC02542	NF	TAMM41	NDE	1
LINC03000	NF	VRK3	NDE	1
VRK3	NDE	unknown	NF	1
AFF3	NDE	PDGFD	NDE	1
LINC01807	NF	PDGFD	NDE	1
LINC03000	NF	TAMM41	NDE	1
KLHL20	NDE	LOC105374489	NF	1
LOC105374489	NF	unknown	NF	1
LINC02291	NDE	LOC105374166	NF	1
LINC02291	NDE	LOC105369325	NF	1
CACNA1D	NDE	RELL1	NDE	1
CACNA1D	NDE	DNAJC25	NDE	1
CACNA1D	NDE	DNAJC25-GNG10	NDE	1
BICD1	NDE	CACNA1D	NDE	1
DNAJC25	NDE	RELL1	NDE	1
BICD1	NDE	RELL1	NDE	1
BICD1	NDE	DNAJC25	NDE	1
BICD1	NDE	DNAJC25-GNG10	NDE	1
CSMD1	NDE	LOC105373777	NF	1
LOC105373459	NF	LOC105378310	NF	1
LOC105378310	NF	LOC105379362	NF	1
CFAP70	NDE	LOC105378310	NF	1
GRIA4	NDE	LINC03000	NF	1
CDH2	NDE	LOC105373777	NF	1
PIH1D2	NDE	unknown	NF	1
AHCYL2	NDE	PIH1D2	NDE	1
PIH1D2	NDE	ZMAT4	NDE	1
LOC105373777	NF	LOC105378310	NF	1
C12orf60	NF	LOC105373459	NF	1
C12orf60	NF	LOC105379362	NF	1
C12orf60	NF	CFAP70	NDE	1
GRIK4	NDE	LOC105374166	NF	1
GRIK4	NDE	LOC105369325	NF	1
ADAM9	NDE	MRPS21	NDE	1
ADAM9	NDE	LOC107986239	NF	1
PTGR3	NDE	unknown	NF	1
AHCYL2	NDE	PTGR3	NDE	1
AHCYL2	NDE	KDM4C	NDE	1
AHCYL2	NDE	DSC3	NDE	1
KDM4C	NDE	ZMAT4	NDE	1
DSC3	NDE	ZMAT4	NDE	1
DSC3	NDE	KDM4C	NDE	1
LOC101928196	NF	LOC124906005	NF	1
LINC02042	NF	LOC124906005	NF	1
LINC02042	NF	LOC101928196	NF	1
LOC101928196	NF	unknown	NF	1
LINC02042	NF	unknown	NF	1
LINC00400	NF	unknown	NF	1
LINC00470	NF	unknown	NF	1
HERC2	NDE	SPOCK1	NDE	1
DLC1	NDE	HERC2	NDE	1
GUCY1A2	NDE	HERC2	NDE	1
HERC2	NDE	LINC02762	NF	1
ADAMTS9-AS2	NDE	GRM7	NDE	1
ADAMTS9-AS2	NDE	LOC105374166	NF	1
ADAMTS9-AS2	NDE	LOC105369325	NF	1
LOC105369325	NF	LOC105377124	NF	1
CCDC13	NDE	unknown	NF	1
CCDC13	NDE	CCDC13-AS1	NF	1
AHCYL2	NDE	CCDC13	NDE	1
AHCYL2	NDE	CCDC13-AS1	NF	1
HECW2	NDE	RPS6KC1	NDE	1
HECW2	NDE	PROX1-AS1	NF	1
RPS6KC1	NDE	unknown	NF	1
PROX1-AS1	NF	unknown	NF	1
PSPC1	NDE	RPS6KC1	NDE	1
PROX1-AS1	NF	PSPC1	NDE	1
HECW2	NDE	unknown	NF	1
HECW2	NDE	PSPC1	NDE	1
PSPC1	NDE	unknown	NF	1
FRMPD4	NDE	unknown	NF	1
AHCYL2	NDE	FRMPD4	NDE	1
CRB1	NDE	MYO16	NDE	1
CRB1	NDE	LINC00871	NDE	1
LINC00871	NDE	MYO16	NDE	1
ARL14EP-DT	NF	RAMP1	NDE	1
CDH13	NDE	CYBB	NDE	1
FOXP2	NDE	unknown	NF	1
LINC02852	NF	unknown	NF	1
LOC102724439	NF	unknown	NF	1
LOC102724439	NF	LOC124906221	NF	1
LRRC8B	NDE	MAP3K4	NDE	1
ENTPD5	NDE	LOC340184	NF	1
