# Supplementary material for: GPBSO: Gene Pool-Based Brain Storm Optimization for SNP Epistasis Detection
Source: Genes (Basel). 2025 Sep 19;16(9):1114. doi: 10.3390/genes16091114 (PMC12469498; doi:10.3390/genes16091114)
Supplement: Supplementary file 1 [file genes-16-01114-s001.zip › table/S9.xlsx]

## Sheet: bd
unknown	NF	2571
STK32A-AS1	NF	413
LRIG1	NDE	260
FSTL5	DE	204
COL19A1	NDE	145
MGAT4FP	NF	133
LOC124902439	NF	122
LINC02789	NF	108
RERE	NDE	96
EYA3	NDE	85
BACH2	NDE	83
LINC00907	NF	59
LOC105372753	NF	53
LOC105376945	NF	47
MACROD2	NDE	46
NELL1	NDE	45
LOC100130587	NF	44
MOBP	NDE	43
LOC102723906	NF	41
LOC105377599	NF	41
ACSL1	NDE	40
CA12	NDE	38
CLSTN2	NDE	38
LOC105378066	NF	31
RBFOX1	NDE	31
LINC01346	NF	30
ZFHX3	NDE	30
ADAMTSL1	NDE	28
C9	NDE	28
B3GALT1	NDE	28
LINC01950	NF	26
CCDC13	NF	26
CCDC13-AS1	NF	26
LOC101926964	NF	26
NRG1	NDE	26
NRG1-IT1	NF	26
FAH	NDE	25
POU2F3	NDE	25
LINC01932	NF	23
LOC124901499	NF	23
LINC01748	NF	23
EYS	NF	23
IRAG2	NDE	23
ARHGEF4	NDE	22
LRRC31	NDE	22
LOC105371953	NF	22
MYO1B	NDE	22
GPC5	NDE	21
SH3BGR	NDE	20
GET1-SH3BGR	NF	20
FNDC8	NDE	20
LINC02542	NF	20
LOC105374464	NF	20
LINC02261	NF	20
AOC1	NDE	20
LOC105375567	NF	20
C16orf96	NF	18
LOC124905260	NF	18
LOC124905261	NF	18
VPS13B	NDE	17
RGS12	NDE	17
LOC102724861	NF	17
ITGA8	NDE	17
CNTNAP5	NF	17
LOC107984041	NF	16
MAGI2	NDE	16
TUBA1C	NDE	16
LOC124900954	NF	16
LOC124901494	NF	16
MARCHF6	NDE	15
KIAA2026	NF	15
EPIC1	NF	15
LINC00898	NF	15
KLHL32	NDE	15
MIR4527HG	NF	14
CNTN6	NDE	14
LOC105377114	NF	13
LOC105377115	NF	13
MYO3B	NDE	13
LHFPL3	NDE	13
CUBN	NDE	13
SLC25A21	NDE	12
MORN5	NDE	11
LINC01933	NDE	11
ANKRD27	NDE	11
MGLL	NDE	11
LOC107986127	NF	11
IPO11	NDE	11
VAC14	NDE	11
SBF2	NDE	10
CRACD	NDE	10
MARK1	NDE	10
RGSL1	NF	10
C9orf92	NF	10
GRIK1	NDE	10
TAFA1	NDE	9
LOC107986019	NF	9
PRUNE2	NDE	9
LOC105376095	NF	9
CEPT1	NDE	9
ACVR1	NDE	9
TBC1D9B	NDE	9
FRMPD4	NDE	9
ACAD11	NDE	8
NPHP3-ACAD11	NF	8
FAM184B	NDE	8
GEMIN2	NDE	8
LOC124901489	NF	8
SLC4A4	NDE	8
LOC105375369	NF	8
HORMAD2	NDE	8
RAPGEF4	NDE	8
NXN	NDE	8
PSEN1	NDE	8
CREB5	NDE	8
CD99P1	NF	8
PRKN	NDE	8
GALNT7	NDE	7
VEPH1	NDE	7
LOC101928236	NF	7
PRDM5	NDE	7
GEMIN8	NDE	7
SETD1B	NDE	7
PTPRG	NDE	7
TENM1	NDE	7
ENOX1	NDE	7
FGGY	NDE	7
MCPH1	NDE	7
ROBO2	NDE	6
TLE4	NDE	6
CASC11	NF	6
LOC107985962	NF	6
LOC112268276	NF	6
UBASH3B	NDE	6
DOCK11	NDE	6
FHIT	NDE	6
GPR39	NDE	5
CFAP299	NDE	5
LINC01088	NDE	5
LCLAT1	NDE	5
LOC105370174	NF	5
KALRN	NDE	5
FAM78B	NDE	5
GANC	NDE	5
VWA3B	NDE	5
SMS	NDE	5
KCNN2	NDE	5
TBL1X	NDE	5
ZFX	NDE	5
LOC101928279	NF	4
STRA8	NF	4
CTNNBL1	NDE	4
KIFAP3	NDE	4
CABLES1	NDE	4
LINC02055	NF	4
SEMA5A	NDE	4
LOC101927026	NF	4
RHOT1	NDE	4
LRMDA	NDE	4
LOC124900169	NF	4
LOC101928516	NF	4
RBFOX3	NDE	4
LINC02477	NF	4
LINC00702	NF	4
SLC18A2	NDE	4
NBAS	NDE	4
KANK1	NDE	4
LOC124905213	NF	4
PDK3	NDE	4
DMD	NDE	4
HSD17B2	NDE	3
LOC105371363	NF	3
CADM2	NDE	3
COP1	NDE	3
MAD1L1	NDE	3
CATSPER3	NF	3
SKAP2	NDE	3
RASAL2	NDE	3
GACAT1	NF	3
PDSS2	NDE	3
LSAMP	NDE	3
NAV1	NDE	3
NT5DC4	NDE	3
NCOR2	NDE	3
LOC105370214	NF	3
HELQ	NDE	3
LOC107985251	NF	3
LOC124904497	NF	3
LOC101927566	NF	3
TSHZ2	NDE	3
AOX3P-AOX2P	NF	3
LTBP2	NDE	3
FBXO38-DT	NF	3
FNBP1L	NDE	3
ADGRL3	NDE	3
STK32A	NDE	3
CCSER1	NDE	3
EIF4G3	NDE	3
DCAF8L2	NDE	3
ITGA4	NDE	3
MIR3681HG	NF	3
DACH2	NDE	3
LINC03000	NF	3
PROM1	NDE	2
ADRA1B	NDE	2
MCPH1-DT	NF	2
CHST11	NDE	2
RAD51B	NDE	2
NTNG2	DE	2
LOC105371356	NF	2
CDKL5	NDE	2
FCHO2	NDE	2
F9	NDE	2
LINC01182	NF	2
ZNF451	NDE	2
ZNF451-AS1	NF	2
TSHZ3	NDE	2
CCDC102B	NDE	2
P2RY12	NDE	2
MED12L	NDE	2
LOC105377785	NF	2
SPSB4	NDE	2
ZMYM2	NDE	2
PTCHD1	NDE	2
LOC105376829	NF	2
LOC105376830	NF	2
BUB1B	NDE	2
LOC107984763	NF	2
RANBP2	NDE	2
CCDC138	NDE	2
LOC107984997	NF	2
OR52N4	NF	2
LOC100506974	NF	2
LRRC3C	NF	2
CEP128	NDE	2
CDR2L	NDE	2
CTNNA2	NDE	2
STEAP1B	NDE	2
LOC107986335	NF	2
COLQ	NDE	2
FSTL4	NDE	2
PDZD2	NDE	2
XRCC4	NDE	2
NR5A2	NDE	2
NOL9	NDE	2
R3HCC1L	NDE	2
MAPK6	NDE	2
LRRC37B	NDE	2
DNA2	NDE	2
OPRD1	NDE	2
GPR161	NDE	2
ATG14	NDE	2
FBXO34	NDE	2
BRCA2	NDE	2
LINC02608	NF	2
LOC124908057	NF	2
SEPTIN7P14	NF	2
TRIM44	NDE	2
WDFY4	NDE	2
ZNF767P	NDE	2
MAF	NDE	2
MSRA	NDE	2
MAP3K20	NDE	2
MAP3K20-AS1	NF	2
TSSC2	NF	2
PYGB	NDE	2
CD1E	NDE	2
LOC105376637	NF	2
ESD	NDE	2
LYZL4	NDE	2
SAMD12	NDE	2
EVC2	NDE	2
VAT1L	NDE	2
AGBL1	NDE	2
LOC105370112	NF	2
EIF2S3	NDE	2
LOC105378515	NF	2
SPTA1	NF	2
DLGAP1	NDE	2
MAP7	NDE	2
CNTNAP2	NDE	2
ABCC12	NDE	2
GALNTL6	NDE	2
PCDH15	NDE	2
TARID	NF	2
IL1RAPL1	NDE	2
TRPM3	NDE	2
PIR	NDE	2
PIR-FIGF	NF	2
NLGN4X	NDE	2
NDP	NDE	2
NDP-AS1	NF	2
TBC1D14	NDE	2
STARD13	NDE	2
SRPX	NDE	2
UBR1	NDE	1
LOC105374557	NF	1
LOC101929129	NF	1
HMCN1	NDE	1
LHX4	NDE	1
LOC105373611	NF	1
DOCK2	NDE	1
LINC01036	NF	1
LMNA	NDE	1
RHOBTB2	NDE	1
LOC107984124	NF	1
PRKCQ	NDE	1
LOC124902370	NF	1
SND1	NDE	1
SPATS2L	NDE	1
LOC101927741	NF	1
LOC124904260	NF	1
GSE1	NDE	1
GLIS3	NDE	1
LOC105378316	NF	1
MIR4300HG	NF	1
KIF5C	NDE	1
GLI3	NDE	1
SLC25A37	NDE	1
SLC16A10	NDE	1
LINC00613	NF	1
KIAA0825	NDE	1
SLC25A33	NDE	1
DPH6	NDE	1
PEBP4	NDE	1
LOC101929237	NF	1
LOC105370777	NF	1
DPP10	NDE	1
IL17F	NF	1
NSG1	NDE	1
MAPK10	NDE	1
IFI16	NDE	1
PYDC5	NF	1
NUS1	NDE	1
USP7	NDE	1
LINC02294	NF	1
NOVA1-DT	NF	1
LOC105369844	NF	1
DAPK2	NDE	1
RHOXF1-AS1	NF	1
HECTD2	NDE	1
HECTD2-AS1	NDE	1
MTMR2	NDE	1
COL6A4P1	NF	1
RNF220	NDE	1
LIMK2	NDE	1
BMP2K	NDE	1
KAZN	NDE	1
PARVA	NDE	1
KDELR2	NDE	1
LOC105378319	NF	1
LOC105371308	NF	1
MALT1	NDE	1
LOC105372146	NF	1
MOB3B	NDE	1
MAPK8	NDE	1
LINC02338	NF	1
TRERF1	NDE	1
SULT6B1	NDE	1
ATP8A1	NDE	1
CUL3	NDE	1
TIGAR	NDE	1
LOC100506869	NF	1
LINC02388	NF	1
LOC105375975	NF	1
CCNYL4	NF	1
CNNM3-DT	NF	1
TSHZ1	NDE	1
POLG	NDE	1
KIAA1217	NDE	1
PDZRN3	NDE	1
LOC101927296	NF	1
PARD3	NDE	1
PREX2	NDE	1
HTR3B	NDE	1
SLC9A2	NDE	1
CYB5A	NDE	1
ATP6V1C2	NDE	1
LOC107985792	NF	1
SHE	NDE	1
FRMD4B	NDE	1
DACH1	NDE	1
LAMP2	NDE	1
LOC730100	NF	1
LOC105370452	NF	1
NTM	NDE	1
LOC107984413	NF	1
ADGRV1	NDE	1
ASAP1	NDE	1
PHACTR1	NDE	1
AGA-DT	NF	1
DYNC1I2	NDE	1
TMEM108	NDE	1
TMEM108-AS1	NF	1
POLR1C	NDE	1
MRPS18A	NDE	1
LOC105376449	NF	1
LRRFIP2	NDE	1
LINC02042	NF	1
ST18	NDE	1
RIMBP2	NDE	1
LOC100507336	NF	1
LOC105371635	NF	1
SCN5A	NDE	1
PIGO	NDE	1
ZMYND12	NDE	1
TIAM2	NDE	1
ZNF790	NF	1
DPH7	NDE	1
SLC22A9	NDE	1
PTPRD	NDE	1
PRICKLE2	NDE	1
SYNPR	NDE	1
LINC00888	NF	1
SNORA63E	NF	1
UNC5C	NDE	1
SLC28A2	NDE	1
SLC28A2-AS1	NF	1
LOC107986094	NF	1
LOC107986219	NF	1
LOC105370759	NF	1
SDK1	NDE	1
TSPAN15	NDE	1
CADPS	NDE	1
SEMA5B	NDE	1
PMS1	NDE	1
ZNF224	NDE	1
ZNF225-AS1	NF	1
MBNL2	NDE	1
KCNG2	NDE	1
PPFIA4	NDE	1
LOC105371687	NF	1
LMO7	NDE	1
FRMD6	NDE	1
LOC105369339	NF	1
CCNY	NDE	1
SLC5A12	NDE	1
ZNF81	NF	1
RCSD1	NDE	1
MPHOSPH6	NDE	1
MPPE1	NDE	1
LOC105377949	NF	1
LOC107986634	NF	1
C9orf85	NF	1
KCNH8	NDE	1
TENM4	DE	1
C1orf21	NF	1
SLC36A4	NDE	1
LOC107984361	NF	1
PRKG1	NDE	1
OR52E5	NF	1
LOC112268071	NF	1
XPNPEP2	NDE	1
DENND1A	NDE	1
MSRB3-AS1	NF	1
AHI1	NDE	1
LOC124901407	NF	1
DNAH5	NDE	1
LINC02246	NF	1
NEDD9	NDE	1
LOC105374925	NF	1
CYB5R3	NDE	1
LINC01091	NF	1
WIPF3	NDE	1
RASD1	NDE	1
LINC00457	NF	1
LINC02343	NF	1
CSMD2	NDE	1
GRIP1	NDE	1
EPC1	NDE	1
LINGO2	NDE	1
SLC5A4	NDE	1
SLC5A4-AS1	NF	1
LINC00486	NDE	1
SLIT2	NDE	1
CD44	NDE	1
CD44-AS1	NF	1
RUBCNL	NDE	1
LOC124904200	NF	1
DIAPH2	NDE	1
FBXO15	NDE	1
ARL14EP-DT	NF	1
MARCHF1	NDE	1
TG	NDE	1
LINC02360	NF	1
LOC107986178	NF	1
LINC02208	NF	1
LOC105377347	NF	1
STK10	NDE	1
DUT	NDE	1
LOC107984755	NF	1
PCDH11X	NDE	1
PTPRT	NDE	1
TMEM47	NDE	1
SNTG1	NDE	1
PRKCH	NDE	1
TMEM26-AS1	NF	1
ASH2L	NDE	1
GTF2IP8	NF	1
OR2AP1	NF	1
MEPE	NDE	1
AHCYL1	NDE	1
DCP1B	NDE	1
TEX36	NDE	1
ADGRF3	NF	1
ERBIN	NDE	1
LOC105369466	NF	1
DGKB	NDE	1
LOC101927947	NF	1
SNX29	NDE	1
LOC105374618	NF	1
CRIM1	NDE	1
LOC105374789	NF	1
OR6K6	NF	1
TMEM178A	NDE	1
MATN2	NDE	1
CCNYL3	NF	1
PHF21B	NDE	1
GKN1	NDE	1
LOC107984187	NF	1
PELP1	NDE	1
ZZEF1	NDE	1
IL1RAPL2	NDE	1
LOC105374056	NF	1
LOC105375724	NF	1
MAP3K15	NDE	1
CNTN4	NDE	1
RUNX1	NDE	1
UTRN	NDE	1
TSNARE1	NDE	1
SCN3B	NDE	1
LOC105369543	NF	1
LOC107985648	NF	1
PRPF4B	NDE	1
L3MBTL4	NDE	1
MACC1	NDE	1
LOC101927668	NF	1
TRIP11	NDE	1
BANK1	NDE	1
TCF4	NDE	1
CLUL1	NDE	1
LOC105371952	NF	1
ZNF385D	NDE	1
LOC105374524	NF	1
POLR2A	NDE	1
ZBTB4	NDE	1
SLC35G6	NF	1
LRIG3	NDE	1
BTBD9	NDE	1
LOC124901315	NF	1
LOC105374754	NF	1
ZNF250	NDE	1
LOC124900868	NF	1
ABHD2	NDE	1
ERLIN2	NDE	1
SERPINB8	NDE	1
HIPK2	NDE	1
LOC105375951	NF	1
LOC107986129	NF	1
LOC105376078	NF	1
DAB1	NDE	1
LOC107983981	NF	1
MCM8	NDE	1
PCDH7	NDE	1
C1orf87	NF	1
LRP1B	NDE	1
LINC01170	NF	1
RALGAPA2	NDE	1
CNTN5	NDE	1
CTNND2	NDE	1
ANKRD26P1	NDE	1
CPNE4	NDE	1
ATP11B	NDE	1
PDE4B	DE	1
ZNF649	NDE	1
ZNF649-AS1	NF	1
CDH18	NDE	1
PRTG	NDE	1
LINC02366	NF	1
DLC1	NDE	1
LOC101930149	NF	1
RSPO2	NDE	1
TIAM1	NDE	1
NIM1K	NDE	1
ZNF236	NDE	1
CCDC93	NDE	1
ST6GALNAC1	NDE	1
LOC105374660	NF	1
SPATA5	NF	1
LINC02955	NF	1
MAP3K9	NDE	1
PXDNL	NDE	1
AP5S1	NDE	1
LINC01776	NF	1
LOC124900404	NF	1
ZNF280C	NDE	1
COL11A1	NDE	1
ADD3	DE	1
GPM6B	NDE	1
PCDH19	NDE	1
CFAP107	NF	1
LOC124905276	NF	1
ZNF25-DT	NF	1
ZNF17	NDE	1
DCC	NDE	1
CEP89	NDE	1
LOC107985669	NF	1
SLC25A26	NDE	1
DOK5	NDE	1
LINC02299	NF	1
NPAS3	NDE	1
LOC105373171	NF	1
PKIB	NDE	1
LOC107985684	NF	1
SCML2	NDE	1
LOC105372190	NF	1
CIT	NDE	1
ARHGAP24	NDE	1
FOXP2	NDE	1
PUDP	NDE	1
AFF3	NDE	1
SHROOM2	NDE	1
ANOS1	NDE	1
DSCAM	NDE	1
HS6ST2	NDE	1
RBM10	NDE	1
SATL1	NDE	1
LOC105376214	NF	1
CREBBP	NDE	1
LOC105369302	NF	1
SCARB2	NDE	1
ESRRG	NDE	1
NCAM2	NDE	1
KLHL18	NDE	1
LOC105373331	NF	1
CHRDL1	NDE	1
LOC124901137	NF	1
OVOS2	NDE	1
PACRG	NDE	1
CAPN6	NDE	1
HTR3C	NF	1
VSIG1	NDE	1
RASGRF2	NDE	1
KLHL14	NDE	1
LOC102723546	NF	1
LOC107985705	NF	1
LMOD1	NDE	1
ZNF136	NDE	1
TNFRSF21	NDE	1
DGCR5	NDE	1
TAB3	NDE	1
CTXN2	NDE	1
CTXN2-AS1	NF	1
LOC124902504	NF	1
LOC124902131	NF	1
MIR137HG	NDE	1
FIRRE	NF	1
SCN9A	NDE	1
SCN1A-AS1	NF	1
LOC105370476	NF	1
WAKMAR2	NF	1
LOC107985434	NF	1
LOC105370328	NF	1
NAV2	NDE	1
NCR1	NDE	1
CALD1	NDE	1
MIR924HG	NDE	1
YAP1	NDE	1
ACADL	NDE	1
TDRD9	NDE	1
KDM1B	NDE	1
CTNND1	NDE	1
TMX2-CTNND1	NF	1
RASSF3	NDE	1
PIEZO2	NDE	1
ANKRD44	NDE	1
LOC102724340	NF	1
SYT14	NDE	1
NUP153	NDE	1
VNN3P	NDE	1
GLB1	NDE	1
CREB3L2	NDE	1
WHRN	NDE	1
LRFN2	NDE	1
F8	NDE	1
APOB	NDE	1
FGF13	NDE	1
STIM1	NDE	1
COL4A4	NDE	1
LOC105377097	NF	1
LOC124906243	NF	1
FAM168B	NDE	1
TMEM232	NF	1
CSTF3-DT	NF	1
PITPNC1	NDE	1
DMGDH	NDE	1
CLDN17	NF	1
OPHN1	NDE	1
CELF2	NDE	1
LAMP3	NDE	1
SLC41A2	NDE	1
PYGL	NDE	1
BPIFA2	NF	1
CLEC19A	NF	1
LOC105371114	NF	1
FRYL	NDE	1
MICAL2	NDE	1
HS1BP3	NDE	1
LINC01951	NF	1
PTPN14	NDE	1
DOCK8	NDE	1
PBX3	NDE	1
OTUD7A	NDE	1
TRPC5	NDE	1
APBB2	NDE	1
IDO2	NDE	1
TRIM2	NDE	1
NXF4	NF	1
LINGO1	NDE	1
NABP1	NDE	1
LOC105376253	NF	1
TMEM132C	NDE	1
CEP290	NDE	1
LOC124902977	NF	1
LOC105373899	NF	1
LOC124904475	NF	1
MALRD1	NDE	1
TRPM8	NDE	1
NR2C1	NDE	1
LOC101928923	NF	1
STARD4-AS1	NF	1
LINC01479	NF	1
LINC01435	NF	1

## Sheet: cad
unknown	NF	16455
DMD	NDE	647
FRMPD4	NDE	455
PTCHD1-AS	NDE	308
TENM1	NDE	222
PUDP	NDE	206
LOC105373150	NF	200
GABRA3	NDE	190
BMPR1B	NDE	186
LRP11	NDE	156
GUCY2F	NDE	150
NLGN4X	NDE	141
DACH2	NDE	135
TBL1X	NDE	127
OTC	NDE	124
COL4A6	NDE	123
KDM1A	NDE	122
GRIA3	NDE	119
DIAPH2	NDE	111
AFF2	NDE	110
ARHGAP6	NDE	100
SH3KBP1	NDE	98
CASK	NDE	97
HEPH	NDE	93
LOC107985675	NF	92
ADGRG2	NDE	91
OPHN1	NDE	87
IL1RAPL1	NDE	85
GPM6B	NDE	83
STAG2	NDE	82
LOC107985698	NF	82
KLHL4	NDE	82
LOC105377114	NF	81
LOC105377115	NF	80
LINC03000	NF	77
FIRRE	NDE	77
PTCHD1	NDE	73
MAMLD1	NDE	70
EDA2R	NDE	68
TENM2	NDE	68
LOC107985704	NF	67
FGF13	NDE	66
TEX11	NDE	66
TMEM255A	NDE	63
FRMPD4-AS1	NF	63
DGKK	NDE	60
PHEX	NDE	60
RTL4	NDE	60
SCNN1B	NDE	59
RERE	NDE	59
KLF8	NDE	58
SLC16A2	NDE	57
MIR325HG	NF	57
LOC124905177	NF	56
CAPN6	NDE	55
MSRA	NDE	54
LOC112268022	NF	53
ADAMTS12	NDE	53
SGCZ	NDE	53
ESRRG	NDE	52
HDAC8	NDE	52
CLTRN	NDE	52
HTR2C	NDE	51
GFOD1	DE	50
ANOS1	NDE	50
LHFPL1	NDE	49
MAGEB18	NDE	49
RHOXF1-AS1	NDE	49
LOC105373370	NF	49
CLCN4	NDE	49
LOC107985714	NF	48
ZFX	NDE	48
CNTN5	NDE	47
WDR44	NDE	47
SYNPR	NDE	46
LOC105377700	NF	46
SHROOM2	NDE	46
PPP2R2C	NDE	45
DPYD	NDE	45
MAD1L1	NDE	44
LOC124901573	NF	44
CTNNA3	NDE	43
LRRTM3	NDE	43
LOC101928961	NF	43
FAAH2	NDE	43
CNTN1	NDE	40
USP11	NDE	40
FOXP1	NDE	40
MECOM	NDE	39
CRYBG1	NDE	39
DNAH14	NDE	38
GABRQ	NDE	38
DAOA-AS1	NDE	37
GLRA2	NDE	37
MTMR1	NDE	37
LOC105373320	NF	36
LOC107985709	NF	36
CAPSL	NDE	35
LOC124905257	NF	35
LOC107985713	NF	35
TKTL1	NDE	34
WWC3	NDE	34
CXorf58	NF	33
NXF5	NDE	33
HDX	NDE	33
LOC100126447	NF	32
LOC101928415	NF	32
LOC124905213	NF	32
LOC124905193	NF	31
LOC105373287	NF	31
BCLAF3	NDE	31
DCAF8L2	NDE	31
LOC105373288	NF	30
LOC124905206	NF	30
LOC105373182	NF	30
GFRA1	NDE	29
LOC101927066	NF	29
SYTL5	NDE	29
CHM	NDE	29
BACH2	NDE	28
ANKFN1	NDE	28
LOC101928273	NF	28
TLR7	NDE	28
DLGAP1	NDE	27
LRCH2	NDE	27
EYA2	NDE	27
EDA	NDE	27
LOC105373333	NF	26
TARID	NF	26
FHL1	NDE	26
RYR3	NDE	26
MAP3K15	NDE	26
ARMCX2	NDE	25
CDH7	NDE	25
BEND2	NDE	25
NKAPP1	NDE	24
FAM9A	NDE	24
PIKFYVE	NDE	24
LANCL3	NDE	24
SPANXA2-OT1	NDE	23
TAPT1	NDE	23
LOC107986187	NF	23
TBC1D19	NDE	23
RUNX1	NDE	23
ARMCX4	NDE	23
LOC105370461	NF	23
PIR-FIGF	NF	23
SMC5	NDE	22
LRFN2	NDE	22
HMG20A	NDE	22
LOC105370460	NF	22
SRPX2	NDE	22
ZMYND12	NDE	22
CRIM1	NDE	22
SPRY3	NDE	22
CASR	NDE	22
LOC105376387	NF	22
SGCD	NDE	22
MAP7D2	NDE	22
LOC105373313	NF	22
DOCK11	NDE	22
SCARB1	NDE	21
PLAC1	NDE	21
PIR	NDE	21
FHIT	NDE	21
STS	NDE	21
LOC105373175	NF	21
TEAD1	NDE	20
CCDC66	NDE	20
MEIS1	NDE	20
LOC105373177	NF	20
PINCR	NDE	20
DSEL-AS1	NDE	20
HPSE2	NDE	20
ZNF185	NDE	20
LOC107985664	NF	20
ELOVL2-AS1	NF	19
LOC124905214	NF	19
WWTR1	NDE	19
LOC102723324	NF	19
UBE2V1P16	NF	19
ARHGAP24	NDE	19
LOC105373180	NF	18
GAGE10	NF	18
LOC124905188	NF	18
HDAC6	NDE	18
DBH	NDE	18
POM121C	NDE	18
RBM10	NDE	18
LOC105373294	NF	18
LOC105373153	NF	18
REPS2	NDE	18
IL1R1	NDE	17
IL1R1-AS1	NF	17
OFD1	NDE	17
PYGB	NDE	17
MEIS2	NDE	17
SLC24A4	NDE	17
AMMECR1	NDE	17
PRKG1	NDE	17
RALGAPA2	NDE	17
RBFOX1	NDE	17
DENND1A	NDE	17
NHS	NDE	17
LOC107985707	NF	17
TTC39B	NDE	16
RNF185	NDE	16
DNMT3A	NDE	16
RAPGEF1	NDE	16
LOC105372174	NF	16
LONRF3	NDE	16
ADAMTSL1	NDE	16
CUX2	NDE	16
SEPTIN6	NDE	16
RPGR	NDE	16
MSI2	NDE	16
POLA1	NDE	16
FBXL17	NDE	16
MCF2	NDE	16
NHSL2	NDE	16
KIF2A	NDE	15
CPNE4	NDE	15
CMAS	NDE	15
TRAPPC8	NDE	15
MIR105-1	NDE	15
PRKN	NDE	15
ZNF807P	NF	15
GET3	NDE	15
LOC105369878	NF	15
ALG14	NDE	15
ADGRL2	NDE	15
TSPAN7	NDE	15
ARL15	NDE	15
PKP4-AS1	NF	15
KLHL20	NDE	15
LINC00269	NF	15
NPAS3	NDE	15
CDH13	NDE	15
CFAP47	NDE	15
ZCCHC7	NDE	14
LHFPL6	NDE	14
LINC01594	NF	14
MAP4K5	NDE	14
SPIDR	NDE	14
MYO9A	NDE	14
LOC107984714	NF	14
ANKS1B	NDE	14
KCNMA1	NDE	14
NOVA1	NDE	14
FAM135B	NDE	14
TMEM164	NDE	14
MAGEA12	NDE	14
CSAG4	NF	14
KIFAP3	NDE	14
EIF2S3	NDE	14
ATP7A	NDE	14
FRMD6	NDE	14
NXTAR	NF	14
BABAM2	NDE	14
GPC3	NDE	14
LOC105373345	NF	14
LOC102724465	NF	13
TMEM178A	NDE	13
LOC105376476	NF	13
ANKRD30BL	NDE	13
LOC105373204	NF	13
NCOR2	NDE	13
BUB3	NDE	13
LOC124905233	NF	13
LOC105373161	NF	13
NR2C2	NDE	13
LOC124904104	NF	13
LOC105373282	NF	13
LOC100996671	NF	13
MAP3K20	NDE	13
MAP3K20-AS1	NDE	13
TBX22	NDE	13
SAGE1	NF	13
GNA14	NDE	13
PDGFC	NDE	13
DAB1	NDE	13
DGAT2L6	NDE	13
RARB	NDE	13
SIPA1L2	NDE	13
LOC101928437	NF	13
MECP2	NDE	13
AKAP6	NDE	13
MID1	NDE	13
LOC107985684	NF	13
LINC01456	NF	13
IL13RA1	NDE	13
PCDH9	NDE	13
CSMD1	NDE	13
CGNL1	NDE	12
RAB9A	NDE	12
LINC01951	NDE	12
AKR1C4	NDE	12
POMGNT2	NDE	12
LINC01266	NF	12
DTD1	NDE	12
MAOA	NDE	12
DMGDH	NDE	12
GLA	NDE	12
RPL36A-HNRNPH2	NDE	12
APBB2	NDE	12
KCNQ1	NDE	12
KCNQ1OT1	NDE	12
LOC107985681	NF	12
XKR9	NDE	12
GPD1L	NDE	12
LINC00880	NDE	12
LINC02029	NDE	12
LOC107986092	NF	12
ZDHHC14	NDE	12
LRP2	NDE	12
CTNNBL1	NDE	12
RYR2	NDE	12
SMS	NDE	12
LINC01278	NDE	12
TLN2	NDE	12
LOC105370855	NF	12
WSCD1	NDE	12
APPBP2	NDE	12
LOC107985674	NF	11
NYX	NDE	11
OCRL	NDE	11
NEBL	NDE	11
ALPL	NDE	11
AVPR2	NDE	11
LOC105377462	NF	11
LOC105372753	NF	11
LOC105371986	NF	11
HMCN1	NDE	11
LOC124901774	NF	11
ANO10	NDE	11
RBM41	NDE	11
SPRED1	NDE	11
MACROH2A1	NDE	11
NEURL1	NDE	11
NEURL1-AS1	NF	11
CREG2	NDE	11
PRLR	NDE	11
CECR2	NDE	11
USP9X	NDE	11
EGFL6	NDE	11
GRM7	NDE	11
CD99L2	NDE	11
LOC105372371	NF	11
LOC101929028	NF	11
LOC124902439	NF	11
NCAM2	NDE	11
KAZN	NDE	11
NBDY	NF	11
LOC105374553	NF	10
IL3RA	NDE	10
LOC101928032	NF	10
CMIP	NDE	10
LOC105371362	NF	10
ZNF280C	NDE	10
CCDC148	NDE	10
FAM83F	NDE	10
CTTNBP2NL	NDE	10
RRM1	NDE	10
KCNH7	NDE	10
IQCJ	NDE	10
IQCJ-SCHIP1	NDE	10
MED14	NDE	10
SV2B	NDE	10
MIR99AHG	NDE	10
CENPI	NDE	10
LOC107985648	NF	10
PASD1	NF	10
LOC105369468	NF	10
KRBOX4	NDE	10
LOC102723546	NF	10
EFHC2	NDE	10
CACNA2D1	NDE	10
MAN1C1	NDE	9
LOC101927560	NF	9
LINC01725	NF	9
EZH2	NDE	9
EBF2	NDE	9
CITED1	NDE	9
LOC105377698	NF	9
LOC107985669	NF	9
LOC107985700	NF	9
SCTR	NDE	9
BRPF1	NDE	9
KIF5A	NDE	9
CNNM1	NDE	9
LOC124905175	NF	9
TRPC4	NDE	9
CCNK	NDE	9
CCDC85C	NDE	9
DISC1FP1	NF	9
LOC107984041	NF	9
KCNIP1	NDE	9
MTM1	NDE	9
DCC	NDE	9
TLR8-AS1	NF	9
ZNF362	NDE	9
CST13P	NDE	9
TNS1	NDE	9
SLC1A1	NDE	9
VEGFD	NDE	9
MAP2K5	NDE	9
ADARB2	NDE	9
ZC3H3	NDE	9
LOC105375751	NF	9
ERC2	NDE	9
SCML2	NDE	9
CLSTN2	NDE	9
ASB9	NDE	9
ANTXRLP1	NF	9
LOC101927026	NF	9
F9	NDE	9
LOC105373304	NF	9
LOC101928627	NF	9
LOC107985670	NF	9
CHIC1	NDE	9
LINC02821	NF	8
VLDLR-AS1	NDE	8
MIR6086	NF	8
BLMH	NDE	8
LOC105371720	NF	8
SLC39A11	NDE	8
MARCHF7	NDE	8
ARHGAP19	NDE	8
ARHGAP19-SLIT1	NDE	8
LOC101929200	NF	8
ZNF674	NDE	8
TRAF3	NDE	8
DPP6	NDE	8
TCF7L2	NDE	8
LOC105370067	NF	8
CNTNAP5	NDE	8
PTPN5	NDE	8
LINC01285	NF	8
SH3BGRL	NDE	8
COL20A1	NDE	8
NUP62CL	NDE	8
LOC105369308	NF	8
KLHL13	NDE	8
PDE1A	NDE	8
LOC107984128	NF	8
JPH1	NDE	8
SLC14A2	NDE	8
APOO	NDE	8
GREB1	NDE	8
SRPX	NDE	8
LOC105369165	NF	8
PARD3	NDE	8
C7orf57	NF	7
DPP3	NDE	7
SEPTIN9	NDE	7
TDRD9	NDE	7
SETD1B	NDE	7
IGSF1	NDE	7
TRMT2B	NDE	7
POLE	NDE	7
SLC30A2	NDE	7
BUB1B	NDE	7
LOC107984763	NF	7
VDR	NDE	7
FAM120B	NDE	7
KCNQ5	NDE	7
LOC105377855	NF	7
SUGCT	NDE	7
LTBP1	NDE	7
STAT1	NDE	7
SPOCK1	NDE	7
RALYL	NDE	7
FUT9	NDE	7
LOC102723313	NF	7
ADCYAP1	NDE	7
LOC105371656	NF	7
LOC107985710	NF	7
ADD3	NDE	7
SYT13	NDE	7
UGT3A2	NDE	7
ABLIM3	NDE	7
LOC105375341	NF	7
SMYD2	NDE	7
PARP1	NDE	7
SORBS2	NDE	7
IQSEC2	NDE	7
STARD8	NDE	7
FUNDC1	NDE	7
LOC105369844	NF	7
MIR510	NF	7
FTX	NDE	7
CNTN4	NDE	7
FSTL4	NDE	7
LINC02994	NF	7
GLB1	NDE	7
FHOD3	NDE	7
MBTPS2	NDE	7
ARHGAP36	NDE	7
PCDH11X	NDE	7
TRPC5	NDE	7
PTPRD	NDE	7
DIPK2B	NDE	7
KIF4A	NDE	7
NRG1	NDE	7
TNIP3	NDE	6
GPR34	NDE	6
EFCAB3	NDE	6
PCYT1B	NDE	6
PCYT1B-AS1	NF	6
BMP15	NDE	6
MYH10	NDE	6
ANKDD1A	NDE	6
LOC107986933	NF	6
JADE3	NDE	6
FYB1	NDE	6
RANBP2	NDE	6
EDAR	NDE	6
KLHL15	NDE	6
NR0B1	NDE	6
LOC101929142	NF	6
LOC105379133	NF	6
DCAF8	NDE	6
SRP14-DT	NDE	6
TTC14-DT	NF	6
CSRP3	NDE	6
CLYBL	NDE	6
CLYBL-AS3	NF	6
NYNRIN	NDE	6
UHRF1BP1	NDE	6
LINC01950	NF	6
ARID4A	NDE	6
SLK	NDE	6
MIR3171HG	NF	6
EPAS1	NDE	6
CPE	NDE	6
DGKH	NDE	6
CDH8	NDE	6
LOC124901705	NF	6
DSC3	NDE	6
FMOD	NDE	6
GSTZ1	NDE	6
LOC105376567	NF	6
TRMU	NDE	6
MYO3B	NDE	6
DLG3	NDE	6
NDST1	NDE	6
LOC105375753	NF	6
LOC105372593	NF	6
PLBD1	NDE	6
LOC101928782	NF	6
CDH18	NDE	6
LOC107985705	NF	6
ELOVL2	NDE	6
LOC107984418	NF	6
LOC124902643	NF	6
ALOX5	NDE	6
CXADR	NDE	6
LINC00607	NDE	6
LINC02546	NF	6
MYO1B	NDE	6
LOC101928389	NF	6
THNSL1	NDE	6
CNTNAP2	NDE	6
UTP14A	NDE	6
LOC105373335	NF	6
CEP128	NDE	6
EPM2A-DT	NF	6
PCDH19	NDE	6
COL4A2	NDE	6
ATXN3L	NF	6
LOC124905181	NF	6
NAV2	NDE	6
PBX1	NDE	6
SNTG1	NDE	6
CSMD2	NDE	6
LOC107986195	NF	6
GRID2	NDE	5
LOC105376454	NF	5
LOC124903159	NF	5
CPPED1	NDE	5
MED12L	NDE	5
IGSF10	NDE	5
LOC105378469	NF	5
TMEM176A	NDE	5
SIK2	NDE	5
ZFPM2	NDE	5
RRAGB	NDE	5
PEAK1	NDE	5
HMGN5	NDE	5
LOC105370259	NF	5
LOC105375451	NF	5
LOC107985179	NF	5
TDG	NDE	5
NOP58	NDE	5
SNORD70B	NF	5
LYPD6B	NDE	5
HGF	NDE	5
CFAP20DC-DT	NF	5
GPM6A	NDE	5
LOC105373454	NF	5
LOC107985699	NF	5
FRMD6-AS2	NF	5
CEMIP2	NDE	5
RCN2	NDE	5
PLD5	NDE	5
RAD51B	NDE	5
TIMELESS	NDE	5
LOC107986891	NF	5
DPYD-AS1	NF	5
PPEF1	NDE	5
FANCB	NDE	5
PITPNC1	NDE	5
RNGTT	NDE	5
MAP3K5	NDE	5
CDC14B	NDE	5
GYG2	NDE	5
LRRTM4	NDE	5
IGFBP-AS1	NF	5
LOC105378654	NF	5
GSAP	NDE	5
SOX5	NDE	5
TMTC2	NDE	5
LOC105374786	NF	5
CALB1	NDE	5
FCN2	NDE	5
IFT88	NDE	5
ATG4A	NDE	5
DTNA	NDE	5
NUS1	NDE	5
LOC124905276	NF	5
PDE4B	NDE	5
LOC124905220	NF	5
NSDHL	NDE	5
NDP	NDE	5
NDP-AS1	NF	5
ARHGEF3	NDE	5
LINC01572	NF	5
BANK1	NDE	5
NKAIN3	NDE	5
LOC102723370	NF	5
ABCA4	NDE	5
LOC124904222	NF	5
MIR100HG	NDE	5
SHPRH	NDE	5
FAM107B	NDE	5
LINC01281	NF	5
GLIS3	NDE	5
ATP2B2	NDE	5
TMEM185A	NDE	5
TGFB2	NDE	5
LOC105373155	NF	5
IL1RAPL2	NDE	5
DCDC1	NDE	5
LINC01088	NF	5
SAMD12	NDE	5
LOC105373186	NF	5
GPR143	NDE	5
FAM3D	NDE	4
NRK	NDE	4
LINC01634	NDE	4
MCM6	NDE	4
ZNF273	NDE	4
LOC105372631	NF	4
SUMF1	NDE	4
ACCSL	NDE	4
LOC124902663	NF	4
CXCL8	NDE	4
LOC124903135	NF	4
ABCC4	NDE	4
FLRT1	NDE	4
MACROD1	NDE	4
STXBP4	NDE	4
MIB1	NDE	4
ERCC3	NDE	4
CACNA1D	NDE	4
GULP1	NDE	4
GRK7	NDE	4
LOC105375371	NF	4
LOC124903300	NF	4
LOC124903718	NF	4
LOC107987056	NF	4
XKRX	NDE	4
XRCC4	NDE	4
MICAL2	NDE	4
MIR222HG	NDE	4
THSD4	NDE	4
UTRN	NDE	4
IKZF2	NDE	4
LOC105377979	NF	4
TNFSF4	NDE	4
LOC100506023	NF	4
LINC02699	NF	4
LGR4	NDE	4
ENPP2	NDE	4
LOC105373296	NF	4
CSAG1	NDE	4
DNAH7	NDE	4
LOC105373131	NF	4
FRMD4A	NDE	4
LOC101928306	NF	4
IRAG1	NDE	4
GUCY1A1	DE	4
FLNB	NDE	4
LOC101929710	NF	4
XIAP	NDE	4
PHKA2	NDE	4
CHMP1B2P	NF	4
SATL1	NDE	4
MLLT3	NDE	4
LOC112267910	NF	4
DYRK1A	NDE	4
PKP1	NDE	4
KALRN	NDE	4
L3MBTL4	NDE	4
LOC121725015	NF	4
MIR384	NDE	4
CBFB	NDE	4
MIR8062	NF	4
TEX13C	NDE	4
LOC105375155	NF	4
LOC124901339	NF	4
MDGA2	NDE	4
SGIP1	NDE	4
LOC124904196	NF	4
CT45A10	NDE	4
LTA4H	NDE	4
FAM153CP	NDE	4
GNB1L	NDE	4
LOC107985948	NF	4
ABCC12	NDE	4
ADD1	NDE	4
EML6	NDE	4
LOC107987122	NF	4
LOC105378031	NF	4
FBXO28	NDE	4
RASGRF2	NDE	4
PTPN14	NDE	4
FUCA2	NDE	4
TANC1	NDE	4
NRXN1	NDE	4
HSF2BP	NDE	4
LOC124901607	NF	4
PHKG2	NDE	4
RNF40	NDE	4
CFAP119	NDE	4
RPL10	NDE	4
SNORA70	NDE	4
LOC124905228	NF	4
STEAP1B	NF	4
HNRNPM	NDE	4
RPS6KA6	NDE	4
EYS	NDE	4
STK39	NDE	4
ANXA13	NDE	4
LOC105375739	NF	4
LOC124900950	NF	4
F8	NDE	4
ITGA8	NDE	4
RNF217	NDE	4
CYBB	NDE	4
CD101	NDE	4
LOC730100	NF	4
DARS2	NDE	4
LOC401478	NF	4
PVT1	NDE	4
LOC105369625	NF	4
ZNF385D	NDE	4
ZNRF1	NDE	4
PARVA	NDE	4
LDLRAD3	NDE	4
DPP10	NDE	4
PPARGC1A	NDE	4
SUCLG2-DT	NF	4
BCOR	NDE	4
ENOX2	NDE	4
LOC105376449	NF	4
SHROOM4	NDE	4
PRR16	NDE	4
LRP1B	NDE	4
DGKB	NDE	4
FBXL13	NDE	4
LOC105370777	NF	4
ARHGAP26	NDE	4
ARSF	NDE	4
XPNPEP2	NDE	4
GRIP1	NDE	4
RPS6KC1	NDE	4
CTNNA2	NDE	4
CACNA1E	NDE	4
PGK1	NDE	4
DNASE1L3	NDE	3
LOC101928519	NF	3
LOC105374958	NF	3
KIF16B	NDE	3
GEMIN8	NDE	3
LINC01938	NF	3
TMC3-AS1	NF	3
MPPED2-AS1	NDE	3
SLC22A24	NDE	3
LOC105371836	NF	3
IL21-AS1	NF	3
ATRX	NDE	3
CSMD3	NDE	3
PTPRQ	NDE	3
ST6GALNAC1	NDE	3
CDC14A	NDE	3
CLEC4GP1	NDE	3
CPEB3	NDE	3
DZANK1	NDE	3
DESI1	NDE	3
SPATS2L	NDE	3
LOC101927741	NF	3
TMEM47	NDE	3
LUZP1	NDE	3
PIK3IP1	NDE	3
GLI2	NDE	3
TSPEAR	NDE	3
LOC124905038	NF	3
TBCE	NDE	3
WDR59	NDE	3
PMS1	NDE	3
LOC105372577	NF	3
COBL	NDE	3
PNPLA4	NDE	3
DNER	NDE	3
IL6R-AS1	NDE	3
SLC22A16	NDE	3
LOC105377938	NF	3
LOC105374111	NF	3
IPO9	NDE	3
ZBTB20	NDE	3
LOC101927421	NF	3
LOC102503427	NF	3
ELOVL6	NDE	3
PCDH15	NDE	3
LOC105378311	NF	3
LOC105373331	NF	3
ELFN1	NDE	3
LOC105375124	NF	3
LOC124901819	NF	3
NAV2-AS4	NF	3
RYBP	NDE	3
LOC124905232	NF	3
CENPL	NDE	3
CD160	NDE	3
CD80	NDE	3
MACC1	NDE	3
LOC101927668	NF	3
MRTFB	NDE	3
CXCL17	NDE	3
LIPE-AS1	NF	3
TOX	NDE	3
SOGA3	NF	3
SOGA3-KIAA0408	NF	3
AGBL3	NDE	3
THRB	NDE	3
TTC7B	NDE	3
BRWD3	NDE	3
LOC107985694	NF	3
LRG1	NDE	3
LOC107985677	NF	3
CCSER1	NDE	3
LOC105378856	NF	3
MEGF9	NDE	3
MRAS	DE	3
HEMK1	NDE	3
PSMD7-DT	NF	3
TENM3	NDE	3
LOC105375523	NF	3
GPR139	NDE	3
VRK2	NDE	3
LINC02005	NF	3
LOC101926968	NF	3
LOC105374060	NF	3
ATP13A4	NDE	3
LOC107986606	NF	3
FER1L6	NDE	3
PSD3	NDE	3
RBM6	NDE	3
LOC105377785	NF	3
LOC107984625	NF	3
C16orf46	NF	3
SLC6A12	NDE	3
LOC124905201	NF	3
FAT4	NDE	3
MBD2	NDE	3
GUCA1C	NDE	3
HIVEP1	NDE	3
LINC02254	NF	3
LINC02253	NF	3
IL1RN	NDE	3
DOCK8	NDE	3
LOC107984515	NF	3
LOC105370307	NF	3
RAB40A	NDE	3
LL0XNC01-250H12.3	NF	3
LOC105374493	NF	3
ATP1A2	NDE	3
NEUROD4	NDE	3
MORN5	NDE	3
TRIM38	NDE	3
SNX30	NDE	3
EXO1	NDE	3
NDFIP2	NDE	3
LOC105369435	NF	3
TBCK	NDE	3
LOC105378557	NF	3
UBQLNL	NDE	3
DCAF1	NDE	3
BRI3BP	NDE	3
EPB41L4A	NDE	3
C10orf126	NF	3
TMC2	NDE	3
MICOS10	NDE	3
MICOS10-NBL1	NDE	3
LOC101927404	NF	3
LOC107985178	NF	3
LOC124904930	NF	3
MYBPHL	NDE	3
LOC101927960	NF	3
NXPH1	NDE	3
TLL2	NDE	3
BAZ1B	NDE	3
PPM1L	NDE	3
LOC105374946	NF	3
LOC105375725	NF	3
DNAH17	NDE	3
DNAH17-AS1	NF	3
BICD1	NDE	3
POMP	NDE	3
VBP1	NDE	3
LINC00970	NF	3
TLE1	NDE	3
ZNF536	NDE	3
CFAP54	NDE	3
KCNIP4	NDE	3
DCX	NDE	3
PTGFRN	NDE	3
PRR15L	NDE	3
LOC105372507	NF	3
GALNT17	NDE	3
LOC107985255	NF	3
LOC124902645	NF	3
SCARA5	NDE	3
FAM78B	NDE	3
MUC19	NDE	3
EGFEM1P	NF	3
KIAA1671	NDE	3
CYSLTR1	NDE	3
RTL5	NDE	3
SH3GL2	NDE	3
FEZ2	NDE	3
LOC124903850	NF	3
PRKX	NDE	3
WWOX	NDE	3
HS6ST2	NDE	3
ACOT9	NDE	3
NELL1	NDE	3
SLC24A2	NDE	3
LINC00824	NF	3
DLG2	NDE	3
LOC101928359	NF	3
MIR3667HG	NDE	3
PDSS2	NDE	3
DSCAM	NDE	3
LOC105377481	NF	3
ADAMTS16	NDE	3
KANK1	NDE	3
LOC100507443	NF	3
CADPS	NDE	3
AR	NDE	3
LINC01772	NDE	3
TMLHE	NDE	3
ZDHHC15	NDE	3
LOC124904475	NF	3
RPS6KA3	NDE	3
NCKAP5	NDE	3
KIAA1217	NDE	3
CAMK2D	NDE	3
LRRC4C	NDE	3
SDK1	NDE	3
LINGO2	NDE	3
ATRNL1	NDE	3
CDKN2B-AS1	NDE	3
CCDC88C	NDE	2
LOC105370624	NF	2
LOC105379034	NF	2
LINC02295	NF	2
LOC105370655	NF	2
TGFA	NDE	2
NNT	NDE	2
LOC105370529	NF	2
KCNH8	NDE	2
HTR5A	NDE	2
MTMR8	NDE	2
LOC105372895	NF	2
LOC105377891	NF	2
LOC124905283	NF	2
TF	NDE	2
LOC107985861	NF	2
SMARCE1	NDE	2
DENND3	NDE	2
SLC29A3	NDE	2
LOC124905223	NF	2
LOC105372085	NF	2
TGFB2-OT1	NF	2
IVNS1ABP	NDE	2
OBI1-AS1	NDE	2
CNTNAP4	NDE	2
ODAD2	NDE	2
GBP5	NDE	2
ADCK1	NDE	2
MINDY4B	NF	2
C5orf64	NF	2
LOC101928651	NF	2
GABRB1	NDE	2
LOC124905252	NF	2
TCP11L2	NDE	2
C1GALT1C1	NDE	2
HNRNPR	NDE	2
SEPTIN11	NDE	2
TAFA1	NDE	2
PAM	NDE	2
LOC105374523	NF	2
LOC105374524	NF	2
LOC124903976	NF	2
SLC38A5	NDE	2
PCM1	NDE	2
MGST3	NDE	2
DIS3L2	NDE	2
C12orf42	NF	2
LAMP2	NDE	2
SLC35F3	NDE	2
GPR39	NDE	2
MED12	NDE	2
GAS2	NDE	2
ATP6V1H	NDE	2
PARP15	NDE	2
LOC124909419	NF	2
SYT9	NDE	2
RCBTB2	NDE	2
FBXO22	NDE	2
FAM214B	NDE	2
LINC00113	NF	2
ADORA2B	NDE	2
LOC100506489	NF	2
LOC105375461	NF	2
SEPTIN12	NDE	2
MCM8	NDE	2
LINC02968	NF	2
XKR6	NDE	2
LOC105374971	NF	2
PCDH7	NDE	2
LOC124901750	NF	2
LRRIQ1	NDE	2
KDM6A	NDE	2
CAND2	NDE	2
IRAK1	DE	2
CACNB2	NDE	2
LOC105378797	NF	2
LOC124905222	NF	2
LINC02328	NF	2
VPS8	NDE	2
RNF169	NDE	2
ABCA10	NDE	2
LOC124900505	NF	2
CAPN14	NDE	2
ZNF251	NDE	2
LOC107986986	NF	2
LOC124901251	NF	2
SERTM1	NDE	2
LOC102723490	NF	2
ALPK2	NDE	2
TEX13D	NDE	2
CDKL4	NDE	2
VWA5B1	NDE	2
NHSL1	NDE	2
MARCHF1	NDE	2
TUBGCP3	NDE	2
CLCA4-AS1	NF	2
PLSCR4	NDE	2
LINC-PINT	NDE	2
HECW2	NDE	2
FYB2	NDE	2
MCUB	NDE	2
MIR8079	NF	2
LOC105374510	NF	2
PKDREJ	NDE	2
TBC1D31	NDE	2
ABCA12	NDE	2
PTPRC	NDE	2
ARL6IP6	NDE	2
LINC00928	NF	2
PSMA4	NDE	2
DNAH6	NDE	2
BAALC	NDE	2
PRRC2B	NDE	2
LOC100420587	NF	2
ATP10D	NDE	2
LOC102723427	NF	2
NOC3L	NDE	2
LOC101928808	NF	2
OPRM1	NDE	2
IPCEF1	NDE	2
DCUN1D4	NDE	2
LOC105377992	NF	2
LOC105377993	NF	2
YEATS4	NDE	2
LOC105379315	NF	2
CDIN1	NDE	2
CYB5R4	NDE	2
RIPPLY2-CYB5R4	NF	2
MIPEP	NDE	2
ZNF518A	NDE	2
BLNK	NDE	2
SCRG1	NDE	2
LOC105375988	NF	2
INTS9	NDE	2
KIAA1210	NDE	2
LINC02173	NF	2
CLVS1	NDE	2
PDZRN4	NDE	2
PIGA	NDE	2
DOCK9	NDE	2
NDUFA1	NDE	2
LOC102724150	NF	2
LOC107985467	NF	2
PDE7B	NDE	2
DTWD2	NDE	2
WHRN	NDE	2
POLR1C	NDE	2
CTPS2	NDE	2
PURG	NDE	2
LOC100507513	NF	2
LIPC	NDE	2
LIPC-AS1	NF	2
LOC105371321	NF	2
GAB2	NDE	2
LOC105369402	NF	2
GUSBP11	NDE	2
RGL4	NDE	2
FAM199X	NDE	2
SLC25A53	NDE	2
LOC124902889	NF	2
ST6GALNAC3	NDE	2
LOC124903522	NF	2
GOLGA1	NDE	2
KHDC1	NDE	2
LOC122539212	NF	2
LOC122539213	NF	2
RIPOR2	NDE	2
LOC105374981	NF	2
LOC105370984	NF	2
LOC105371814	NF	2
VPS35	NDE	2
DCTN4	NDE	2
GAK	NDE	2
MCU	NDE	2
LOC124902450	NF	2
CD1B	NF	2
CD1C	NDE	2
ANXA3	NDE	2
NLRP11	NF	2
IRF1-AS1	NF	2
LOC124901064	NF	2
COL19A1	NDE	2
LINC01228	NF	2
CMPK1	NDE	2
HELZ	NDE	2
NOX1	NDE	2
TBC1D14	NDE	2
ZNF664-RFLNA	NF	2
CALD1	NDE	2
MAML2	NDE	2
ME1	NDE	2
MAGI1	NDE	2
HMGB1	NDE	2
DDX27	NDE	2
PTPRK	NDE	2
LCT	NDE	2
LCT-AS1	NF	2
KIF26B	NDE	2
RIT2	NDE	2
LOC124905260	NF	2
LOC124905261	NF	2
LOC105373633	NF	2
PLPP4	NDE	2
SELENOO	NDE	2
SELENOO-AS1	NF	2
CCDC7	NDE	2
LINC02367	NF	2
SUCLG2	NDE	2
SYT1	NDE	2
NIPBL	NDE	2
LOC124904186	NF	2
ROS1	NDE	2
MGAT5	NDE	2
ACSM6	NDE	2
LOC107984257	NF	2
PLXDC2	NDE	2
LOC105373303	NF	2
NALF1	NDE	2
EPHB1	NDE	2
IQCM	NF	2
GRIK3	NDE	2
DIAPH3	NDE	2
GRM8	NDE	2
CDYL2	NDE	2
PTPRR	NDE	2
NALCN	NDE	2
RBPJ	NDE	2
ARLNC1	NF	2
LOC105371611	NF	2
RFFL	NDE	2
RAD51L3-RFFL	NDE	2
FCAMR	NDE	2
ADCY2	NDE	2
TPP2	NDE	2
LOC107984588	NF	2
EPHB2	NDE	2
EDN1	NDE	2
LOC124901260	NF	2
CCDC88A	NDE	2
LOC124907768	NF	2
MIPOL1	NDE	2
CDH11	NDE	2
LOC124900945	NF	2
CELF2	NDE	2
LOC124902982	NF	2
CHODL	NDE	2
ADGRF4	NDE	2
LOC107985043	NF	2
MIR676	NDE	2
LOC105370185	NF	2
LINC00407	NF	2
BACH1	NDE	2
LOC105379300	NF	2
SDR42E2	NDE	2
TLE1-DT	NF	2
LOC105373286	NF	2
FAM174B	NDE	2
NECAP2	NDE	2
LOC105372501	NF	2
CORIN	NDE	2
SNAP91	NDE	2
OFCC1	NDE	2
LRRC74A	NDE	2
MAGEB3	NDE	2
AOC1	NDE	2
LOC105375567	NF	2
SLC47A1	NDE	2
GCFC2	NDE	2
LOC107985981	NF	2
LOC124905221	NF	2
LOC105374789	NF	2
LOC105371953	NF	2
DYNLRB2-AS1	NF	2
MROH2B	NF	2
BRINP1	NDE	2
ZRANB3	NDE	2
KCNH1	NDE	2
LOC105372901	NF	2
SLIT3	NDE	2
PFKFB3	NDE	2
MIR3681HG	NF	2
FRAS1	NDE	2
ITPR1	NDE	2
CHL1	NDE	2
FRY	NDE	2
LPP	NDE	2
CNBD1	NDE	2
PAPSS2	NDE	2
ZNF804A	NF	2
LOC124905180	NF	2
TMEM132D	NDE	2
SH3PXD2A	NDE	2
TSHZ2	NDE	2
SMARCA1	NDE	2
BNC2	NDE	2
TAFA5	NDE	2
NCALD	NDE	2
CHST11	NDE	2
CALCRL-AS1	NF	2
GRIN2A	NDE	2
VSIG4	NDE	2
LINC01863	NF	2
RCAN2	NDE	2
LOC101926915	NF	2
STK32B	NDE	2
LOC105377113	NF	2
LINC02343	NF	2
TMEM178B	NDE	2
LRMDA	NDE	2
BCR	NDE	2
CERS6	NDE	2
WDFY4	NDE	2
SNHG14	NDE	2
LOC105373718	NF	2
AFF1	NDE	2
SFSWAP	NDE	2
OTOGL	NDE	2
LARGE1	NDE	2
LOC101928335	NF	2
SLC4A4	NDE	2
ARHGEF6	NDE	1
LINC00842	NDE	1
PHF24	NDE	1
FAM205A	NDE	1
SEC62	NDE	1
FOXP3	NDE	1
LINC00333	NF	1
LOC105370289	NF	1
TBC1D22A	NDE	1
LOC105374965	NF	1
LOC102723560	NF	1
CDH23	NDE	1
CDH23-AS1	NF	1
AGBL4	NDE	1
LAPTM5	NDE	1
DERA	NDE	1
GRIK2	NDE	1
LOC105376714	NF	1
ZNF136	NDE	1
USB1	NDE	1
CACNA1F	NDE	1
LINC00593	NF	1
CETN2	NDE	1
SARAF	NDE	1
ADAM12	NDE	1
PPFIA1	NDE	1
DDR2	NDE	1
LOC105376360	NF	1
LOC105376126	NF	1
CSNKA2IP	NDE	1
KDM4C	NDE	1
MERTK	NDE	1
U2AF1	NDE	1
ATP2C1	NDE	1
LOC105376626	NF	1
PPP1R8	NDE	1
DAPK2	NDE	1
PHF8	NDE	1
CDHR3	NDE	1
NCOA7	NDE	1
SUSD4	NDE	1
AGPAT5	NDE	1
PDZRN3	NDE	1
LOC101927296	NF	1
LOC105378657	NF	1
SHCBP1	NDE	1
SLC47A1P2	NF	1
ZFHX3	NDE	1
CDC123	NDE	1
TMEM187	NDE	1
LOC105371466	NF	1
KANSL1	NDE	1
LOC105377509	NF	1
ITPR2	NDE	1
GMDS	NDE	1
PLEKHA6	NDE	1
FAM172A	NF	1
LOC105375237	NF	1
LINC02825	NF	1
LINC02350	NF	1
MPI	NDE	1
FAM219B	NDE	1
HS3ST2	NDE	1
L3MBTL2	NDE	1
L3MBTL2-AS1	NF	1
LOC124906316	NF	1
CDH2	NDE	1
AADAT	NDE	1
WNT9B	NDE	1
LRRC37A2	NDE	1
LOC105375701	NF	1
ELMO1	NDE	1
CCNYL3	NF	1
SNX31	NDE	1
SYT17	NDE	1
LOC105371114	NF	1
ITIH5	NDE	1
LOC105370601	NF	1
PDK1	NDE	1
KAT2B	NDE	1
UBASH3B	NDE	1
TMED5	NDE	1
RIMKLB	NDE	1
LINC00693	NDE	1
LINC02008	NF	1
MYO10	NDE	1
LOC105377177	NF	1
RASGRP3	NDE	1
PARVB	NDE	1
CCDC12	NDE	1
PLA2R1	NDE	1
TP63	NDE	1
SLC28A2	NDE	1
SLC28A2-AS1	NF	1
DDX3X	NDE	1
LOC105372189	NF	1
COL16A1	NDE	1
LOC107986400	NF	1
RNF38	NDE	1
WNT7A	NDE	1
COL24A1	NDE	1
EFCAB14	NDE	1
SPATA48	NF	1
LOC105377483	NF	1
LOC124900169	NF	1
LINC01942	NF	1
KIAA2012	NDE	1
CNR1	NDE	1
XYLT1	NDE	1
LOC102724491	NF	1
PRKCH	NDE	1
NETO1	NDE	1
NRXN3	NDE	1
SLC1A2	NDE	1
LOC124907753	NF	1
ERI1	NDE	1
AMMECR1L	NDE	1
SPX	NDE	1
LOC107987111	NF	1
ATP8A1	NDE	1
NALF2	NDE	1
PLPPR1	NDE	1
ANO5	NDE	1
PPP1R1C	NDE	1
CASC21	NF	1
CRYL1	NDE	1
CAMK1D	NDE	1
IGFBP7	NDE	1
LOC102724210	NF	1
LOC105372156	NF	1
SNRPA	NDE	1
LOC284379	NF	1
DPRX	NF	1
ASAP2	NDE	1
LINC02542	NF	1
LOC107986617	NF	1
S100Z	NDE	1
LOC105374810	NF	1
SLC9A7	NDE	1
HDAC9	NDE	1
AOPEP	NDE	1
VAT1L	NDE	1
ISM2	NDE	1
ALDH1A1	NDE	1
FOXO3	NDE	1
LOC105370603	NF	1
SLC35F4	NDE	1
FAM184A	NDE	1
LOC124901389	NF	1
ZNF275	NDE	1
TNFAIP8	NDE	1
RESF1	NDE	1
LINC00702	NF	1
TMEM117	NDE	1
EPHA7	NDE	1
LINC02150	NDE	1
LOC105375095	NF	1
LAMA2	NDE	1
LOC107986623	NF	1
C1orf87	NF	1
SLC25A48	NDE	1
EXT2	NDE	1
INTS6L	NDE	1
HSD17B12	NDE	1
LOC105377407	NF	1
LOC105377159	NF	1
UBE2DNL	NF	1
CALCRL	NDE	1
KLHDC8A	NDE	1
PSMB7	NDE	1
LOC100129034	NF	1
LOC105376375	NF	1
LOC107984197	NF	1
SCFD2	NDE	1
LOC101928658	NF	1
IL2RA	NDE	1
DUSP9	NDE	1
RCL1	NDE	1
LOC340184	NF	1
LOC124900221	NF	1
AHI1	NDE	1
SMAD2	NDE	1
NKAP	NDE	1
CADM1	NDE	1
LRP12	NDE	1
CTSL3P	NF	1
LMF1	NDE	1
PLXNA2	NDE	1
GAB1	NDE	1
CD9	NDE	1
TMEM266	NDE	1
KLHL36	NDE	1
ANKRD30A	NDE	1
LOC105372699	NF	1
CHCHD3	NDE	1
RAB2A	NDE	1
BRI3	NDE	1
BAIAP2L1	NDE	1
KAT6A-AS1	NF	1
FOXP2	NDE	1
TNR	NDE	1
FGD4	NDE	1
CNGB3	NDE	1
TBC1D5	NDE	1
LOC101928923	NF	1
DISP1	NDE	1
SYNE1	NDE	1
AFAP1L1	NDE	1
VIT	NDE	1
LOC124905990	NF	1
METTL15	NDE	1
FBXO38-DT	NF	1
COL17A1	NDE	1
GRIK1	NDE	1
GRIK1-AS1	NF	1
NDST4	NDE	1
MYOM3	NDE	1
LOC107984931	NF	1
GFI1B	NDE	1
LOC107986256	NF	1
HHAT	NDE	1
CREBBP	NDE	1
BTK	NDE	1
LRIG3-DT	NF	1
LINC01182	NF	1
PAH	NDE	1
LOC124902999	NF	1
PTPRM	NDE	1
SCAPER	NDE	1
LINC02215	NF	1
GC	NDE	1
STEAP2	NDE	1
LOC107986819	NF	1
FBN1	NDE	1
EIF4H	NDE	1
ZNF426	NDE	1
ZNF426-DT	NF	1
SCAT8	NDE	1
LINC00871	NDE	1
SLIT1	NDE	1
RAB27A	NDE	1
LINC01706	NF	1
BICC1	NDE	1
ERP44	NDE	1
CASP5	NDE	1
SPATA13	NDE	1
LOC105376345	NF	1
LOC107984606	NF	1
RBMX2	NDE	1
SCARB2	NDE	1
LDB2	NDE	1
RAD50	NDE	1
TTLL8	NDE	1
CDC73	NDE	1
STK24	NDE	1
SV2C	NDE	1
RFC1	NDE	1
LRRC17	NDE	1
IMMP2L	NDE	1
LOC124901725	NF	1
MIR4527HG	NF	1
BRAF	NDE	1
MAGEC1	NF	1
LINC02923	NF	1
XKR4	NDE	1
ADNP2	NDE	1
LNX1	NDE	1
LNX1-AS1	NF	1
EML1	NDE	1
F5	NDE	1
ZEB1	NDE	1
SSBP3	NDE	1
LOC105370519	NF	1
PDE10A	NDE	1
PNMA5	NDE	1
NTNG1	NDE	1
NCEH1	NDE	1
TRIM62	NDE	1
DST	NDE	1
HIBADH	NDE	1
ACSM3	NDE	1
ST8SIA1	NDE	1
GSDME	NDE	1
LOC124901820	NF	1
TOGARAM1	NDE	1
BTBD11	NF	1
KYAT3	NDE	1
DPF3	NDE	1
ADAMTS9-AS2	NDE	1
PDLIM1	NDE	1
KLHL5	NDE	1
LOC105374418	NF	1
LOC105376500	NF	1
MYOM2	NDE	1
SPATA5	NF	1
REEP1	NDE	1
ALS2CL	NDE	1
PLEKHA7	NDE	1
SPP2	NDE	1
C8orf74	NF	1
LRRC9	NDE	1
PCNX4-DT	NF	1
WDHD1	NDE	1
SORD2P	NDE	1
GRIN2B	NDE	1
GBE1	NDE	1
VEGFC	NDE	1
LOC105377555	NF	1
ANKRD33B	NDE	1
NXF3	NDE	1
ZNF702P	NDE	1
LOC105372453	NF	1
PIP5KL1	NDE	1
TG	NDE	1
LOC105375974	NF	1
LOC105370003	NF	1
LOC124901766	NF	1
LOC107985634	NF	1
PDSS1	NDE	1
EYA3	NDE	1
TMPRSS12	NDE	1
LINC00298	NF	1
PCDH10-DT	NF	1
ANKRD34C-AS1	NF	1
LINC02196	NF	1
CTLA4	NDE	1
DLC1	NDE	1
SPATS2	NDE	1
CX3CR1	NDE	1
LOC124900362	NF	1
DNAH11	NDE	1
LOC107986775	NF	1
CSGALNACT1	NDE	1
CRPPA	NDE	1
OR51B5	NF	1
AGBL1	NDE	1
TAOK3	NDE	1
ADRA1A	NDE	1
LOC101928105	NF	1
LOC101927369	NF	1
ZFPM2-AS1	NF	1
MPPED2	NDE	1
PLCL2	NDE	1
ZFHX3-AS1	NF	1
RALGAPA1	NDE	1
NFIB	NDE	1
ZNF75D	NDE	1
CADM2	NDE	1
MSR1	NDE	1
MYO5B	NDE	1
TIAM1	NDE	1
GRID1	NDE	1
LOC105376634	NF	1
LINC02131	NF	1
LINC00892	NDE	1
SSUH2	NDE	1
LOC124903442	NF	1
LOC105369618	NF	1
HS3ST4	NDE	1
LINC01709	NF	1
FAM53B	NDE	1
THSD7B	NDE	1
RFX3	NDE	1
LOC107986284	NF	1
ICA1	NDE	1
SPIN3	NDE	1
IGSF21	NDE	1
EIF4G3	NDE	1
COL4A5	NDE	1
ENKUR	NDE	1
LOC105370452	NF	1
HIVEP3	NDE	1
CNIH3	NDE	1
LOC105376755	NF	1
SDK2	NDE	1
LOC124909438	NF	1
TBC1D9B	NDE	1
FGL2	NDE	1
CCDC146	NDE	1
CARTPT	NDE	1
BLM	NDE	1
LOC105375947	NF	1
LOC105371458	NF	1
UBE2E3	NDE	1
PLB1	NDE	1
SLC6A14	NDE	1
PRPS2	NDE	1
RAB3GAP1	NDE	1
SNORA40B	NF	1
SLC2A14	NDE	1
ARID5B	NDE	1
LOC100533997	NF	1
LOC105378741	NF	1
LOC124904591	NF	1
FREM3	NDE	1
TGIF1	NDE	1
DANT2	NF	1
DANT1	NF	1
ITIH6	NDE	1
TLR8	NDE	1
CDH26	NDE	1
KDM5C	NDE	1
F11-AS1	NDE	1
LOC105373593	NF	1
KCNK13	NDE	1
ATN1	NDE	1
ENO2	NDE	1
LOC124902868	NF	1
SETD3	NDE	1
LINC00877	NF	1
LOC107985969	NF	1
OSBPL3	NDE	1
CLPB	NDE	1
TMEM86A	NDE	1
LOC101928228	NF	1
ALK	NDE	1
TRAIP	NDE	1
SECISBP2L	NDE	1
LOC105373188	NF	1
TMEM132B	NDE	1
SNORD115-39	NF	1
LINC02641	NF	1
YAP1	NDE	1
CNTN6	NDE	1
RAD23B	NDE	1
OR8J2	NF	1
SNAP25	NDE	1
SLC12A8	NDE	1
ABCB4	NDE	1
LEKR1	NDE	1
DDX60	NDE	1
LOC105370780	NF	1
DOCK5	NDE	1
TMIGD3	NF	1
PROM1	NDE	1
PDE1C	NDE	1
WDR70	NDE	1
BPTF	NDE	1
LOC101927078	NF	1
GABBR2	NDE	1
C1orf21	NF	1
SLC16A9	NDE	1
GPC6	NDE	1
DMXL1	NDE	1
UBE2G1	NDE	1
CAP2	NDE	1
LOC105373528	NF	1
COLEC10	NDE	1
SPAG16	NDE	1
LINC02177	NF	1
OSBPL8	NDE	1
COL23A1	NDE	1
LOC105376942	NF	1
LINC00907	NDE	1
SLC36A3	NDE	1
LOC124908057	NF	1
NRG1-IT3	NF	1
LOC105377043	NF	1
AMOTL1	NDE	1
LINC02645	NF	1
ANO2	NDE	1
PTPRO	NDE	1
LOC107985396	NF	1
TRPS1	NDE	1
CSNK1G1	NDE	1
AAK1	NDE	1
UBE3A	NDE	1
FXYD6-FXYD2	NF	1
FXYD6-AS1	NF	1
ERO1B	NDE	1
MCTP2	NDE	1
SETD2	NDE	1
HTT	NDE	1
LOC105376139	NF	1
POFUT1	NDE	1
LOC124904884	NF	1
IDS	NDE	1
LOC124903359	NF	1
MAPK10	NDE	1
UBR2	NDE	1
USH2A	NDE	1
TTLL11	NDE	1
LINC00992	NF	1
LOC124900192	NF	1
FAT3	NDE	1
LOC124904260	NF	1
TFDP1	NDE	1
ARHGEF17	NDE	1
DPYSL3	NDE	1
PLXDC1	NDE	1
LOC107984997	NF	1
LOC105379117	NF	1
LOC124903209	NF	1
LOC105377382	NF	1
LOC124900763	NF	1
SCGB1D1	NDE	1
F13A1	NDE	1
TRPM8	NDE	1
ZNF230	NDE	1
ZNF230-DT	NDE	1
SLC35A1	NDE	1
LOC124902646	NF	1
ESYT3	NDE	1
ZNF25-DT	NF	1
EFCAB13	NDE	1
RAB9B	NDE	1
LINC01609	NF	1
PPP3CA	NDE	1
USP48	NDE	1
CWF19L1	NDE	1
P3H2	NDE	1
NXF4	NDE	1
CCDC178	NDE	1
FRMD7	NDE	1
GOLPH3	NDE	1
ARHGAP39	NDE	1
LINC01546	NF	1
SRCAP	NDE	1
NRP1	NDE	1
PBX3	NDE	1
LINC01753	NF	1
LOC105375792	NF	1
DNM3	NDE	1
TRAK1	NDE	1
ADAMTS17	NDE	1
HYDIN	NDE	1
CD209	NDE	1
LOC105376208	NF	1
SLITRK2	NDE	1
JAZF1	NDE	1
MYLK	NDE	1
LOC105369194	NF	1
LOC124902137	NF	1
ABCC2	NDE	1
C1orf112	NF	1
STEEP1	NDE	1
PDZD2	NDE	1
WLS	NDE	1
GNG12-AS1	NDE	1
SEPTIN7P14	NDE	1
STXBP5-AS1	NDE	1
FRMPD1	NDE	1
PRICKLE2	NDE	1
NRG1-IT1	NF	1
SAMD4A	NDE	1
CDKL5	NDE	1
LOC124905255	NF	1
EGFLAM	NDE	1
RSU1	NDE	1
LOC105376585	NF	1
ADAMTS19	NDE	1
STK11IP	NDE	1
CASC15	NDE	1
ECHDC3	NDE	1
NEGR1	NDE	1
MAP2	NDE	1
PPP1R2C	NF	1
USP18	NDE	1
LOC124905076	NF	1
SH3PXD2A-AS1	NF	1
ABCB7	NDE	1
ITM2A	NDE	1
RACGAP1	NDE	1
FLJ40194	NF	1
PAK3	NDE	1
PDK3	NDE	1
LINC02785	NF	1
MBNL3	NDE	1
RAP2C-AS1	NDE	1
LOC107985792	NF	1
STIM1	NDE	1
PLCB1	NDE	1
TUBA8	NDE	1
PDYN-AS1	NF	1
TPTE2	NDE	1
NR3C1	NDE	1
PLUT	NF	1
NAV3	NDE	1
EVC2	NDE	1
CHD1-DT	NF	1
CA10	NDE	1
LOC105369917	NF	1
CSRNP3	NDE	1
LYPD1	NDE	1
LOC124905242	NF	1
SUPV3L1	NDE	1
LOC102724146	NF	1
TNNI3K	NDE	1
FPGT-TNNI3K	NDE	1
RORA	NDE	1
LOC124901499	NF	1
MARCHF11	NDE	1
LOC105376080	NF	1
TAS2R1	NDE	1
LINC02112	NDE	1
ZMAT1	NDE	1
SESTD1	NDE	1
CFAP43	NDE	1
TBC1D15	NDE	1
LOC105375836	NF	1
UBE2U	NDE	1
SLC10A7	NDE	1
MGC27382	NF	1
IFI16	NDE	1
LOC124904432	NF	1
PKIA	NDE	1
LOC105375911	NF	1
ZNF711	NDE	1
LOC107984998	NF	1
LOC105373459	NF	1
LOC643339	NF	1
LINC02413	NF	1
SPDEF	NDE	1
PLXNA4	NDE	1
DYM	NDE	1
ZZEF1	NDE	1
ATP6AP1-DT	NDE	1
LOC107986667	NF	1
TBC1D21	NDE	1
LOC105370210	NF	1
STK4	NDE	1
CHCHD6	NDE	1
NTF3	NDE	1
MID2	NDE	1
LOC107986849	NF	1
GPR158	NDE	1
FETUB	NDE	1
HRG-AS1	NF	1
CROCCP3	NDE	1
TRIO	NDE	1
TEX41	NDE	1
TRIM72	NDE	1
GRM1	NDE	1
PYROXD2	NDE	1
GK	NDE	1
SUSD1	NDE	1
LOC102723879	NF	1
LINC00457	NF	1
DRP2	NDE	1
ITGB8	NDE	1
CACNA1C	NDE	1
CACNA1C-IT1	NF	1
TACR1	NDE	1
CEP63	NDE	1
KY	NDE	1
ITPK1	NDE	1
PTEN	NDE	1
SAP30BP	NDE	1
TRPV1	NDE	1
ARSH	NDE	1
LOC105374276	NF	1
TRIP11	NDE	1
CORO2A	NDE	1
LINC02223	NF	1
LOC105378302	NF	1
CD99	NDE	1
AGPAT4	NDE	1
LYST	NDE	1
SUCLG1	NDE	1
LINC00906	NF	1
LOC102724958	NF	1
HMGCS2	NDE	1
RGSL1	NDE	1
MICU3	NDE	1
TSIX	NDE	1
LOC107986138	NF	1
C9	NDE	1
LOC107986813	NF	1
LRRC63	NDE	1
MMADHC-DT	NF	1
PHF6	NDE	1
NUP155	NDE	1
ARHGAP5	NDE	1
GRIA4	NDE	1
LOC124902743	NF	1
LPAR1	NDE	1
ZNF41	NDE	1
WASHC5	NDE	1
DESI2	NDE	1
YIPF6	NDE	1
XG	NDE	1
TC2N	NDE	1
LINC00850	NF	1
MCOLN2	NDE	1
LOC105370781	NF	1
LOC105369838	NF	1
NAV1	NDE	1
IPO9-AS1	NDE	1
LOC124905240	NF	1
LOC107987108	NF	1
LOC105376042	NF	1
MARK1	NDE	1
LINC01692	NF	1
KLF12	NDE	1
BMPER	NDE	1
LOC105377262	NF	1
[truncated: 5 more rows]

## Sheet: cd
unknown	NF	11533
RFTN1	NDE	669
LOC124906220	NF	669
IL23R	DE	658
DAB1	NDE	558
ERBB4	NDE	506
OMA1	NDE	478
SPRED1	NDE	247
LINC02762	NF	246
PTPRD	NDE	224
LOC105376945	NF	215
WDFY3	NDE	205
NRG1	NDE	190
NRG1-IT1	NF	190
LRIG1	NDE	185
WWC1	NDE	177
STK32A-AS1	NF	176
RBM47	NDE	152
LOC124907977	NF	148
TBC1D32	NDE	145
MAP3K20	NDE	131
MAP3K20-AS1	NF	131
RALGAPA1	NDE	130
TTC14-DT	NF	130
SPIDR	NDE	126
GAS7	NDE	123
PPARGC1A	NDE	121
ACSL1	NDE	120
KLHL20	NDE	118
LINC02794	NF	117
SKINT1L	NF	113
ATG16L1	DE	108
FAM87A	NF	105
MITF	NDE	104
FSTL5	NDE	103
PALLD	NDE	102
LOC102723331	NF	102
B3GALT1	NDE	101
CTNNBL1	NDE	95
HTR3B	NF	90
GEMIN2	NDE	89
GPATCH2	NDE	89
LINC00331	NF	87
ASMT	NF	85
TRIM16	NDE	83
LOC101929200	NF	83
LOC105378310	NF	82
CSMD1	NDE	81
DOCK2	NDE	78
INSYN2B	NF	78
LOC102724542	NF	75
NOD2	DE	73
KCNIP4	NDE	72
KCNIP4-IT1	NF	72
LOC107984545	NF	72
MGAT4FP	NF	71
DLGAP2	NDE	70
GPS2	NF	70
BANK1	NF	70
LOC105376214	NF	67
DMD	NDE	67
CNTNAP5	NDE	67
SMYD3	NDE	64
EFCAB14	NDE	63
GALNT14	NDE	63
LOC105374754	NF	62
SPPL2A	NDE	61
KANK1	NDE	59
GRM7	NDE	59
PDZD2	NDE	58
PMS1	NDE	56
MGLL	NDE	56
MGC27382	NF	54
LSM6	NDE	53
PLEKHG1	NDE	53
LOC105369302	NF	53
LOC105375999	NF	51
NTM	NDE	51
EYS	NF	51
HBD	NDE	50
ADGRL3	NDE	50
UBE2V1P16	NF	49
TMEM86A	NDE	49
LOC107985364	NF	48
RGS6	NF	47
KLHL5	NDE	45
LINC01608	NF	44
TPD52	NDE	44
TPD52-MRPS28	NF	44
LHFPL3	NF	44
CDC14A	NDE	44
MAGI2	NDE	43
LOC124901683	NF	43
LOC105370504	NF	43
SEL1L	NDE	43
CNBD1	NF	43
LOC107986306	NF	43
UNC13C	NF	43
LOC105372745	NF	43
ACAD11	NDE	41
NPHP3-ACAD11	NF	41
ANKRD27	NDE	41
GUCY1A1	NDE	41
PTPRG	NDE	41
MAML3	NDE	41
SNTG1	NF	39
MOB3B	NDE	38
PPM1L	NDE	38
MIR4300HG	NF	38
SGCZ	NF	38
CCNYL3	NF	37
VNN2	NDE	36
RHOT1	NDE	36
ARGFXP2	NF	36
LDLRAD4	NDE	36
UGT1A10	NDE	35
UGT1A8	NDE	35
UGT1A7	NDE	35
UGT1A6	NDE	35
UGT1A5	NDE	35
UGT1A9	NDE	35
UGT1A4	NDE	35
UGT1A1	NDE	35
UGT1A3	NDE	35
STARD13	NDE	35
FHIT	NDE	35
AGBL4	NDE	35
LOC107984361	NF	34
LOC105378102	NF	34
LOC107984997	NF	34
INTS7	NDE	33
DTL	NDE	33
TRPV1	NDE	33
TSG1	NF	33
PLD5	NDE	33
RANBP3	NF	32
FOXP1	NDE	32
SPOCK1	NDE	32
CCDC102B	NF	32
PBX1	NDE	32
SPTLC2	NDE	32
PIK3R3	NDE	31
P3R3URF-PIK3R3	NF	31
ZNF138	NDE	31
LINC02226	NF	30
LOC124904899	NF	30
SLCO1C1	NF	30
LOC105372047	NF	29
C1orf21	NF	29
DYTN	NF	29
LEP	DE	29
CXCL13	NDE	29
MYRIP	NDE	29
FGGY	NDE	29
CELF2	NDE	29
ADCY2	NDE	29
ADCY9	NDE	28
LOC105370339	NF	28
NTNG1	NDE	28
WASHC5	NDE	28
SPAG16	NDE	28
MARCHF1	NDE	28
PPP2R1B	NDE	27
SIK2	NDE	27
PAK1	NDE	27
APP	NDE	27
LOC107984274	NF	27
KCTD20	NDE	27
CD83	NDE	27
GMDS-DT	NF	27
SHISA9	NDE	27
PLUT	NF	27
ELMO1	NDE	27
PHF21B	NDE	26
EYA3	NDE	26
LOC101927960	NF	26
ERBIN	NDE	26
LOC105369844	NF	25
LOC107984533	NF	25
LINC02325	NF	25
LRP11	NDE	25
LOC107985945	NF	25
ZNF679	NF	25
LOC105371664	NF	25
LOC107985241	NF	25
LOC107986108	NF	25
RBFOX1	NDE	25
NOSTRIN	NF	24
CILP2	NDE	24
CTNND2	NDE	24
PTCHD1-AS	NF	24
GRID2	NDE	23
DISP3	NDE	23
DNAJB6	NDE	23
FBLN1	NDE	23
PPP6C	NDE	23
LOC105377815	NF	23
FRMD4A	NDE	23
PDIA6	NDE	23
FAM169B	NF	23
RALGPS1	NDE	23
LINGO2	NF	23
ECI2	NDE	22
C6orf201	NF	22
LINC02625	NF	22
LOC101929307	NF	22
CCNYL4	NF	22
KCNMA1	NDE	22
GRM8	NDE	22
NBEA	NDE	21
CELF2-AS2	NF	21
LOC105373401	NF	21
PLEKHG3	NDE	21
IQSEC1	NDE	21
LINC03017	NF	21
DMGDH	NDE	21
SPATS2L	NDE	21
SAMD12	NDE	21
ZFHX3	NDE	21
ZFP90	NDE	20
IFNL2	NF	20
TC2N	NDE	20
DUBR	NDE	20
GPC6	NDE	20
STAT4	NDE	20
CADM2	NDE	20
LOC124904475	NF	20
GUSBP1	NDE	19
DGKB	NDE	19
EPHA3	NF	19
EPSTI1	NDE	19
FBF1	NDE	19
LOC105371078	NF	19
POU2F1	NDE	19
TLN2	NDE	19
AFF1	NF	18
LOC105377320	NF	18
NCOA3	NDE	18
AHCYL2	NDE	18
CACNB4	NDE	18
CCDC6	NDE	18
DSTNP2	NF	17
LOC105369632	NF	17
LOC105377039	NF	17
LINC00870	NF	17
LINC00970	NF	17
OVOS2	NF	17
LOC107986614	NF	17
TRMT9B	NDE	17
LOC124901889	NF	17
LINC00376	NF	17
C1orf141	NF	17
LOC124900412	NF	17
ATRNL1	NF	17
STK10	NDE	16
PPP1R9A	NDE	16
PPP1R9A-AS1	NF	16
UNC5B	NDE	16
LOC112268061	NF	16
RSPO2	NDE	16
COTL1	NDE	16
TMEM132C	NF	16
ADK	NDE	16
LRRC7	NF	16
KNDC1	NDE	16
GUCY2C	NDE	16
C12orf60	NF	16
EIF3IP1	NF	15
MSMO1	NDE	15
PRDM16	NDE	15
EMCN	NDE	15
AGPAT4	NDE	15
METTL2B	NF	15
AKT3	NDE	15
ASXL3	NDE	15
LOC105375974	NF	15
SLC44A1	NDE	15
LARS2	NDE	15
RAF1	NDE	15
CABLES1	NDE	14
SH3KBP1	NDE	14
OR11A1	NF	14
SEPTIN6	NDE	14
RGS20	NDE	14
IMMP2L	NDE	14
ZBTB20	NDE	14
POLG	NDE	14
ST6GALNAC3	NDE	14
LOC107986221	NF	13
CRACD	NF	13
CSMD2	NDE	13
HSD17B7P2	NDE	13
CALN1	NDE	13
RIMS1	NDE	13
POLR1C	NDE	13
DPP10	NDE	13
NAV2	NDE	13
PARD3	NF	13
HPSE2	NDE	12
LOC105375180	NF	12
VWA5B1	NF	12
DIP2C	NDE	12
SUGP2	NDE	12
LINC02462	NF	12
ZNF25-DT	NF	12
JAK1	NDE	12
SYNPO2	NDE	12
HLCS	NDE	12
IQCJ	NF	12
IQCJ-SCHIP1	NF	12
KCNQ5	NDE	12
SHANK2	NDE	12
CNTN5	NDE	12
IRGM	DE	12
PAX6-AS1	NF	12
LINC02542	NF	12
TEX11	NDE	11
RPL37A	NDE	11
RPL37A-DT	NF	11
LOC105369842	NF	11
SYNE2	NDE	11
REEP1	NDE	11
CA10	NF	11
FAM189A1	NF	11
TENM4	NDE	11
CPEB2-DT	NF	11
CEP63	NDE	11
FGF14	NDE	11
MPPED2	NDE	11
DLG2	NDE	11
COL28A1	NDE	10
LOC107986764	NF	10
HS3ST1	NDE	10
FSTL4	NDE	10
LOC107985242	NF	10
LOC107986449	NF	10
TRPM1	NDE	10
HHAT	NDE	10
EML4-AS1	NF	10
LOC124901111	NF	10
ZFYVE27	NDE	10
RIPOR2	NDE	10
PPP1R14C	NDE	10
NHLRC2	NDE	10
LOC107984418	NF	10
LOC101929710	NF	10
LOC105379096	NF	10
RAPGEF4	NDE	10
IRF1-AS1	NF	10
NAALADL2	NDE	10
ACOT9	NDE	10
RBMS3	NDE	10
FRMPD4	NF	10
LOC105372412	NF	9
UTRN	NDE	9
FCSK	NDE	9
CSTL1	NF	9
DCDC1	NDE	9
MYO1D	NDE	9
LOC105378268	NF	9
MCF2L2	NDE	9
BRD3	NDE	9
LOC100130548	NF	9
GABRB1	NDE	9
FIGN	NDE	9
LOC107985957	NF	9
MYO10	NDE	9
RERE	NDE	9
LGI1	NF	9
C16orf89	NF	9
KIAA1210	NF	9
RCL1	NDE	9
PRKG2	NDE	9
NCKAP5	NDE	9
LOC105369309	NF	9
MICAL2	NDE	9
RASGRF2	NDE	8
LOC105371677	NF	8
DLC1	NDE	8
CDC14B	NDE	8
YEATS2	NF	8
LHFPL6	NDE	8
LOC105370170	NF	8
EXO1	NDE	8
OPRM1	NDE	8
FHIP2B	NDE	8
RPS6KC1	NDE	8
ABCB11	NDE	8
ROBO2	NDE	8
LRP1B	NF	8
ZZEF1	NDE	8
CDC42BPA	NDE	7
LOC349160	NF	7
PSEN1	NDE	7
LINC02824	NF	7
LINC01847	NF	7
NREP	NDE	7
PLXND1	NDE	7
SCARA3	NDE	7
LOC124901920	NF	7
LOC105369617	NF	7
MGAT4D	NDE	7
IL1RN	NDE	7
LINC01217	NF	7
SCG3	NDE	7
XRCC4	NDE	7
CACUL1	NDE	7
CCDC85A	NF	7
TRPC4	NF	7
STAR	NDE	7
NUGGC	NDE	7
WNT2B	NDE	7
LOC105370452	NF	7
GSN	NDE	7
ATF3	NDE	7
SUGCT	NDE	7
CACNA2D1	NDE	7
ASTN2	NDE	7
SOX2-OT	NDE	7
FRAS1	NDE	7
OPHN1	NDE	7
HS3ST4	NF	7
RAD51B	NDE	7
PCDH11X	NDE	7
LOC105376755	NF	7
GRIN2B	NF	7
ARHGAP24	NDE	7
DACH2	NDE	7
NLGN4X	NDE	7
C1QB	NDE	6
PPARG	DE	6
ANKLE2	NDE	6
TUT4	NF	6
LINC01411	NF	6
IKZF2	NDE	6
TRAK1	NDE	6
GRXCR2	NDE	6
AK2	NDE	6
GRM1	NDE	6
KRT24	NDE	6
LOC105371775	NF	6
ZNF827	NDE	6
LINC02608	NF	6
MYO3A	NDE	6
CYP4F2	NDE	6
ADGRF4	NDE	6
PAPPA2	NDE	6
TENM2	NDE	6
DTNA	NDE	6
MIR3681HG	NF	6
GLRA2	NF	6
STK32B	NDE	6
MYH10	NDE	6
IL12A-AS1	NDE	5
LOC101927066	NF	5
LOC105378515	NF	5
LOC107984041	NF	5
PROX1	NDE	5
ADAMTS19	NDE	5
TPD52L3	NF	5
KIAA1549	NDE	5
CPXM2	NDE	5
LOC124901469	NF	5
CYB5R4	NDE	5
RIPPLY2-CYB5R4	NF	5
LOC101928357	NF	5
PPM1G	NDE	5
HERPUD1	NDE	5
LDLRAD1	NDE	5
GLB1	NDE	5
BTBD9	NDE	5
LOC105371604	NF	5
SPX	NDE	5
DHX57	NDE	5
PRKCB	NDE	5
DNAH5	NDE	5
CAMK4	NDE	5
CDC45	NDE	5
CFAP299	NDE	5
NTRK3	NDE	5
TIAM1	NDE	5
SGCD	NDE	5
HSF2BP	NF	5
IL1RAPL1	NDE	5
DSEL-AS1	NF	5
LOC101927026	NF	5
PRKG1	NDE	5
GPR19	NDE	4
CACNB2	NDE	4
COL11A1	NDE	4
SELENON	NDE	4
LOC101928283	NF	4
CAMKMT	NF	4
GALM	NDE	4
LOC101928046	NF	4
CCDC149	NDE	4
FUT9	NF	4
PLIN4	NDE	4
CFAP20DC-DT	NF	4
VEPH1	NDE	4
LOC101928236	NF	4
ITGA8	NDE	4
TPO	NDE	4
GKN1	NF	4
FBXL20	NDE	4
LINC01013	NF	4
KIF9	NDE	4
LINC02235	NF	4
HNRNPA2B1	NDE	4
CD101	NDE	4
LIFR-AS1	NF	4
TPRG1	NDE	4
PDE4D	NDE	4
FGF12	NDE	4
LOC124908057	NF	4
PROX1-AS1	NF	4
PHACTR1	NDE	4
SYT1	NDE	4
AGAP1	NDE	4
MCTP1	NDE	4
MAML2	NDE	4
RAB33A	NDE	4
DCLK1	NDE	4
LMO7	NDE	4
PRDM11	NF	4
LOC105376652	NF	4
NRXN3	NDE	4
SOX6	NDE	4
LINC02027	NF	4
HMCN1	NDE	4
FBH1	NDE	4
GRIN2A	NDE	4
PCDH9	NDE	4
GRM5	NDE	4
HIVEP3	NDE	4
CNTNAP2	NDE	4
LINC01250	NF	3
DNER	NDE	3
TENM3	NDE	3
WDR70	NDE	3
LINC00992	NF	3
PDZRN3	NF	3
LOC101927296	NF	3
PLCB1	NDE	3
SEMA3A	NDE	3
LOC124903073	NF	3
COL19A1	NDE	3
NPAS3	NDE	3
LINC02864	NF	3
GABBR2	NDE	3
ARHGAP10	NDE	3
IRAG2	NDE	3
LOC105372593	NF	3
AFF3	NDE	3
LOC102723436	NF	3
GRXCR1	NF	3
CPQ	NDE	3
LINC02541	NDE	3
CACNA1D	NDE	3
RAB27A	NDE	3
LOC400499	NF	3
SUSD3	NDE	3
ZFAND6	NDE	3
LOC105369863	NF	3
APOB	NDE	3
HLA-DQA2	NDE	3
LINC01727	NF	3
RNF125	NDE	3
CCDC148	NDE	3
CCDC148-AS1	NF	3
SELP	NDE	3
PDSS2	NDE	3
LINC01162	NF	3
LOC124901120	NF	3
SUMF1	NDE	3
LOC105377113	NF	3
NOC3L	NDE	3
PRKDC	NDE	3
GAD2	NDE	3
KALRN	NDE	3
RNF216	NDE	3
DYNLRB2-AS1	NF	3
TAFA1	NF	3
NBAS	NDE	3
CHRNA7	NDE	3
LOC100505498	NF	3
MAP7D2	NDE	3
LOC102723568	NF	3
LOC105377144	NF	3
ARHGEF6	NDE	3
PPEF1	NDE	3
NEGR1	NDE	3
MTMR1	NDE	3
MED17	NDE	3
TCF20	NDE	3
HDAC9	NDE	3
CORIN	NDE	3
LOC105378350	NF	3
TNIK	NDE	3
OSBPL1A	NF	3
TSPEAR	NDE	3
WDR44	NDE	3
CLSTN2	NDE	3
CDH23	NDE	3
FGF14-IT1	NF	3
XPO6	NDE	3
DCAF6	NDE	3
CDH8	NDE	3
MACROH2A1	NDE	3
DOK6	NDE	3
PRKCE	NDE	3
TEAD1	NF	3
AKAP6	NDE	3
PIR	NDE	3
PIR-FIGF	NF	3
MAPK10	NDE	3
LOC105373150	NF	3
KIAA1217	NDE	3
PUDP	NDE	3
TBL1X	NDE	3
TTC39B	NDE	3
L3MBTL4	NDE	3
ORC5	NDE	3
LOC101929028	NF	3
DIAPH2	NDE	3
CDH18	NDE	3
IL1RAPL2	NDE	3
ABLIM3	NDE	3
DSCAM	NF	3
GAS2	NDE	3
PRUNE2	NDE	3
LOC105376095	NF	3
MYO5A	NDE	3
MIR99AHG	NDE	3
LOC105377061	NF	2
LOC105377062	NF	2
LOC105370604	NF	2
LOC124901994	NF	2
ATP8B4	NDE	2
COL22A1	NDE	2
KAZN	NDE	2
LOC124903850	NF	2
DARS1	NDE	2
ANO3	NDE	2
LOC105379007	NF	2
LOC107985686	NF	2
LOC107986019	NF	2
LOC107986637	NF	2
APOL3	NDE	2
LYPLAL1-AS1	NF	2
SULT1E1	NDE	2
RPS6KA2	NDE	2
F5	NDE	2
ADGRD1	NDE	2
F10	NDE	2
LOC124903215	NF	2
ATP2B2	NDE	2
ZEB1	NDE	2
LOC105371307	NF	2
LUC7L	NDE	2
ZMAT4	NF	2
LOC107986938	NF	2
PRSS51	NF	2
CD53	NDE	2
LRIF1	NDE	2
GABRA3	NDE	2
TNNI3K	NF	2
FPGT-TNNI3K	NDE	2
LINC02841	NF	2
GLYCAM1	NDE	2
EVC2	NDE	2
LOC124900166	NF	2
GALNT18	NDE	2
OR10A2	NF	2
CHST11	NDE	2
GRB10	NDE	2
TNS3	NDE	2
DOCK7	NDE	2
PLPP3	NDE	2
LOC105375931	NF	2
LOC107986412	NF	2
LINC01487	NF	2
LOC101929510	NF	2
FRMD4B	NDE	2
PPM1J	NDE	2
MPPE1	NDE	2
LOC107986651	NF	2
CAMK2G	NDE	2
PLSCR4	NDE	2
USH2A	NF	2
LOC124905242	NF	2
NEGR1-IT1	NF	2
HHLA1	NF	2
LINC01153	NF	2
LOC124902515	NF	2
TMEM9B-AS1	NDE	2
GPC5	NDE	2
TMEM87A	NDE	2
SIPA1L2	NDE	2
LOC124903179	NF	2
AGPAT3	NDE	2
LOC124902836	NF	2
PTGFR	NDE	2
SLC26A4	NDE	2
LOC105379151	NF	2
TSC22D1	NDE	2
APBB3	NDE	2
SLC35A4	NDE	2
MIR6831	NF	2
LINC02408	NF	2
RBPJ	NF	2
LOC105374545	NF	2
SHISA6	NDE	2
SHROOM4	NDE	2
CAP2	NDE	2
LOC105378305	NF	2
ACSBG2	NF	2
LOC105372255	NF	2
VAC14	NF	2
VAC14-AS1	NF	2
FBXW8	NF	2
ADAM12	NDE	2
LMOD1	NDE	2
PLA2G4F	NDE	2
LOC105372049	NF	2
LOC105373398	NF	2
COL5A2	NDE	2
CDKL5	NDE	2
PCDH19	NDE	2
PEX19	NDE	2
SDR42E2	NDE	2
LINC01787	NF	2
POU6F2	NF	2
RAB28	NF	2
LOC124901379	NF	2
ARNTL2	NF	2
SMCO2	NDE	2
ARNTL2-AS1	NF	2
LOC124902932	NF	2
FREM2	NDE	2
ADAMTS17	NDE	2
LOC105375341	NF	2
FRMD5	NDE	2
DLX6-AS1	NF	2
PM20D2	NDE	2
SRSF12	NF	2
LINC00613	NF	2
RNF217	NDE	2
TSPEAR-AS1	NF	2
STK36	NDE	2
LOC107986562	NF	2
NEMF	NDE	2
LOC102724929	NF	2
LINC02578	NF	2
MAP7	NDE	2
LOC105376481	NF	2
MS4A4E	NF	2
LOC105377141	NF	2
DGKG	NDE	2
SPATA5	NF	2
LINC02801	NF	2
CDKAL1	NDE	2
DYSF	NDE	2
RPSAP58	NF	2
BMPR1B	NDE	2
GEMIN7	NDE	2
PPP1R37	NDE	2
GEMIN7-AS1	NF	2
SRL	NDE	2
NEO1	NDE	2
POLR3GL	NDE	2
LIX1L	NDE	2
ADGB	NDE	2
LOC105378040	NF	2
COL15A1	NDE	2
RP9P	NDE	2
LOC105371197	NF	2
MAGEB1	NF	2
KCNJ2	NDE	2
ARHGEF37	NDE	2
LOC101928570	NF	2
PHF8	NDE	2
CCDC12	NDE	2
LOC105377785	NF	2
HUNK	NDE	2
BRCA1	NDE	2
LINC01543	NF	2
LOC107985792	NF	2
LNCNEF	NF	2
TEKT1	NDE	2
LUZP2	NF	2
LOC105378071	NF	2
CFAP221	NDE	2
LOC101927404	NF	2
LOC107985178	NF	2
DENND1A	NDE	2
ESR1	NDE	2
LOC105373345	NF	2
CASC20	NF	2
LOC105374557	NF	2
RPH3AL	NDE	2
LOC100129935	NF	2
SOX5	NDE	2
CDH13	NDE	2
EFNA5	NDE	2
SGMS1	NDE	2
SNHG14	NF	2
BICC1	NDE	2
SUCLG2-DT	NF	2
TMEM132B	NF	2
MIR4451	NF	2
LOC124900728	NF	2
CLCN4	NDE	2
CFAP47	NDE	2
NSMAF	NDE	2
ERN1	NDE	2
TSPAN13	NDE	2
LINC02346	NF	2
GALNTL6	NF	2
PIK3C2B	NDE	2
TFRC	NDE	2
FAT3	NDE	2
C10orf90	NF	2
MAP2K5	NDE	2
DIRC3	NF	2
KCNQ3	NF	2
SLC24A2	NF	2
TENM1	NDE	2
LOC107985511	NF	2
CHL1	NDE	2
CHRDL1	NDE	2
PASD1	NF	2
LOC102724210	NF	2
PTPRJ	NDE	2
LOC124904186	NF	2
ERC2	NDE	2
GNG12-AS1	NDE	2
AIFM1	NDE	2
POMP	NDE	2
SLC9A7	NDE	2
LOC101928516	NF	2
SV2B	NDE	2
FAM184B	NF	2
NIPBL	NDE	2
NELL1	NDE	2
SYN2	NDE	2
RORA	NDE	2
EDA	NDE	2
OBI1-AS1	NF	2
MIR3171HG	NF	2
LOC105372666	NF	2
LOC105378797	NF	2
GRIK2	NDE	2
LINC01951	NF	2
CHODL	NDE	2
SILC1	NDE	2
LINC00470	NF	2
PDE1A	NDE	2
GRIK1	NDE	2
LOC105372174	NF	2
SLC9A2	NDE	2
STX8	NDE	2
LOC124902439	NF	2
OR51B5	NF	2
GAB2	NDE	2
CPNE4	NDE	2
TBC1D22B	NDE	2
NCOA2	NDE	2
FRMD3	NDE	2
LINC02391	NF	2
SLC45A2	NF	2
CUBN	NDE	2
GRIK4	NF	2
SLCO4A1	NDE	2
PFKFB3	NDE	2
KIT	NDE	2
SYNE1	NDE	2
LOC105370174	NF	2
LOC105376634	NF	2
TXNRD1	NDE	2
LINC03000	NF	2
BSN	NDE	2
NCALD	NDE	2
PCSK5	NDE	2
FHOD3	NDE	2
LOC107985675	NF	2
LOC124905213	NF	2
CYLD	NDE	2
MGST1	NDE	2
SLC22A5	NDE	2
LOC107986774	NF	2
LINC01475	NF	2
DAPK2	NDE	2
LOC100506869	NF	2
LINC02388	NF	2
SUFU	NDE	2
LOC105376016	NF	2
LOC105376017	NF	2
LINC02291	NF	2
SLED1	NF	1
TRERF1	NDE	1
CALB2	NDE	1
LOC107985138	NF	1
ST7	NDE	1
IGFBP-AS1	NF	1
TUNAR	NF	1
HNF1B	NDE	1
LOC105371754	NF	1
LOC124903989	NF	1
GLIS3	NDE	1
UBE2H	NDE	1
LOC105373593	NF	1
LINC01692	NF	1
LINC02483	NF	1
FBXO31	NDE	1
LOC124903747	NF	1
PYM1	NF	1
LOC124902941	NF	1
ANKFY1	NDE	1
SH3BGR	NDE	1
GET1-SH3BGR	NF	1
SCO1	NDE	1
RBPMS2	NDE	1
LPGAT1	NDE	1
ANK2	NDE	1
UBE3A	NDE	1
FGF13	NDE	1
CTNNA2	NDE	1
EMC8	NDE	1
THSD7B	NDE	1
LOC105378392	NF	1
LOC124904545	NF	1
LDLRAD3	NDE	1
VPS35	NDE	1
POLE	NDE	1
CUX2	NDE	1
LOC105370982	NF	1
LOC102723338	NF	1
LOC105377488	NF	1
LSAMP	NDE	1
LOC105374052	NF	1
DNAH7	NDE	1
ACTG2	NDE	1
TOGARAM2	NDE	1
LINC00862	NDE	1
HEXA	NDE	1
GPM6B	NDE	1
SORCS1	NDE	1
KIR3DX1	NDE	1
LOC105376731	NF	1
PRMT3	NDE	1
GFI1B	NDE	1
LOC105370546	NF	1
ATP2C2	NDE	1
LOC124905259	NF	1
TGFB2	NDE	1
BCL7C	NDE	1
MIR762HG	NF	1
NVL	NDE	1
MARCHF4	NDE	1
IL12B	DE	1
MAOA	NDE	1
TOX3	NDE	1
SULT6B1	NDE	1
GABRB3	NDE	1
DHRS12	NDE	1
WDFY2	NDE	1
LOC105377621	NF	1
LOC101929563	NF	1
WNT7A	NDE	1
CORO2A	NF	1
LINC02663	NF	1
ARFGEF3	NF	1
PBOV1	NF	1
LINC02511	NF	1
LOC105379034	NF	1
IGSF21	NF	1
DAOA-AS1	NDE	1
LOC105369344	NF	1
BEND4	NF	1
LOC105370733	NF	1
PPP3CA	NDE	1
LINC02513	NF	1
LOC102724710	NF	1
ELOVL4	NDE	1
ADARB2	NDE	1
LIPC	NDE	1
LIPC-AS1	NF	1
LOC105377562	NF	1
MAMLD1	NDE	1
GSTA1	NDE	1
LOC124903335	NF	1
LOC124904212	NF	1
LINC02496	NF	1
CDH12	NF	1
SFRP2	NDE	1
LOC112268416	NF	1
SLC12A8	NDE	1
FAM53A	NDE	1
FAM184A	NDE	1
LOC105373528	NF	1
MROH7	NDE	1
MROH7-TTC4	NF	1
CAMTA1	NDE	1
CYP3A4	NDE	1
SLC8A3	NF	1
PRKN	NDE	1
LOC105377700	NF	1
GLP2R	NDE	1
SPTAN1	NDE	1
GAA	NDE	1
LOC124901064	NF	1
LRIG2-DT	NF	1
C9	NDE	1
TBC1D5	NDE	1
LOC107987122	NF	1
SGCE	NDE	1
CASD1	NDE	1
ZFP30	NF	1
SLC16A7	NDE	1
ERCC6L2-AS1	NDE	1
LOC105370187	NF	1
DPH6	NDE	1
NEK1	NDE	1
TSHZ2	NDE	1
LOC124906243	NF	1
MAFTRR	NF	1
EDIL3	NDE	1
SDK2	NDE	1
DCAF8	NDE	1
LINC02389	NF	1
LINC02231	NF	1
GALNT17	NF	1
PARVA	NDE	1
TMEM39B	NF	1
MRTFA	NDE	1
FUCA2	NDE	1
PRKCH	NDE	1
LOC124902645	NF	1
LINC02299	NF	1
LOC124900465	NF	1
ADIPOR1	NDE	1
LOC105377161	NF	1
LOC107984098	NF	1
LOC102724949	NF	1
MOBP	NDE	1
PTPN2	DE	1
OOSP4B	NF	1
TCHHL1	NDE	1
TXLNG	NDE	1
LOC124905251	NF	1
KCNK9	NDE	1
VCP	NDE	1
LOC105374037	NF	1
CERS6	NDE	1
TRAPPC2	NDE	1
OFD1	NF	1
LINC00502	NF	1
LOC107986894	NF	1
SLC35F1	NF	1
LOC101928354	NF	1
PRDM5	NDE	1
RTN1	NDE	1
IFNAR2	NDE	1
STAC	NDE	1
LOC124906227	NF	1
LOC107986051	NF	1
CDH7	NDE	1
ZMYM2	NDE	1
BPIFB1	NDE	1
SCARB2	NDE	1
LOC102724687	NF	1
KMT2A	NDE	1
LINC02821	NF	1
OR2Z1	NF	1
NCOR2	NDE	1
PRAMENP	NF	1
FAM214B	NF	1
ADGRL2	NDE	1
SLITRK6	NDE	1
WDR7	NDE	1
MIR4535	NF	1
MYOF	NDE	1
CCNE1	NDE	1
PTCHD1	NF	1
LINC02211	NF	1
ELF4	NDE	1
LOC107986094	NF	1
GREM2	NDE	1
LOC101928437	NF	1
DNAH3	NDE	1
LOC105375199	NF	1
MPP4	NDE	1
LEF1	NDE	1
KRBOX4	NF	1
CADPS	NF	1
CTNND1	NDE	1
TMX2-CTNND1	NF	1
SPANXN2	NF	1
CSMD3	NDE	1
AFAP1	NDE	1
DCHS2	NF	1
SLC1A2	NDE	1
PLEKHA7	NDE	1
TINF2	NDE	1
ZC3H3	NDE	1
TEX26-AS1	NF	1
OAS3	NDE	1
MIR548XHG	NF	1
KIF1B	NDE	1
SEPTIN11	NDE	1
ARMH3	NDE	1
LOC124902492	NF	1
PREX2	NDE	1
CYSLTR1	NDE	1
VCAM1	NDE	1
LTBP1	NDE	1
LOC105378523	NF	1
SLC4A5	NF	1
BCLAF3	NDE	1
LOC124904766	NF	1
NGLY1	NDE	1
LOC105377100	NF	1
EIF1B-AS1	NF	1
LOC124900557	NF	1
LANCL1	NDE	1
LANCL1-AS1	NF	1
LOC124900403	NF	1
LOC100507464	NF	1
PDK3	NDE	1
LOC101928272	NF	1
DOCK8	NDE	1
HEPH	NDE	1
MIR892B	NF	1
MIR892A	NF	1
RTL9	NF	1
LOC102724465	NF	1
CENPI	NDE	1
SH3BGRL	NDE	1
CALD1	NDE	1
LOC124901750	NF	1
TSPAN7	NDE	1
LOC285766	NF	1
LOC105379235	NF	1
CD47	NDE	1
LINC01285	NF	1
UPP2	NDE	1
RPL13AP20	NDE	1
SLC12A7	NDE	1
ZNF41	NF	1
SREK1IP1	NDE	1
LOC107986127	NF	1
TEF	NDE	1
AANAT	NF	1
PLA2G12A	NDE	1
GOT1	NDE	1
EIF2S3	NF	1
FAM107B	NDE	1
NEU3	NDE	1
DOCK4	NDE	1
DCAF8L2	NF	1
LINC01924	NF	1
GS1-600G8.3	NF	1
LOC105373282	NF	1
SYCP2	NDE	1
SPRR2G	NDE	1
REPS2	NDE	1
CX3CR1	NDE	1
RORA-AS1	NF	1
SMIM14	NDE	1
ITGA4	NDE	1
LOC105370003	NF	1
SIPA1L3	NDE	1
EPHA7	NDE	1
LINC01687	NF	1
LOC105374392	NF	1
ANXA6	NDE	1
RALYL	NDE	1
GAB3	NDE	1
THSD4	NDE	1
LOC101929320	NF	1
NAV2-AS4	NF	1
TCEANC	NDE	1
LOC107986772	NF	1
NETO1	NDE	1
MIR548AV	NF	1
DIPK2B	NF	1
NALCN-AS1	NF	1
ADGRG4	NDE	1
FSIP2	NDE	1
PRLR	NDE	1
SLCO1A2	NDE	1
FANCB	NDE	1
DSE	NDE	1
LINC01630	NF	1
LINC01929	NF	1
CXorf58	NF	1
GNA13	NDE	1
LOC124902126	NF	1
FLI1	NDE	1
LOC107985698	NF	1
PRR16	NDE	1
TASP1	NF	1
ISM1	NDE	1
KCNV2	NF	1
ASH2L	NDE	1
CEMIP	NDE	1
ZNF185	NDE	1
EGFL6	NDE	1
XIST	NDE	1
TSIX	NF	1
LOC105373347	NF	1
ST8SIA5-DT	NF	1
SYN3	NDE	1
LOC124903669	NF	1
PRDX4	NDE	1
MIR222HG	NF	1
TMEM164	NDE	1
GATA3	NDE	1
SNORD115-39	NF	1
MAILR	NDE	1
PLAGL2	NDE	1
AKAIN1	NDE	1
CCBE1	NDE	1
BMX	NDE	1
ACE2	NDE	1
AKR1A1	NDE	1
LOC105373303	NF	1
STX18-AS1	NDE	1
LOC124900165	NF	1
CHST7	NDE	1
RIT2	NF	1
LOC107985152	NF	1
LOC124904303	NF	1
LINC00368	NF	1
ZEB2	NDE	1
LOC105377949	NF	1
LINC02294	NF	1
NOVA1-DT	NF	1
IL19	NDE	1
LOC107986420	NF	1
TNMD	NDE	1
LOC105377296	NF	1
LOC101928338	NF	1
ZNF282	NDE	1
LOC124905243	NF	1
LOC105377587	NF	1
CD99L2	NDE	1
RAB10	NDE	1
LOC105376477	NF	1
PPP1R3A	NDE	1
ARHGAP20	NDE	1
PTPRO	NDE	1
NR5A2	NDE	1
COLEC12	NDE	1
FAM107A	NDE	1
FAM3D-AS1	NF	1
LOC105371457	NF	1
FOXP2	NDE	1
PTPRM	NDE	1
RFX8	NDE	1
COL6A4P1	NF	1
PCED1B	NDE	1
LOC105377918	NF	1
SLC8A1	NDE	1
CDH11	NDE	1
SAMD5	NDE	1
UGCG	NDE	1
LOC105373320	NF	1
SLC25A37	NDE	1
SPECC1L	NDE	1
SPECC1L-ADORA2A	NF	1
DMRT1	NDE	1
NRXN1	NDE	1
ZFHX3-AS1	NF	1
FAM167A-AS1	NF	1
TDH	NDE	1
PLXNA2	NDE	1
CACNA2D2	NDE	1
LOC105377871	NF	1
PPEF2	NF	1
NALF1	NF	1
PYGL	NDE	1
FLNB	NDE	1
F2R	NDE	1
EFR3A	NDE	1
LOC124904272	NF	1
CREB5	NDE	1
CA12	NDE	1
SNAP25-AS1	NDE	1
TLE1-DT	NF	1
LINC02624	NF	1
LINC01643	NF	1
LOC105375603	NF	1
OR4D2	NF	1
GPC3	NDE	1
NDUFS3	NDE	1
KBTBD4	NDE	1
GANC	NDE	1
HMHB1	NF	1
IGSF5	NDE	1
MIR3667HG	NF	1
MACROD2	NDE	1
MIR646HG	NDE	1
WASF3	NDE	1
KLHL13	NDE	1
PAQR7	NDE	1
C2CD2	NDE	1
LINC01876	NF	1
ADNP2	NDE	1
C10orf67	NF	1
SVIL	NDE	1
LOC124902401	NF	1
MCHR2-AS1	NF	1
LOC105369402	NF	1
PCGF1	NDE	1
SMARCA2	NDE	1
CPS1	NDE	1
OR10J1	NF	1
PDE6A	NDE	1
PTPRT-DT	NF	1
LOC105374701	NF	1
MASP1	NDE	1
DESI2	NDE	1
ZNF652	NDE	1
ANO4	NF	1
SPATS2	NF	1
CTIF	NDE	1
USP39	NDE	1
LPP	NDE	1
LOC105376218	NF	1
MRPL46	NDE	1
VWCE	NDE	1
DPY19L1P1	NF	1
PTK2B	NDE	1
LURAP1L	NDE	1
LURAP1L-AS1	NF	1
TTC3	NDE	1
RAB7A	NDE	1
VPS53	NDE	1
LOC124903890	NF	1
MAP3K5	NDE	1
MAP3K5-AS2	NF	1
LINC00571	NF	1
LINC02334	NF	1
IFIH1	NDE	1
LOC124903225	NF	1
LOC124905982	NF	1
LINC01192	NF	1
TBXAS1	NDE	1
LINC02896	NF	1
LOC105375040	NF	1
YY1AP1	NDE	1
IL6R	NDE	1
IL6R-AS1	NDE	1
ISM2	NDE	1
ATP9A	NDE	1
BMPR1A	NDE	1
SAMD3	NF	1
PAPPA	NDE	1
PAPPA-AS2	NF	1
CACNG2	NF	1
DAPP1	NDE	1
SYT14	NF	1
GRIP1	NDE	1
LINC00434	NF	1
CSTF3	NDE	1
ANKS1B	NDE	1
ASB2	NDE	1
PPP2R2B	NDE	1
CTB-99A3.1	NF	1
MID1	NDE	1
TBC1D14	NDE	1
INPP4B	NDE	1
EPS8	NDE	1
TPST1	NDE	1
LOC339166	NF	1
MRNIP	NDE	1
PTPRR	NDE	1
GPM6A	NF	1
DOCK10	NDE	1
IQCH	NDE	1
PPFIA2	NDE	1
PPFIA2-AS1	NF	1
MYRF	NDE	1
MYRF-AS1	NDE	1
PLXNA4	NDE	1
LINC01085	NF	1
F8	NDE	1
IL1R1	NDE	1
IL1R1-AS1	NF	1
VPS13B	NDE	1
SEL1L3	NDE	1
NSUN6	NDE	1
ZNF487	NDE	1
TRNP1	NDE	1
LMX1A	NF	1
PLCB4	NDE	1
RAB11FIP4	NDE	1
INSC	NDE	1
LOC107984615	NF	1
EXOC4	NDE	1
C16orf96	NF	1
KHDRBS2	NDE	1
PELP1	NDE	1
LGALS17A	NF	1
SEMA3D	NDE	1
NAV3	NDE	1
SYNPR	NDE	1
ATXN1	NDE	1
LOC124904949	NF	1
RAD21	NDE	1
LOC112268030	NF	1
ME1	NDE	1
BLOC1S6	NDE	1
MBNL1	NDE	1
LRRTM4	NF	1
COL4A2	NDE	1
MMADHC-DT	NF	1
LOC124904874	NF	1
LOC124901763	NF	1
CYP2S1	NDE	1
STAT3	NDE	1
AGBL1	NF	1
ZNF804A	NF	1
CUEDC1	NDE	1
DCX	NDE	1
DELEC1	NF	1
LEKR1	NDE	1
NUDT13	NDE	1
SNORA11F	NF	1
LRRC3C	NF	1
LOC151760	NF	1
NECTIN3-AS1	NF	1
KRT73	NDE	1
HTR3C	NF	1
TSPAN18	NDE	1
LINC00437	NF	1
LOC105377509	NF	1
SRP14-DT	NDE	1
XPNPEP3	NDE	1
NMNAT2	NDE	1
RARB	NDE	1
LINC00160	NF	1
LOC107985515	NF	1
COL9A1	NDE	1
LIPM	NDE	1
COL26A1	NDE	1
SGCG	NDE	1
VAT1L	NF	1
LOC105370214	NF	1
LRRC63	NDE	1
PPP2R5A	NDE	1
ZPLD1	NDE	1
ACOX1	NDE	1
PTPRN2	NDE	1
LINC01291	NF	1
LOC105374809	NF	1
LOC105370310	NF	1
CASR	NDE	1
FAM120C	NDE	1
GPC6-AS2	NF	1
C4orf19	NF	1
SLC24A3	NDE	1
ALDH5A1	NDE	1
ZNF667-AS1	NF	1
LOC124904776	NF	1
CD2AP	NDE	1
SLC4A7	NDE	1
GAREM1	NDE	1
CAPZA2	NDE	1
LOC105372073	NF	1
LIFR	NDE	1
LOC400867	NF	1
LOC107984215	NF	1
NIN	NDE	1
MRAS	NDE	1
ME2	NDE	1
NDUFA8	NDE	1
LOC107986015	NF	1
DPT	NDE	1
KCNH7	NDE	1
LINC01980	NF	1
GLT1D1	NDE	1
NFAM1	NDE	1
ZBED4	NDE	1
FLRT2	NDE	1
LOC107985855	NF	1
LOC124904184	NF	1
CPNE8	NDE	1
PPHLN1	NDE	1
UBR2	NDE	1
GTF2E2	NDE	1
SMIM18	NF	1
LIN28B	NF	1
ZNF717	NF	1
DIP2B	NDE	1
MECOM	NDE	1
DAAM1	NDE	1
LOC105370420	NF	1
MYT1L	NDE	1
LAMB3	NDE	1
VIT	NDE	1
LOC124905990	NF	1
ANKRD44	NDE	1
KIF23	NDE	1
UNC93A	NF	1
LOC105378874	NF	1
CTNNBIP1	NDE	1
LOC124903838	NF	1
RACGAP1	NDE	1
CDYL2	NDE	1
DTNB	NDE	1
ITGAD	NDE	1
PCAT29	NF	1
GTF2H1	NDE	1
CXADR	NDE	1
PVT1	NDE	1
LOC124905111	NF	1
CRYBG1	NDE	1
LOC101927405	NF	1
JPH3	NDE	1
WWC3	NDE	1
IREB2	NDE	1
TK1	NDE	1
TRIP11	NDE	1
ATP1A4	NDE	1
DYNC1I2	NDE	1
RTL4	NF	1
LOC124903582	NF	1
PRICKLE1	NDE	1
GS1-279B7.1	NF	1
LOC124904470	NF	1
RORB-AS1	NF	1
CNR1	NDE	1
C18orf63	NF	1
PACC1	NDE	1
LOC105375912	NF	1
LOC105375914	NF	1
RNF165	NF	1
PDGFRL	NDE	1
TJP1	NDE	1
CIAPIN1	NDE	1
SLC10A7	NDE	1
LOC105375724	NF	1
CAPN9	NDE	1
LOC107985359	NF	1
LOC105375805	NF	1
DLX1	NF	1
SLC25A38	NDE	1
KANSL1L	NDE	1
LOC107985977	NF	1
CDC7	NDE	1
LINC01566	NF	1
TTC28	NDE	1
SLC24A4	NF	1
LOC105375988	NF	1
ZNF236	NF	1
DNAH17	NDE	1
DNAH17-AS1	NDE	1
FBXO4	NDE	1
SEMA6D	NDE	1
RYR2	NDE	1
XKR4	NDE	1
AGTR1	NDE	1
LINC01524	NF	1
LOC102724150	NF	1
IL1F10	NF	1
LOC105375721	NF	1
LOC101927741	NF	1
RNF144A	NDE	1
LARS2-AS1	NF	1
TFEC	NDE	1
CSF1R	NDE	1
IRAG1	NDE	1
TBC1D30	NDE	1
LINC01088	NDE	1
MBD5	NDE	1
LRBA	NDE	1
DISC1	NF	1
TSNAX-DISC1	NF	1
LOC105374949	NF	1
LOC105372371	NF	1
DRP2	NF	1
GMCL1	NDE	1
SETBP1	NDE	1
LOC105372173	NF	1
MIR4527HG	NF	1
AFAP1L1	NDE	1
SORL1	NDE	1
LOC105370328	NF	1
DANT2	NF	1
DANT1	NF	1
ARHGAP22	NDE	1
WWP2	NDE	1
ST6GALNAC4	NDE	1
ST6GALNAC6	NDE	1
ST6GALNAC4-ST6GALNAC6-AK1	NF	1
ATP11C	NDE	1
MAD1L1	NDE	1
CCDC68	NDE	1
LOC107986238	NF	1
SHANK3	NDE	1
NSDHL	NDE	1
GHR	NDE	1
LOC107984621	NF	1
NEDD1	NDE	1
LRRC57	NDE	1
NACC2	NDE	1
LOC124902307	NF	1
LOC105373667	NF	1
NPAP1	NF	1
BTBD11	NF	1
LOC105373910	NF	1
CCDC195	NF	1
LATS2	NDE	1
MALRD1	NF	1
LOC105379362	NF	1
LOC105374646	NF	1
KIF5C	NDE	1
NDUFB9	NDE	1
TATDN1	NDE	1
LOC105377865	NF	1
COL12A1	NDE	1
WWOX	NDE	1
FCHSD2	NDE	1
KLHL32	NDE	1
EXT1	NDE	1
ESRRG	NDE	1
CNTLN	NDE	1
ZNF316	NF	1
CHD7	NDE	1
SLC4A4	NDE	1
HIVEP2-DT	NF	1
LOC107984449	NF	1
LOC124905977	NF	1
SHOX	NF	1
NEDD4L	NDE	1
RIN2	NDE	1
ZNF536	NF	1
LOC105373456	NF	1
LOC105378930	NF	1
GLI3	NDE	1
CDK14	NDE	1
LOC124903774	NF	1
DAP3	NDE	1
KCTD9	NDE	1
LOC105374736	NF	1
C7orf57	NF	1
LOC105373440	NF	1
FAM78B	NDE	1
FAM78B-AS1	NF	1
MDGA2	NDE	1
HSD17B12	NDE	1
LOC107986324	NF	1
RABGAP1L	NDE	1
HIRA	NF	1
PCDH7	NDE	1
TLR1	NDE	1
ZNF519	NDE	1
PIP5K1B	NDE	1
LOC102724553	NF	1
LOC124900354	NF	1
PHF6	NDE	1
GZF1	NDE	1
LOC105370834	NF	1
GJA5	NF	1
LOC102723321	NF	1
ITM2B	NDE	1
FABP12	NF	1
LOC101927118	NF	1
PSG3	NDE	1
FGFR2	NDE	1
LINC00687	NF	1
XKR9	NF	1
MSI2	NDE	1
B3GALT1-AS1	NF	1
MTA2	NDE	1
MKLN1	NDE	1
LINC-PINT	NDE	1
NKX2-3	DE	1
ANKRD30A	NF	1
PEX3	NDE	1
ADAT2	NDE	1
PBLD	NDE	1
CLIC4	NDE	1
TULP4	NDE	1
ARRB1	NDE	1
SPAM1	NDE	1
ATPSCKMT	NDE	1
LOC105369612	NF	1
LOC124901494	NF	1
TRIO	NDE	1
MIR101-2	NDE	1
LOC124902113	NF	1
LOC105370672	NF	1
LOC102724530	NF	1
TMEM74	NDE	1
SCN9A	NDE	1
SCN1A-AS1	NDE	1
TNFRSF21	NDE	1
AATF	NF	1
NTF3	NDE	1
DNAH11	NDE	1
LINC00971	NF	1
KYNU	NDE	1
JKAMP	NDE	1
L3HYPDH	NDE	1
ATN1	NDE	1
ENO2	NDE	1
LOC124902868	NF	1
NUP37	NDE	1
C12orf42	NF	1
TARID	NF	1
MBP	NDE	1
LOC105372217	NF	1
MYO1B	NDE	1
LOC107985941	NF	1
LOC124903071	NF	1
RICTOR	NDE	1
LAMB4	NDE	1
CDYL	NDE	1
LOC105374897	NF	1
LINC01247	NF	1
GSTO1	NDE	1
LOC124902497	NF	1
MTMR2	NDE	1
CFAP70	NDE	1
DLG4	NDE	1
LAMP2	NDE	1
JARID2	NDE	1
KIAA1549L	NDE	1
LOC105372091	NF	1
TMLHE	NDE	1
PIH1D2	NDE	1
FMN1	NDE	1
DPP6	NDE	1
LOC105377697	NF	1
CASS4	NDE	1
EIF2AK4	NDE	1
LOC124905257	NF	1
LOC105371349	NF	1
CACNA2D3	NDE	1
TMEM220-AS1	NDE	1
CENPL	NDE	1
UBE2N	NDE	1
LOC101928977	NF	1
AMT	NDE	1
TCTA	NDE	1
DLGAP4	NDE	1
LINC02367	NF	1
LOC105376223	NF	1
CFAP99	NDE	1
LOC105379292	NF	1
VRK3	NDE	1
LINC00407	NF	1
TNNI1	NDE	1
LOC101929343	NF	1
NDC1	NDE	1
FAM32A	NDE	1
CDH18-AS1	NF	1
RBM19	NDE	1
TPM4	NDE	1
CLEC19A	NDE	1
LOC105371114	NF	1
STIM1	NDE	1
LOC105370650	NF	1
NRP2	NDE	1
RANBP2	NDE	1
SH3RF3	NDE	1
MTMR8	NF	1
SYNE3	NDE	1
ITSN2	NDE	1
LOC105370259	NF	1
NPY	NDE	1
LOC107986777	NF	1
DSC1	NDE	1
DSCAS	NF	1
LRIG3-DT	NF	1
LOC124902079	NF	1
CACNG3	NF	1
ADAMTS12	NDE	1
NEIL2	NDE	1
KLF12	NDE	1
ZFYVE28	NDE	1
CTXND1	NDE	1
LOC124900989	NF	1
TTYH2	NDE	1
LOC646548	NF	1
LOC107984686	NF	1
LOC105376197	NF	1
MAP2K1	NDE	1
RIMBP2	NDE	1
PPP1R13B	NDE	1
MACF1	NDE	1
LOC105377402	NF	1
MSRA	NDE	1
LOC105374810	NF	1
ANXA13	NDE	1
LOC105375739	NF	1
MAN1A1	NDE	1
RGSL1	NF	1
PIEZO2	NDE	1
IL13RA1	NDE	1
LINC02055	NF	1
ADAM32	NDE	1
TWSG1-DT	NF	1
USP35	NDE	1
PCLO	NDE	1
LMCD1-AS1	NF	1
LOC105375691	NF	1
TRAPPC13	NDE	1
ACSBG1	NDE	1
SCAT8	NDE	1
LINC01572	NF	1
RASSF3	NDE	1
HNMT	NDE	1
MMP19	NDE	1
GRB2	NDE	1
MARK1	NDE	1
N6AMT1	NDE	1
EPB41L4A	NDE	1
LINC01609	NF	1
JCHAIN	NDE	1
AKR1D1	NDE	1
KCNH8	NDE	1
VPS16	NDE	1
KIFAP3	NDE	1
MSANTD3	NDE	1
MSANTD3-TMEFF1	NF	1
AGA-DT	NF	1
LOC105370345	NF	1
CD226	NDE	1
WWTR1	NDE	1
STIL	NDE	1
MCUB	NDE	1
TPCN2	NDE	1
LINC00976	NF	1
ARHGAP6	NDE	1
LOC105373737	NF	1
PIGA	NDE	1
NXF4	NF	1
RYR3	NDE	1
HS3ST5	NDE	1
HDAC2-AS2	NF	1
LINC02386	NF	1
LINC01932	NF	1
MGAT5	NDE	1
RAB3C	NDE	1
VNN3P	NDE	1
TLL1	NDE	1
CELF6	NF	1
SLC6A15	NDE	1
STK32A	NDE	1
ZNF362	NDE	1
LOC105377979	NF	1
TRIM2	NDE	1
ABCG8	NDE	1
LOC102725159	NF	1
SHCBP1	NDE	1
RNF32-DT	NF	1
COL4A1	NDE	1
LOC105375008	NF	1
C9orf152	NF	1
LOC102723341	NF	1
NUAK1	NDE	1
MYO3B	NF	1
GALNS	NDE	1
GC	NDE	1
IFI16	NDE	1
PYDC5	NF	1
GLYR1	NDE	1
SLC35F3	NDE	1
NBPF22P	NF	1
LOC124902655	NF	1
SHTN1	NDE	1
ABCB5	NDE	1
ACADL	NDE	1
LINC01807	NF	1
LOC105373921	NF	1
ELOVL7	NDE	1
BAAT	NDE	1
APPBP2	NDE	1
NFASC	NDE	1
NCAM1	NDE	1
LOC105376626	NF	1
SORCS2	NDE	1
ATG10	NDE	1
BPIFA3	NF	1
LOC107985255	NF	1
CAND2	NDE	1
LRRC8D	NDE	1
RPS6KA6	NDE	1
LOC105377837	NF	1
TMPRSS2	NDE	1
LINC01176	NF	1
MIER1	NDE	1
LINC02755	NF	1
LOC105374955	NF	1
F13A1	NDE	1
LOC124901253	NF	1
RASEF	NDE	1
FRMD3-AS1	NF	1
CYP1B1-AS1	NDE	1
MYO18B	NDE	1
NUTF2	NDE	1
CENPT	NDE	1

## Sheet: ht
unknown	NF	1788
LOC105376945	NF	418
SPATA5	NF	254
MIER1	NDE	195
DNAH7	NDE	183
PIK3R3	NDE	128
P3R3URF-PIK3R3	NDE	128
SMOC2	NDE	88
STEAP1B	NDE	85
GRM8	NDE	85
LINC02994	NF	80
PLSCR4	NDE	80
HGF	NDE	79
FAT4	NDE	76
CCDC149	NDE	68
KDM6A	NDE	62
CAMK2D	NDE	59
PYGL	NDE	59
CREG2	NDE	58
CSNK2A2	NDE	53
TP63	NDE	53
TRERF1	NDE	47
BBOX1	NDE	46
LOC105375061	NF	45
RARB	NDE	45
LUZP2	NDE	44
MROH7	NDE	42
MROH7-TTC4	NDE	42
ACSBG2	NDE	41
LOC105372255	NF	41
TAS2R1	NDE	36
LINC02112	NDE	36
LOC124907977	NF	35
LOC105372049	NF	34
LINC02789	NF	32
RPSAP58	NF	31
FHOD3	NDE	30
NOVA1-DT	NF	29
LOC105376214	NF	28
LINC02334	NF	28
PRKCQ	NDE	27
MAD1L1	NDE	27
LINC02557	NF	26
CSMD1	NDE	24
NELL1	NDE	24
BMP3	NDE	23
LRIG1	NDE	22
GRM7	NDE	20
LOC105377043	NF	20
FBN2	NDE	20
SLC9A9	NDE	19
SAMD12	NDE	19
MIR3171HG	NF	19
LOC105377262	NF	18
UBE2G1	NDE	18
EIF4A2	NDE	17
RFC4	NDE	17
CFAP92	NDE	17
CC2D1B	NDE	16
FLVCR2	NDE	16
LOC105371356	NF	15
PTGES	NDE	15
HLCS	NDE	14
RPF2	NDE	14
ITPKB	NDE	14
LINC00536	NDE	13
ITPKB-IT1	NDE	13
ACSM6	NDE	12
LOC107984257	NF	12
PAK3	NDE	12
PXDNL	NDE	12
KLHL5	NDE	11
DENND2A	NDE	11
AGBL3	NDE	11
LOC105375833	NF	10
LOC105378977	NF	10
SCYL3	NDE	10
ARHGAP26	NDE	10
GORAB-AS1	NF	9
CACNA1B	NDE	9
MEIKIN	NDE	9
JARID2	NDE	8
SOX6	NDE	8
LRCH3	NDE	8
LOC105374310	NF	8
ZMAT4	NDE	7
KLHL3	NDE	7
CADPS	NDE	7
MGAT4FP	NF	7
UGT2B10	NDE	7
LRIG2-DT	NF	7
MEIS2	NDE	7
LOC107984964	NF	7
NHS	NDE	7
LINC02133	NDE	7
MAP4K3	NDE	7
SPINK9	NF	6
FBXO38-DT	NF	6
TBC1D14	NDE	6
RAF1	NDE	6
PLD5	NDE	6
KCNV2	NDE	6
LOC124902063	NF	6
TGFA	DE	6
CHCHD6	NDE	6
AIG1	NDE	6
LOC124901416	NF	6
FUT9	NDE	6
UFL1-AS1	NF	6
LINC02513	NF	6
GRIA4	NDE	6
AAK1	NDE	5
LOC124902743	NF	5
IKZF2	NDE	5
TBX15	NDE	5
CEP128	NDE	5
SLC24A2	NDE	5
LOC105371457	NF	5
ZDHHC14	NDE	5
LINGO1	NDE	5
DISC1FP1	NDE	5
FHIT	NDE	5
SKINT1L	NF	5
LINC02794	NF	5
NLGN1	NDE	5
LOC105378806	NF	5
GPC5	NDE	5
SCOC	NDE	4
SCOC-AS1	NDE	4
KLHL14	NDE	4
MUC19	NDE	4
ACE2	DE	4
LOC105377114	NF	4
LOC105377115	NF	4
EML1	NDE	4
LOC105377862	NF	4
GRM5	NDE	4
LOC105375334	NF	4
ROR2	NDE	4
LOC105377697	NF	4
CDC14A	NDE	4
LOC102724340	NF	4
DCHS1	NDE	4
HPSE2	NDE	4
CTNNA3	NDE	4
LRRTM3	NDE	4
LOC101928961	NF	4
CAMK1D	NDE	4
WDFY4	NDE	4
RBFOX1	NDE	4
MACROD2	NDE	4
CHST8	NDE	3
LINC00578	NDE	3
NCKAP5	NDE	3
CCDC93	NDE	3
ABLIM1	NDE	3
WBP2NL	NDE	3
VEPH1	NDE	3
LOC101928236	NF	3
LINC01346	NDE	3
ERBB4	NDE	3
RP9P	NDE	3
GNG2	NDE	3
CD226	NDE	3
LOC105372568	NF	3
ZNF804A	NDE	3
CALCRL	NDE	3
CALCRL-AS1	NF	3
LOC105373737	NF	3
WDR72	NDE	3
ANO3	NDE	3
MAST4	NDE	3
LINC02885	NF	3
RNF220	NDE	3
ZBTB20	NDE	3
ZBTB20-AS1	NDE	3
CD99P1	NDE	3
NR2C2	NDE	3
LDB2	NDE	3
LOC105375723	NF	3
CA12	NDE	3
CCSER1	NDE	3
CACNA2D3	NDE	3
IL1RAPL2	NDE	3
DAPK2	NDE	3
ZNF664-RFLNA	NF	2
LINC01739	NF	2
ANKRD27	NDE	2
NCBP3	NDE	2
LOC101927745	NF	2
IGSF11	NDE	2
LOC105374111	NF	2
LHFPL6	NDE	2
GC	NDE	2
ZNF407	NDE	2
CCDC178	NDE	2
CPEB2-DT	NDE	2
SAMD3	NDE	2
LOC105377557	NF	2
LINC03000	NF	2
MGLL	NDE	2
PCBD2	NDE	2
LINC02762	NDE	2
ADAM32	NDE	2
CABLES1	NDE	2
LOC105371642	NF	2
COL19A1	NDE	2
SCG3	NDE	2
LOC105369302	NF	2
LINC02147	NF	2
LINC01484	NDE	2
SCAI	NDE	2
CYP24A1	NDE	2
PROX1-AS1	NDE	2
LOC105376420	NF	2
ZNF652	NDE	2
DCAF6	NDE	2
NRXN3	NDE	2
SLC16A12	NDE	2
MAP4K4	NDE	2
KCNH8	NDE	2
SORL1	NDE	2
LINC01122	NDE	2
AHCYL2	NDE	2
LTA4H	NDE	2
SPOCK1	NDE	2
LOC105370740	NF	2
LINC02248	NF	2
XKR6	NDE	2
LOC101929563	NF	2
VIPR1	NDE	2
ANXA3	NDE	2
LOC105376654	NF	2
LOC107985648	NF	2
POLR3A	NDE	2
PTPRT	NDE	2
RORA	NDE	2
RFX3	NDE	2
TMEM132D	NDE	2
DLEU1	NDE	2
ESRRG	NDE	2
DPP10	NDE	2
LRP1B	NDE	2
LOC101928092	NF	2
CTNND2	NDE	2
MED12L	NDE	2
MCPH1	NDE	2
LINC00649	NDE	2
ZFHX3	NDE	2
NRXN1	NDE	2
PTCHD1-AS	NDE	2
KDM1A	NDE	2
TENM2	NDE	2
KALRN	NDE	2
LOC107985948	NF	2
COLEC10	NDE	2
LOC105375836	NF	1
MYOM3	NDE	1
LOC107984931	NF	1
PRRG1	NDE	1
MIR4500HG	NDE	1
LOC283194	NF	1
TTN	NDE	1
TTN-AS1	NDE	1
SUPT3H	NDE	1
LOC101929770	NF	1
NEU3	NDE	1
RIT2	NDE	1
LOC105369710	NF	1
C1orf87	NF	1
KIT	NDE	1
PLAGL2	NDE	1
HSF2BP	NDE	1
ADGRV1	NDE	1
ITSN1	NDE	1
A1CF	NDE	1
ANKFN1	NDE	1
DOK6	NDE	1
FAM135B	NDE	1
UBE3C	NDE	1
APOO	NDE	1
ZNF451	NDE	1
ZNF451-AS1	NDE	1
ACCSL	NDE	1
LOC124904259	NF	1
LOC105369165	NF	1
LOC105376016	NF	1
LOC105376017	NF	1
LINC02740	NDE	1
PPA2	NDE	1
NALF1	NDE	1
C1orf112	NF	1
GPR39	NDE	1
RTN4R	NDE	1
LOC105373909	NF	1
LOC105370834	NF	1
LINC02192	NDE	1
ZNF831	NDE	1
BPIFA2	NDE	1
SCN8A	NDE	1
CNDP2	NDE	1
EGILA	NF	1
ANO2	NDE	1
LOC105376634	NF	1
RBBP9	NDE	1
RORA-AS1	NDE	1
ERRFI1-DT	NF	1
ENOX1	NDE	1
TNR	NDE	1
SMIM31	NDE	1
UGT2B4	NDE	1
LOC107985396	NF	1
DIRC1	NDE	1
LINC01747	NF	1
GALNT6	NDE	1
ATXN2	NDE	1
DDI2	NDE	1
UNC5C	NDE	1
LINC03019	NF	1
LINC00681	NF	1
DDX31	NDE	1
FYB1	NDE	1
PECAM1	NDE	1
LINC02370	NDE	1
KCNAB1	NDE	1
GEMIN2	NDE	1
CDC42BPA	NDE	1
ATRN	NDE	1
LOC124904475	NF	1
MYO3B	NDE	1
ASNSP1	NDE	1
AOC3	DE	1
LOC107985990	NF	1
LINC00824	NF	1
LOC105369344	NF	1
CAND1.11	NDE	1
USO1	NDE	1
NARF	NDE	1
LOC105370101	NF	1
LOC107984361	NF	1
ERCC5	NDE	1
BIVM-ERCC5	NDE	1
ARID5B	NDE	1
CD9	NDE	1
LOC105369625	NF	1
TP53TG1	NDE	1
LOC105376387	NF	1
ST3GAL1	NDE	1
VTI1A	NDE	1
VSTM2B-DT	NDE	1
GRIA1	NDE	1
MIR4527HG	NF	1
LOC105369468	NF	1
PFKFB3	NDE	1
FOXN4	NDE	1
LRMDA	NDE	1
SV2B	NDE	1
ONECUT2	NDE	1
KDM4C	NDE	1
SLITRK6	NDE	1
SHC4	NDE	1
LINC01470	NF	1
LINC00502	NDE	1
ADGRE4P	NDE	1
AOX3P-AOX2P	NF	1
INPP4B	NDE	1
LDAH	NDE	1
DOK5	NDE	1
LOC105374739	NF	1
WWOX	NDE	1
MPP4	NDE	1
MBTPS1	NDE	1
MCM2	NDE	1
PDE4B	NDE	1
MYCBP2	NDE	1
LOC101929161	NF	1
AGBL1	NDE	1
WAPL	NDE	1
LOC107984567	NF	1
NLRP8	NF	1
TLN2	NDE	1
LOC105374946	NF	1
BIN2	NDE	1
LOC124900465	NF	1
ZNF716	NF	1
TPD52L1	NDE	1
NHSL2	NDE	1
MYH10	NDE	1
ALK	NDE	1
SLC22A3	NDE	1
CAPZB	NDE	1
LOC124903868	NF	1
WASHC5	NDE	1
SLC8A1-AS1	NF	1
ZNF250	NDE	1
GP5	NDE	1
LRRFIP2	NDE	1
SAMD15	NDE	1
PLA2G5	NDE	1
GUCY1A1	DE	1
ITGA8	NDE	1
TSPEAR	NDE	1
LOC124905038	NF	1
TRIM68	NDE	1
LOC124906079	NF	1
SHMT1	NDE	1
KIF6	NDE	1
ADGRA1	NDE	1
LINC02511	NDE	1
RAP1GDS1	NDE	1
PARD3	NDE	1
LRRC74A	NDE	1
TSHZ3	NDE	1
TRIM16	NDE	1
NUAK2	NDE	1
CEACAM1	NDE	1
LIPE-AS1	NDE	1
LOC105372407	NF	1
ATRNL1	NDE	1
UBE2N	NDE	1
NUDT4	NDE	1
ATP8A2	NDE	1
MLLT3	NDE	1
P2RY13	NDE	1
LOC105369484	NF	1
SLC13A1	NDE	1
FAM210A	NDE	1
NAV2	NDE	1
ADAMTS9	NDE	1
BCAS3	NDE	1
MCU	NDE	1
LOC124905013	NF	1
BBOX1-AS1	NDE	1
LOC105376600	NF	1
TMEM132C	NDE	1
NEGR1	NDE	1
DYNLRB2-AS1	NF	1
PLXNA4	NDE	1
CCDC192	NDE	1
ANO4	NDE	1
PHKG2	NDE	1
RNF40	NDE	1
CFAP119	NDE	1
LINC02608	NDE	1
MGAT5	NDE	1
LOC107985969	NF	1
GAD2	NDE	1
CHRM3	NDE	1
SYT10	NDE	1
LOC105369677	NF	1
WDR70	NDE	1
LOC124904766	NF	1
UHRF1BP1	NDE	1
GALNTL6	NDE	1
KCNMA1	DE	1
USP15	NDE	1
LOC107986933	NF	1
GHR	NDE	1
KIAA1210	NDE	1
LINC02571	NF	1
LOC112267902	NF	1
FGGY-DT	NF	1
BICD1	NDE	1
ICE2	NDE	1
ADGRL2	NDE	1
MIR99AHG	NDE	1
LRRC8C	NDE	1
MCF2L2	NDE	1
CDR2L	NDE	1
LINC01192	NF	1
KIAA0232	NDE	1
SLC26A7	NDE	1
RHOJ	NDE	1
GPATCH2	NDE	1
GNG12-AS1	NDE	1
MIR3681HG	NF	1
MYO5C	NDE	1
KCNB2	NDE	1
PROM1	NDE	1
RASSF5	NDE	1
OSBPL10	NDE	1
ZNF860	NDE	1
SH3PXD2B	NDE	1
YAP1	NDE	1
MDGA2	NDE	1
LOC105377067	NF	1
PCDH19	NDE	1
LOC105377941	NF	1
LOC102723803	NF	1
ZNF746	NDE	1
LOC102503427	NF	1
DLX1	NDE	1
AOPEP	NDE	1
LOC124902260	NF	1
EFCAB14	NDE	1
LOC105377462	NF	1
DPYD	NDE	1
LOC105370777	NF	1
GCN1	NDE	1
LARP4B	NDE	1
DNA2	NDE	1
DNAH5	NDE	1
OPHN1	NDE	1
LDLRAD4	NDE	1
SLC14A2	NDE	1
LOC105372093	NF	1
KIAA1328	NDE	1
PSD3	NDE	1
PPEF1	NDE	1
STAT4	NDE	1
LOC105375167	NF	1
CDH18	NDE	1
MYO16	NDE	1
SMARCA5	NDE	1
LOC101928832	NF	1
STARD13	NDE	1
SND1	NDE	1
EFNA5	NDE	1
PPP3CA	NDE	1
LINC01019	NDE	1
FRMPD3	NDE	1
ADGRF2	NDE	1
STYXL1	NDE	1
MSI2	NDE	1
SEMA6D	NDE	1
DHRS3	NDE	1
LINC02641	NF	1
DAAM1	NDE	1
ZNF460	NDE	1
LOC105373287	NF	1
WWC3	NDE	1
SHROOM2	NDE	1
OFCC1	NDE	1
KCNN2	NDE	1
LOC105374510	NF	1
ADAMTS9-AS2	NDE	1
LOC105377124	NF	1
PLXDC2	NDE	1
SHTN1	NDE	1
LINC02496	NF	1
EEF2K	NDE	1
TBL1X	NDE	1
BMPR1B	NDE	1
HELQ	NDE	1
PIAS1	NDE	1
CDYL2	NDE	1
LOC105376449	NF	1
SVIL	NDE	1
LOC124902401	NF	1
CLCN4	NDE	1
PIR	NDE	1
PIR-FIGF	NF	1
TXNDC11	NDE	1
LOC107984238	NF	1
ARHGEF18	NDE	1
RYR2	NDE	1
IGSF10	NDE	1
LOC105379352	NF	1
SFTA3	NDE	1
STXBP4	NDE	1
OR51E1	NDE	1
OR51D1	NDE	1
SCG5	NDE	1
ARHGAP11A-SCG5	NF	1
LOC105374976	NF	1
CCDC88A	NDE	1
MTMR3	NDE	1
F8	NDE	1
SLC25A37	NDE	1
SYN2	NDE	1
LINC02313	NF	1
C16orf74	NF	1
TRPM3	NDE	1
ANKFY1	NDE	1
ABCA4	NDE	1
LOC124904222	NF	1
PTPRM	NDE	1
SLC1A2	NDE	1
PPFIBP1	NDE	1
THSD7B	NDE	1
INO80	NDE	1
LOC105377785	NF	1
LINC00907	NDE	1
PDE7B	NDE	1
RBM20	NDE	1
TACR2	NDE	1
EDNRB-AS1	NDE	1
CSTF3-DT	NF	1
LRRC4C	NDE	1
USH2A	NDE	1
FGGY	NDE	1
LARGE1	NDE	1
PRLR	NDE	1
GS1-600G8.3	NF	1
SPATS2	NDE	1
LOC100506207	NF	1
NRP1	NDE	1
HBD	NDE	1
MMD2	NDE	1
LOC101929974	NF	1
LOC105374122	NF	1
LOC105374949	NF	1
SNTN	NDE	1
DTWD1	NDE	1
SHISA9	NDE	1
LOC105372593	NF	1
IQCE	NDE	1
EXT1	NDE	1
LOC100507443	NF	1
DROSHA	NDE	1
CDC25A	NDE	1
SCML4	NDE	1
IL1RN	NDE	1
LGR5	NDE	1
LOC105369833	NF	1
MEGF11	NDE	1
IRAG2	NDE	1
HINT3	NDE	1
WDR59	NDE	1
NAALADL2	NDE	1
LOC105374618	NF	1
LYPLAL1-AS1	NF	1
LOC124904514	NF	1
TPCN2	NDE	1
BCKDHB	NDE	1
ICE1	NDE	1
TBC1D1	NDE	1
NMNAT3	NDE	1
LINC01128	NDE	1
LOC124904677	NF	1
ACVR1	NDE	1
PRAME	NDE	1
CRNKL1	NDE	1
SRGAP3	NDE	1
ASTN2	NDE	1
CD2AP	NDE	1
EP300	NDE	1
TARID	NF	1
PPP1R12B	NDE	1
CELF4	NDE	1
DOCK8	NDE	1
DPH6	NDE	1
LOC105371078	NF	1
LOC105371466	NF	1
GALNT15	NDE	1
VIT	NDE	1
LOC124905990	NF	1
USP46	NDE	1
NYNRIN	NDE	1
MOV10L1	NDE	1
ITIH5	NDE	1
UBR4	NDE	1
DPYS	NDE	1
LOC105376042	NF	1
DDX43	NDE	1
LOC124905213	NF	1
KAZN	NDE	1
LOC124903850	NF	1
CREB5	NDE	1
RD3	NDE	1
MARCHF1	NDE	1
LOC105373456	NF	1
NCOA7	NDE	1
LOC101927588	NF	1
RACGAP1	NDE	1
GBA3	NDE	1
PCLO	NDE	1
HNRNPM	NDE	1
ESM1	NDE	1
CASC20	NF	1
HDAC9	NDE	1
ASTN1	NDE	1
LOC107986094	NF	1
CADM2	NDE	1
RTL4	NDE	1
AGBL4	NDE	1
ANKRD26P1	NDE	1
NUP153	NDE	1
TTLL2	NDE	1
POMP	NDE	1
BAALC	NDE	1
GRID1	NDE	1
SEL1L3	NDE	1
CNTNAP2	NDE	1
GARNL3	NDE	1
ANKRD30B	NDE	1
DGAT2L6	NDE	1
LOC105372924	NF	1
MED27	NDE	1
CRACD	NDE	1
ACADSB	NDE	1
STK32A	NDE	1
DNAJC8	NDE	1
CASC11	NF	1
GNB1	NDE	1
LINC02663	NF	1
RPS6KC1	NDE	1
CXorf38	NF	1
ARAP2	NDE	1
SLC9A8	NDE	1
PTGIS	DE	1
ATP13A4	NDE	1
LOC100130964	NF	1

## Sheet: ra
unknown	NF	29390
TSBP1-AS1	NF	1070
TSBP1	NDE	1057
PTCHD1-AS	NDE	712
DMD	NDE	675
IL1RAPL1	NDE	667
PHTF1	NDE	552
FRMPD4	NDE	533
HSPA1L	NDE	408
DACH2	NDE	376
NLGN4X	NDE	366
LOC105376940	NF	321
DIAPH2	NDE	305
LOC107985675	NF	227
LOC105373150	NF	216
PIR	NDE	206
PIR-FIGF	NF	206
APOM	NDE	201
AFF2	NDE	199
ACSL1	NDE	193
TBL1X	NDE	191
GRIA3	NDE	189
FGF13	NDE	158
POF1B	NDE	155
TENM1	NDE	151
PUDP	NDE	142
LOC105369526	NF	132
CEP43	NDE	127
OPHN1	NDE	127
GLRA2	NDE	124
PLAC1	NDE	122
IL1RAPL2	NDE	119
NR4A3	DE	115
COL4A6	NDE	107
LOC107985670	NF	104
TEX11	NDE	103
LOC101928437	NF	102
SYTL5	NDE	100
LOC124905257	NF	99
GPANK1	NDE	98
C6orf47	NF	98
CDKL5	NDE	97
GPM6B	NDE	97
CFB	NDE	95
NELFE	NDE	94
IDS	NDE	92
ANOS1	NDE	89
LOC105373175	NF	89
DCAF8L2	NDE	88
MSH5	NDE	86
MSH5-SAPCD1	NF	86
DLG3	NDE	86
LOC105369468	NF	85
ZNF674	NDE	85
NCAM2	NDE	81
BCAP29	NDE	79
DUS4L-BCAP29	NF	79
EDA	NDE	77
LOC105373133	NF	76
SATL1	NDE	76
TRMT2B	NDE	75
CHRDL1	NDE	75
OCRL	NDE	74
LOC105373285	NF	72
ASMT	NDE	71
PDZD2	NDE	71
TEAD1	NDE	71
DOCK11	NDE	71
MAGI3	NDE	70
LOC105376945	NF	68
FAM78B	NDE	68
PDE10A	NDE	67
CLCN4	NDE	67
CAPN6	NDE	66
TMEM164	NDE	66
ARHGAP42	NDE	65
CADPS2	NDE	65
LOC105378319	NF	65
LRMDA	NDE	65
PDK3	NDE	65
LOC105373436	NF	64
LOC105373484	NF	64
SHROOM2	NDE	63
SLC9A7	NDE	62
PSMG3-AS1	NDE	61
GCNT2	NDE	61
DRP2	NDE	61
MCF2	NDE	60
ZNF711	NDE	60
EFHC2	NDE	60
HUNK	NDE	59
CASK	NDE	59
PRRC2A	NDE	58
SNORA38	NDE	58
LOC105373153	NF	58
MIR325HG	NF	58
LOC102723657	NF	57
ZMAT2	NDE	57
MAMLD1	NDE	57
DAPK2	NDE	56
LRRTM4	NDE	56
FAM133A	NDE	56
OTC	NDE	55
LOC105378797	NF	55
LOC105378930	NF	54
SLC35F3	NDE	54
CD99L2	NDE	54
CSMD1	NDE	54
GEMIN8	NDE	53
LOC105369165	NF	53
USP26	NDE	53
LOC105371308	NF	52
LOC107985648	NF	52
IGFBP-AS1	NF	51
LINC01951	NDE	50
STS	DE	50
TMPRSS7	NDE	49
RARB	NDE	49
LOC124905213	NF	49
QSER1	NDE	47
RAD51B	NDE	47
HS6ST2	NDE	47
LOC107985698	NF	47
MIR100HG	NDE	46
CRACD	NDE	46
LOC101928977	NF	45
ECE1	NDE	45
OR6C74	NDE	45
ORC2	NDE	45
CHMP1B2P	NF	45
PCYT1B	NDE	45
CHST7	NDE	44
PPP2R2C	NDE	44
DENND1A	NDE	44
SRPX	NDE	44
RTL4	NDE	44
ADAMTSL4-AS1	NF	43
LOC102723739	NF	43
HYDIN	NDE	43
EFNA5	NDE	43
CASC16	NDE	42
SFPQ	NDE	42
LINC00544	NF	42
PDE4DIP	NDE	42
KAZN	NDE	42
KLHL4	NDE	42
PASD1	NF	42
TMSB15B	NDE	41
LOC107984274	NF	41
LINC00607	NDE	41
LOC102724861	NF	41
CUBN	NDE	41
CTNND2	NDE	41
PHEX	NDE	41
FMR1	NDE	40
CA5BP1-CA5B	NF	40
TARID	NF	40
KLHL20	NDE	40
FHL1	NDE	40
NBDY	NF	40
SPAG16	NDE	40
DYNLRB2-AS1	NF	40
CORIN	NDE	40
COMMD1	NDE	39
CLTRN	NDE	39
LOC102724150	NF	38
PMS1	NDE	38
LOC105376413	NF	37
CNTNAP2	NDE	37
LOC105369844	NF	37
FRMD4B	NDE	37
LRIG1	NDE	36
ZNF81	NDE	36
GRM5	NDE	36
DANT2	NF	36
TRANK1	NDE	36
GRM8	NDE	36
RBPMS	NDE	36
LOC105375523	NF	36
HAUS7	NDE	35
LOC105369617	NF	35
LOC107986891	NF	35
LOC105376434	NF	35
ADAMTS9	NDE	35
MTM1	NDE	35
FRMPD4-AS1	NF	35
CT45A10	NDE	34
CCDC30	NDE	34
LOC124904162	NF	34
SRGAP3	NDE	34
KCTD9	NDE	34
LOC105375416	NF	34
PBX3	NDE	34
NALCN	NDE	34
PPEF1	NDE	34
LOC105371024	NF	33
LOC105376449	NF	33
FAM9C	NDE	33
LOC105374005	NF	33
LOC105374007	NF	33
LOC107985255	NF	33
NDP	NDE	33
NDP-AS1	NF	33
NALF1	NDE	33
FCSK	NDE	32
LOC101929161	NF	32
KAT6B	NDE	32
LOC124902271	NF	32
LINC01285	NF	32
LOC124905222	NF	32
ASB9	NDE	32
TGFBR2	NDE	32
CBLL2	NF	32
RNF150	NDE	32
SNTG1	NDE	32
LRCH2	NDE	32
LRP2	NDE	31
DYSF	NDE	31
SRGAP2	NDE	31
TNMD	NDE	31
MAD2L1-DT	NF	31
NAA35	NDE	31
LOC105374715	NF	31
KANK1	NDE	31
LINC00630	NDE	31
CFAP299	NDE	31
LRRC37B	NDE	30
LINC02386	NF	30
ILRUN	NDE	30
ZNF275	NDE	30
POLA1	NDE	30
MUC19	NDE	30
NTRK3	NDE	30
RBFOX1	NDE	30
RAB28	NDE	29
LINC01376	NF	29
LOC105373456	NF	29
TAAR9	NDE	29
PCCA	NDE	29
LOC105375974	NF	29
MBTPS2	NDE	29
ROS1	NDE	29
WWC3	NDE	29
DLG2	NDE	29
HDX	NDE	29
ZFHX3	NDE	29
SMPX	NDE	29
KIAA1210	NDE	29
VAMP3	NDE	28
LOC105377725	NF	28
TRIM36	NDE	28
MIR12129	NF	28
EIF4A2	NDE	28
RFC4	NDE	28
LOC101928128	NF	28
PALM2AKAP2	NDE	28
USP9X	NDE	28
LOC107986195	NF	28
RFFL	NDE	28
RAD51L3-RFFL	NDE	28
WWOX	NDE	28
LOC102725019	NF	27
JCAD	NDE	27
LOC105373182	NF	27
TMEM266	NDE	27
LOC105370777	NF	27
LOC124905206	NF	27
SH3KBP1	NDE	27
ARMCX4	NDE	27
ADGRG2	NDE	27
TRIM40	NDE	27
FHIT	NDE	27
LOC107985713	NF	27
LOC101927026	NF	27
XG	NDE	27
MAP7D2	NDE	26
LOC124900465	NF	26
WWTR1	NDE	26
AFAP1L1	NDE	26
LOC105371604	NF	26
GLT1D1	NDE	26
RPN2	NDE	26
KCNQ3	NDE	26
KALRN	NDE	26
NOX1	NDE	26
ADAMTS9-AS2	NDE	25
LOC105377124	NF	25
FREM2	NDE	25
NIM1K	NDE	25
DIP2C	NDE	25
LOC101929439	NF	25
A2ML1	NDE	25
ADGRD1	NDE	25
SIPA1L1	NDE	25
DPYD	NDE	25
PINCR	NDE	25
LOC112267910	NF	25
PFKFB3	NDE	25
LOC101928415	NF	25
LOC124902439	NF	25
VSIG1	NDE	25
ATP1B4	NDE	25
ZFX	NDE	25
CSMD3	NDE	24
OR2AT4	NDE	24
PHAF1	NDE	24
DUT	NDE	24
LOC107984755	NF	24
LINC01657	NF	24
LOC124904458	NF	24
DENND1B	NDE	24
LOC105376208	NF	24
GABRA3	NDE	24
NUDCD1	NDE	24
RYBP	NDE	24
STEEP1	NDE	24
PCDH19	NDE	24
NHSL2	NDE	24
FAM9A	NDE	23
LOC102723803	NF	23
ELF4	NDE	23
MTX2	NDE	23
ITGA8	NDE	23
LOC105376350	NF	23
IRF1-AS1	NF	23
LOC124901064	NF	23
AWAT2	NDE	23
ATP7A	NDE	23
SLC12A1	NDE	23
ADGRG4	NDE	23
ACOT9	NDE	23
PTCHD1	NDE	23
RAB9B	NDE	22
LOC107986931	NF	22
MIR105-1	NDE	22
PRDX4	NDE	22
FUNDC1	NDE	22
URB1	NDE	22
ITIH6	NDE	22
RBMS3	NDE	22
MIR3681HG	NF	22
LAMP2	NDE	22
WDR44	NDE	22
SPIDR	NDE	22
LOC124905177	NF	22
POLR3E	NDE	21
AFMID	NDE	21
LOC151760	NF	21
GRIK2	NDE	21
CLSTN2	NDE	21
FRMD7	NDE	21
ZNF280C	NDE	21
LOC105373148	NF	21
EGFL6	NDE	21
ARHGAP6	NDE	21
RMDN2	NDE	20
RMDN2-AS1	NF	20
LOC124904517	NF	20
ACSBG2	NDE	20
LOC105372255	NF	20
SIRT1	NDE	20
TRPC7	NDE	20
GNG2	NDE	20
RASSF8	NDE	20
SH3BGRL	NDE	20
PRKAG2	NDE	20
ALK	NDE	20
MICOS10-NBL1	NDE	20
NUP62CL	NDE	20
ATRNL1	NDE	20
PPP3CA	NDE	20
TXLNG	NDE	20
LOC730100	NF	20
HTR2C	NDE	20
NFASC	NDE	19
CD84	NDE	19
LOC105371468	NF	19
NKAP	NDE	19
LOC107985680	NF	19
ZDHHC2	NDE	19
PCM1	NDE	19
LOC105375799	NF	19
TTN	NDE	19
TTN-AS1	NDE	19
LINC02930	NF	19
CCND3	NDE	19
BMX	NDE	19
LINC01266	NF	19
REPS2	NDE	19
CHM	NDE	19
LRP1B	NDE	19
LOC101928782	NF	18
PABPC4L	NDE	18
TMEM31	NDE	18
GLRA4	NDE	18
MYRF	NDE	18
MYRF-AS1	NDE	18
TBC1D4	NDE	18
MAGEB18	NDE	18
GPM6A	NDE	18
LOC107984113	NF	18
ACE2	NDE	18
ZNF236	NDE	18
NCKAP5	NDE	18
LOC124906218	NF	18
ERBB4	NDE	18
TNRC6A	NDE	18
CDH13	NDE	18
FBN2	NDE	18
ZNF41	NDE	18
STAG2	NDE	18
NPAS3	NDE	18
ASTN2	NDE	18
LOC105373345	NF	18
DOK5	NDE	18
DGKK	NDE	18
USP11	NDE	17
SMYD4	NDE	17
WDR59	NDE	17
CCDC188	NDE	17
ZCCHC7	NDE	17
XKR9	NDE	17
NCK2	NDE	17
INSL4	NF	17
ECHDC3	NDE	17
FYCO1	NDE	17
ABLIM1	NDE	17
MAML3	NDE	17
LINC00423	NDE	17
EML1	NDE	17
FANCB	NDE	17
DGAT2L6	NDE	17
GLIS3	NDE	17
CTPS2	NDE	17
LOC107985694	NF	17
SV2C	NDE	17
SPATA6	NDE	16
LOC124904175	NF	16
LOC112268261	NF	16
ACTG2	NDE	16
CSMD2	NDE	16
ZNF182	NDE	16
LOC124900781	NF	16
ATP11C	NDE	16
MIR676	NDE	16
TIMM17B	NDE	16
FXR1	NDE	16
LINC01170	NF	16
LINC00871	NDE	16
FTX	NDE	16
FLT3	NDE	16
ABCG1	NDE	16
LOC105372814	NF	16
FREM1	NDE	16
KCNAB1	NDE	16
SHROOM4	NDE	16
CTNNA3	NDE	16
LOC107985707	NF	16
F9	NDE	16
XIAP	NDE	16
LOC101928832	NF	16
MICAL2	NDE	15
PALLD	NDE	15
LOC124900807	NF	15
FLJ42969	NF	15
LINC01807	NF	15
LOC105373921	NF	15
PKLR	NDE	15
ERV3-1	NDE	15
ERV3-1-ZNF117	NF	15
ZNF630	NDE	15
ZNF630-AS1	NF	15
TCF4	NDE	15
TUBGCP6	NDE	15
RASGRF2	NDE	15
LOC124903732	NF	15
FCHO2	NDE	15
PITPNM2	NDE	15
CACNB4	NDE	15
LOC105378497	NF	15
ZNF106	NDE	15
CCDC198	NDE	15
TSPEAR	NDE	15
TSPEAR-AS2	NDE	15
ABCC5	DE	15
LINC01098	NDE	15
GRIN2A	NDE	15
LRCH1	NDE	15
LOC105373454	NF	15
PFKFB1	NDE	15
LOC124904447	NF	15
BACH1-IT3	NF	15
LOC105372770	NF	15
MGST1	NDE	15
GFRA1	NDE	15
BCR	NDE	15
MYO16	NDE	15
NRXN3	NDE	15
SYN1	NDE	14
PGR	NDE	14
LOC107986335	NF	14
WDR53	NDE	14
MSRB3	NDE	14
LINC01088	NDE	14
LOC124900723	NF	14
LOC101927764	NF	14
LOC105370467	NF	14
LOC105372091	NF	14
NR1I2	NDE	14
GYG2	NDE	14
CTSL3P	NF	14
MED19	NDE	14
LOC105374432	NF	14
PTPRM	NDE	14
LOC100192426	NF	14
LOC107986108	NF	14
KCNH8	NDE	14
PCNX2	NDE	14
UPF3B	NDE	14
DAB1	NDE	14
ARHGAP24	NDE	14
LINC02027	NF	14
FIRRE	NDE	14
ABCC4	DE	14
LOC107985704	NF	14
SMS	DE	14
AIFM1	NDE	14
RAB33A	NDE	14
LOC107985684	NF	14
PCDH11X	NDE	14
TSPAN7	NDE	14
RBM10	NDE	13
SCG5	NDE	13
ARHGAP11A-SCG5	NF	13
FUNDC2	NDE	13
LOC124907897	NF	13
SRP68	NDE	13
ATRN	NDE	13
ZNF723	NF	13
TTC39B	NDE	13
ANKS1B	NDE	13
GARIN6	NDE	13
ZNF407	NDE	13
MYLK3	NDE	13
BMP15	NDE	13
PARP11	NDE	13
NIPBL	NDE	13
LINC00461	NF	13
ROBO2	NDE	13
LOC105373242	NF	13
ROBO1	NDE	13
LOC105377785	NF	13
SCML2	NDE	13
LNX1	NDE	13
DSEL-AS1	NDE	13
DISC1FP1	NF	13
LINC00632	NDE	13
UBASH3B	NDE	13
DISC1	NDE	13
TSNAX-DISC1	NDE	13
MIR99AHG	NDE	13
LOC105373313	NF	13
PLEKHG1	NDE	13
BAZ2B	NDE	13
GRM7	NDE	13
CAMTA1	NDE	13
IQGAP2	NDE	12
MED12	NDE	12
CYP39A1	NDE	12
ZNF69	NDE	12
ZNF700	NDE	12
SKA1	NDE	12
AFG1L	NDE	12
TXNDC11	NDE	12
KCNAB2	NDE	12
TGFA	NDE	12
IL1F10	NDE	12
GABRE	NDE	12
LINC00595	NDE	12
LOC124904402	NF	12
LOC124904404	NF	12
PRKCB	NDE	12
FAM214B	NDE	12
NDRG1	NDE	12
ARPC4	NDE	12
ARPC4-TTLL3	NDE	12
PTPRT	NDE	12
LOC124900868	NF	12
GBA3	NDE	12
LNX1-AS1	NF	12
TRPM3	NDE	12
KCND2	NDE	12
LOC124901607	NF	12
RIN2	NDE	12
LOC105373151	NF	12
MECP2	NDE	12
UBE2V1P16	NF	12
ATPAF1	NDE	12
ATP2B3	NDE	12
LIPC	NDE	12
NLGN1	NDE	12
CDH8	NDE	12
LOC105377795	NF	11
LOC105376237	NF	11
DLGAP2	NDE	11
MAP7	NDE	11
MAGEB10	NF	11
LAMA2	NDE	11
LOC105373303	NF	11
GRID2	NDE	11
HDAC6	NDE	11
LOC105373282	NF	11
SOGA3	NF	11
SOGA3-KIAA0408	NF	11
ENOX2	NDE	11
SLC35F1	NDE	11
LOC107986523	NF	11
PRICKLE1	NDE	11
RBM6	NDE	11
TASP1	NDE	11
ISM1	NDE	11
GRM8-AS1	NF	11
ARHGEF37	NDE	11
LIPT2-AS1	NF	11
ZNF282	NDE	11
CHCHD3	NDE	11
MSRB3-AS1	NF	11
LOC105378302	NF	11
SMAP1	NDE	11
B3GAT2	NDE	11
LINC00160	NF	11
LOC107985515	NF	11
LOC105376017	NF	11
NAV2	NDE	11
SLC8A1	NDE	11
SLC8A1-AS1	NDE	11
THOC2	NDE	11
SLC25A43	NDE	11
LOC105373347	NF	11
ATG4A	NDE	11
LOC107986412	NF	10
LOC124905223	NF	10
SLC25A37	NDE	10
KERA	NDE	10
LOC105372394	NF	10
LOC124904013	NF	10
UBE2G1	NDE	10
LOC105373611	NF	10
CDR1	NDE	10
HMMR	NDE	10
HMMR-AS1	NDE	10
MCTS1	NDE	10
GRM3	NDE	10
LOC105377114	NF	10
LOC105377115	NF	10
ADAM12	NDE	10
IGSF1	NDE	10
FAM170A	NDE	10
GOLPH3L	NDE	10
LOC107985486	NF	10
LOC105369878	NF	10
RAB9A	NDE	10
LOC107985695	NF	10
TMEM178A	NDE	10
TRPV1	NDE	10
SERPINB12	NDE	10
LOC107984238	NF	10
SGCD	NDE	10
LOC124901120	NF	10
PLB1	DE	10
SPIN3	NDE	10
LOC105377460	NF	10
CFAP418-AS1	NDE	10
NR2E1	NDE	10
PAK3	NDE	10
SLC6A14	NDE	10
NOS1AP	NDE	10
MGMT	NDE	10
SETD3	NDE	10
LHFPL6	NDE	10
TENM2	NDE	10
LINC01278	NDE	10
TNS3	NDE	10
IRAG2	NDE	10
KCNIP4	NDE	10
FGGY	NDE	10
DOCK10	NDE	10
DANT1	NF	10
GNAI1	NDE	10
FGF14	NDE	10
CCDC171	NDE	10
RAP1A	NDE	10
UNC13C	NDE	10
NEGR1	NDE	10
HPSE2	NDE	10
PRELID2	NDE	9
LINC02550	NF	9
GKN1	NDE	9
LOC105373287	NF	9
SYTL4	NDE	9
LOC124900778	NF	9
TLK1	NDE	9
UNC5D	NDE	9
PRKG2	NDE	9
CFAP77	NDE	9
CYP3A4	NDE	9
XPR1	NDE	9
GUCY2GP	NDE	9
PCYT1B-AS1	NF	9
HDAC4	NDE	9
ARHGAP28	NDE	9
CAMK1D	NDE	9
LRFN2	NDE	9
OLFML2A	NDE	9
ZMYND12	NDE	9
NPHP1	NDE	9
CPPED1	NDE	9
LOC101926968	NF	9
LOC105374060	NF	9
LOC124904475	NF	9
HTRA1	NDE	9
ABCC1	NDE	9
PIP4K2B	NDE	9
THSD7A	NDE	9
SLC44A3-AS1	NF	9
LOC105378861	NF	9
LOC107985669	NF	9
IREB2	NDE	9
TMCO2	NF	9
CAPN3	NDE	9
ATP2C1	NDE	9
DIPK2A	NDE	9
TNFSF4	NDE	9
LOC100506023	NF	9
LOC102724542	NF	9
STPG2	NDE	9
GABRQ	NDE	9
LOC105373370	NF	9
CDH12	NDE	9
PPARGC1A	NDE	9
MTAP	NDE	9
CALN1	NDE	9
CADM2	NDE	9
FRMD6	NDE	9
LOC100506207	NF	9
LINC03000	NF	9
CYYR1-AS1	NF	9
NCOA2	NDE	9
ASIC2	NDE	9
ASB11	NDE	9
LOC124905251	NF	8
SIL1	NDE	8
EGF	NDE	8
CHD7	NDE	8
DDAH1	NDE	8
RUNDC1	NDE	8
LOC124904006	NF	8
LOC105374516	NF	8
KIF16B	NDE	8
HUWE1	NDE	8
PLA2R1	NDE	8
LOC105369612	NF	8
LOC107985703	NF	8
MECOM	NDE	8
DGKI	NDE	8
PLXNA2	NDE	8
ISX	NDE	8
LOC107985766	NF	8
RCL1	NDE	8
MAOB	NDE	8
OR8K5	NDE	8
TRAK1	NDE	8
DPY19L2P3	NDE	8
FAP	NDE	8
SDK2	NDE	8
PRNT	NDE	8
ST7L	NDE	8
KCNE1	NDE	8
MST1R	NDE	8
SHROOM3	NDE	8
MROH1	NDE	8
DNAH6	NDE	8
FRMD6-AS2	NF	8
LOC105374506	NF	8
SH3GL3	NDE	8
LOC101927189	NF	8
KLF8	NDE	8
CMIP	NDE	8
CIT	NDE	8
PIGA	NDE	8
NAALADL2	NDE	8
HECW2	NDE	8
ADGRL2	NDE	8
EPHB1	NDE	8
GAGE1	NDE	8
LOC107984326	NF	8
MCPH1	NDE	8
SMYD3	NDE	8
LOC105377865	NF	8
MTMR1	NDE	8
UVRAG	NDE	7
ARFGEF3	NDE	7
VRK2	NDE	7
TNFSF18	NDE	7
DAOA-AS1	NDE	7
LOC105371362	NF	7
PLS3-AS1	NDE	7
SPTA1	NDE	7
LOC124905242	NF	7
LACTBL1	NDE	7
GRPR	NDE	7
MBNL2	NDE	7
LINC00456	NF	7
MGAT4FP	NF	7
PMM2	NDE	7
PPA2	NDE	7
LOC107986178	NF	7
SH3GL2	NDE	7
SMIM31	NDE	7
RNF112	NDE	7
NAP1L6P	NDE	7
PEX19	NDE	7
SMOC1	NDE	7
IMMP2L	NDE	7
MIR510	NF	7
COL15A1	NDE	7
LINC02511	NF	7
MACROH2A1	NDE	7
LOC105379297	NF	7
RAB10	NDE	7
TRPC6	NDE	7
PXYLP1	NDE	7
LYSMD4	NDE	7
PRPF4B	NDE	7
CFAP107	NDE	7
PI16	NDE	7
NRDC	NDE	7
KRT86	NDE	7
BEND2	NF	7
GLIS1	NDE	7
TPO	NDE	7
LOC105370003	NF	7
TAS2R1	NDE	7
LINC02112	NDE	7
JAKMIP1	NDE	7
PRKG1	NDE	7
AKAP6	NDE	7
KIAA1217	NDE	7
LOC101927588	NF	7
TMLHE	NDE	7
BNC2	NDE	7
SYNPR	NDE	7
CAMK2D	NDE	7
AGAP1	NDE	7
GRIP1	NDE	7
DIPK2B	NDE	7
DPP10	NDE	7
GUCY2F	NDE	7
APOOL	NDE	7
LOC105373294	NF	7
DLGAP1	NDE	7
NSDHL	NDE	7
WDR7	NDE	7
MDGA2	NDE	7
AGBL4	NDE	7
TRPC5	NDE	7
GPR50	NDE	6
GPR50-AS1	NF	6
MFSD14C	NF	6
MOV10L1	NDE	6
PCDHGB4	NDE	6
PCDHGA8	NDE	6
PCDHGB3	NDE	6
PCDHGB2	NDE	6
PCDHGB1	NDE	6
PCDHGA7	NDE	6
PCDHGA6	NDE	6
PCDHGA5	NDE	6
PCDHGA4	NDE	6
PCDHGA3	NDE	6
PCDHGA2	NDE	6
PCDHGA1	NDE	6
FREM3	NDE	6
LOC102723639	NF	6
CACNA1E	NDE	6
CCDC63	NDE	6
LMO3	NDE	6
GPR119	NDE	6
PRKCE	NDE	6
LOC105376476	NF	6
LOC105376253	NF	6
LINC02177	NF	6
SHISAL1	NDE	6
ETV1	NDE	6
UGT2B10	NDE	6
PELP1	NDE	6
COLQ	NDE	6
PIWIL4-AS1	NF	6
MYF6	NDE	6
LOC105369867	NF	6
RAB3GAP1	NDE	6
SNORA40B	NF	6
PLAAT3	NDE	6
HIVEP3	NDE	6
LOC105374111	NF	6
F11	NDE	6
ASB4	NDE	6
TASL	NDE	6
CNBD1	NDE	6
LOC124903073	NF	6
SPI1	NDE	6
UCHL1-DT	NF	6
NF2	NDE	6
GXYLT1	NDE	6
AFF1	NDE	6
LOC105377320	NF	6
ATP6V0A4	NDE	6
LOC124900954	NF	6
LOC105374224	NF	6
PROX1-AS1	NF	6
MGLL	NDE	6
GREB1	NDE	6
TMEM117	NDE	6
IGSF21	NDE	6
CTXN2-AS1	NF	6
AFF3	DE	6
LOC105373504	NF	6
LARS2	NDE	6
SPRY3	NDE	6
CLDN34	NF	6
LOC105377002	NF	6
CARMIL1	NDE	6
LOC124901281	NF	6
LOC107987166	NF	6
CLIC4	NDE	6
DGKB	NDE	6
GK	NDE	6
THSD4	NDE	6
BRWD3	NDE	6
GRIK1	NDE	6
XRCC5	NDE	6
TMEM185A	NDE	6
ARHGEF6	NDE	6
CENPI	NDE	6
PCDH9	NDE	6
ARSF	NDE	6
F8	NDE	6
GPC3	NDE	6
RPGR	NDE	6
TMEM132C	NDE	6
LONRF3	NDE	6
LOC105379362	NF	6
ACSL4	NDE	6
ERC2	NDE	5
LOC124905243	NF	5
RASGEF1C	NDE	5
LOC105377113	NF	5
ARHGAP26	NDE	5
FBXL7	NDE	5
LOC107986343	NF	5
HNRNPR	NDE	5
NDUFA1	NDE	5
RNF113A	NDE	5
SYNE1	NDE	5
ADTRP	NDE	5
LOC124901258	NF	5
PSD3	NDE	5
LIPC-AS1	NF	5
NXPH1	NDE	5
CD22	NDE	5
RORB	NDE	5
HMGCS2	NDE	5
CCDC102B	NDE	5
SLC1A1	NDE	5
CUX1	NDE	5
SYN2	NDE	5
TRMT44	NDE	5
GREB1L	NDE	5
FRMD4A	NDE	5
ERVFC1	NF	5
ATXN7	NDE	5
SCLT1	NDE	5
TXN	NDE	5
LURAP1L	NDE	5
LURAP1L-AS1	NF	5
LRRC37A2	NDE	5
FAM126B	NDE	5
LOC105373835	NF	5
ERCC3	NDE	5
GK-AS1	NDE	5
MYO18B	NDE	5
OBI1-AS1	NDE	5
HEATR5B	NDE	5
LOC107986602	NF	5
CDK14	NDE	5
LOC105371307	NF	5
CPXM2	NDE	5
MAGEB17	NDE	5
JADE1	NDE	5
LINC01560	NDE	5
ZNF397	NDE	5
ANKFY1	NDE	5
GLRB	NDE	5
TENM4	NDE	5
MFAP4	NDE	5
MAPK7	NDE	5
LOC124905180	NF	5
LOC101928228	NF	5
CAPN9	NDE	5
SLC14A2	NDE	5
LOC105372639	NF	5
GMCL1	NDE	5
MYOM3	NDE	5
SNAP29	NDE	5
ARHGEF28	NDE	5
LOC107986423	NF	5
SPATA5	NF	5
GPI	NDE	5
CRPPA	NDE	5
LINC00379	NDE	5
USP39	NDE	5
PTPRR	NDE	5
SH3RF1	NDE	5
LINC01612	NF	5
LOC105377483	NF	5
PYM1	NDE	5
SLTM	NDE	5
LOC105372130	NF	5
NR0B1	NDE	5
LINC01706	NF	5
LOC107984567	NF	5
LOC107984568	NF	5
NREP	NDE	5
TBC1D22B	NDE	5
CPVL	NDE	5
RTL5	NDE	5
DNAH11	NDE	5
MOB3B	NDE	5
PTK2B	NDE	5
LOC124906243	NF	5
CCDC12	NDE	5
LOC105369896	NF	5
ATP1A1	NDE	5
ANO3	NDE	5
BTNL2	NDE	5
LOC124901301	NF	5
GALNTL6	NDE	5
ZNF75D	NDE	5
NKAIN2	NDE	5
SIPA1L2	NDE	5
NCAM1	NDE	5
NELL1	NDE	5
LANCL3	NDE	5
NHS	NDE	5
CEP152	NDE	4
TLN2	NDE	4
POLQ	NDE	4
NR3C2	NDE	4
STX8	NDE	4
TMEM150C	NDE	4
CXCL6	DE	4
GPR174	NDE	4
LRFN5	NDE	4
CEP290	NDE	4
TMTC3	NDE	4
LOC105378335	NF	4
CNDP1	NDE	4
SLC25A48	NDE	4
TPCN2	NDE	4
GAB3	NDE	4
MIR222HG	NDE	4
MIR4300HG	NF	4
NREP-AS1	NF	4
PORCN-DT	NF	4
NOTCH4	NDE	4
GNG12	NDE	4
LOC107985891	NF	4
PTGIS	NDE	4
ATMIN	NDE	4
CENPN-AS1	NF	4
ALKBH8	NDE	4
PRKACB	NDE	4
LOC102723321	NF	4
LOC105371230	NF	4
ZRSR2	NDE	4
CDK6	DE	4
CX3CR1	NDE	4
ARHGAP22	NDE	4
SCARA3	NDE	4
LOC124901920	NF	4
MAX	NDE	4
TYK2	DE	4
NFIA	NDE	4
LOC105374489	NF	4
LOC105370174	NF	4
NEBL	NDE	4
LOC107984602	NF	4
RACGAP1	NDE	4
MPPED2	NDE	4
SRD5A1	NDE	4
DHRS2	NDE	4
HS3ST3A1	NDE	4
DTNA	NDE	4
LOC124906114	NF	4
C10orf126	NF	4
MCF2L2	NDE	4
LINC01991	NF	4
MAGEA11	NDE	4
RNF111	NDE	4
IDO2	NDE	4
KDR	NDE	4
SNAP23	NDE	4
LOC105377144	NF	4
LOC107984041	NF	4
RRAS2	NDE	4
POU2F3	NDE	4
RBM28	NDE	4
LINC02017	NF	4
ZNF318	NDE	4
MTMR14	NDE	4
LOC107986623	NF	4
KCNV2	NDE	4
KYAT3	NDE	4
LINC00502	NDE	4
LOC124903225	NF	4
LINC02209	NF	4
ENOX1	NDE	4
CSTF3-DT	NF	4
ACAN	DE	4
TBC1D32	NDE	4
LINC01194	NF	4
NCALD	NDE	4
CA5A	NDE	4
DHX57	NDE	4
MIR223	NDE	4
MIR223HG	NF	4
CD1B	NDE	4
CD1C	NDE	4
SKP1	NDE	4
TRMT11	NDE	4
HCG23	NDE	4
LOC105377557	NF	4
WWC1	NDE	4
NEB	NDE	4
RIF1	NDE	4
LOXL3	NDE	4
BUB1B	NDE	4
LOC107984763	NF	4
ADCYAP1	NDE	4
LOC105370450	NF	4
LOC107984681	NF	4
TOX	NDE	4
LINC02220	NF	4
LOC107984527	NF	4
CST13P	NF	4
SIAH2-AS1	NF	4
LOC124909447	NF	4
LOC124905233	NF	4
COL19A1	NDE	4
KDM4C	NDE	4
SH3BGR	NDE	4
GET1-SH3BGR	NF	4
FBXO38-DT	NF	4
CNKSR2	NDE	4
LINC01281	NF	4
LOC105374510	NF	4
ENPP2	NDE	4
PLCB1	NDE	4
WDR72	NDE	4
CECR2	NDE	4
ADD3	NDE	4
LINC02820	NF	4
HSF2BP	NDE	4
SEMA5A	NDE	4
CALCRL-AS1	NF	4
SGCZ	NDE	4
TRERF1	NDE	4
FAM184A	NDE	4
CEP128	NDE	4
MID1	NDE	4
TMIGD3	NDE	4
MCTP2	NDE	4
TBX22	NDE	4
THSD7B	NDE	4
RPSAP58	NF	4
NXTAR	NF	4
GACAT1	NF	4
CFAP47	NDE	4
LOC105370214	NF	4
PARD3B	NDE	4
BPIFA3	NDE	4
RYR2	NDE	4
GPC4	NDE	4
FAAH2	NDE	4
GPC6	NDE	3
ZNF185	NDE	3
LOC105373372	NF	3
LINC00536	NF	3
RGSL1	NDE	3
SLC22A15	NDE	3
ZNF334	NDE	3
KCNT2	NDE	3
SPANXN2	NF	3
LRPPRC	NDE	3
CNTN6	NDE	3
PRKCA	NDE	3
CD300LG	NDE	3
RABGAP1L	NDE	3
LOC124905260	NF	3
LOC124905261	NF	3
BRD1	NDE	3
CHSY3	NDE	3
PLPPR1	NDE	3
C9orf92	NF	3
ACKR2	NDE	3
LOC124909373	NF	3
LOC101928392	NF	3
FBXW4P1	NDE	3
NAV1	NDE	3
IPO9-AS1	NDE	3
LUZP2	NDE	3
FGF20	NDE	3
LHX6	NDE	3
IQCE	NDE	3
L3MBTL3	NDE	3
C5orf67	NF	3
HIVEP2	NDE	3
LINC02456	NF	3
KIF5A	DE	3
SLC16A6	NDE	3
ARSG	NDE	3
PDC-AS1	NF	3
APBB2	NDE	3
LOC105375999	NF	3
PTPRT-DT	NF	3
APPL1	NDE	3
MIR1267	NF	3
LOC112268110	NF	3
MROH7	NDE	3
MROH7-TTC4	NF	3
LOC107985448	NF	3
BICC1	NDE	3
BIN3	NDE	3
LOC124903772	NF	3
ZBTB20	NDE	3
ATP8B1	NDE	3
LOC105369784	NF	3
LOC105369484	NF	3
LOC105369689	NF	3
TTC7B	NDE	3
GRIN2B	NDE	3
LOC105369668	NF	3
DICER1	NDE	3
DRD3	NDE	3
ADD3-AS1	NDE	3
NRG3	NDE	3
LOC105369813	NF	3
LOC105370246	NF	3
SPTBN1	NDE	3
ADAMTS18	NDE	3
CRYAB	NDE	3
TSTD2	NDE	3
NDST3	NDE	3
LOC107986307	NF	3
CCDC22	NDE	3
LINC02825	NF	3
LINC02350	NF	3
VWDE	NDE	3
LOC107986376	NF	3
IMPG1	NDE	3
PRUNE2	NDE	3
RALGAPB	NDE	3
MIR548O2	NF	3
SLAMF7	NDE	3
PAX5	NDE	3
ACSS3	NDE	3
LOC107984195	NF	3
LOC107986053	NF	3
MAP2	NDE	3
MIPEP	NDE	3
HLA-DPA1	NDE	3
HLA-DPB1	DE	3
MRRF	NDE	3
DNAJC16	NDE	3
OAT	NDE	3
MAP6	NDE	3
UPB1	NDE	3
HERC3	NDE	3
PARD3	NDE	3
HDAC9	NDE	3
PPP1R12A	NDE	3
MICOS10	NDE	3
SLC6A20	NDE	3
MAPK10	NDE	3
EPHA1-AS1	NF	3
LHFPL3	NDE	3
SALL4	NDE	3
TET2	NDE	3
TET2-AS1	NF	3
AGTPBP1	NDE	3
RAG1	NDE	3
ASPG	NDE	3
LOC105372790	NF	3
ATP5IF1	NDE	3
MED12L	NDE	3
ADGRE4P	NDE	3
NAA60	NDE	3
RRAGB	NDE	3
TESC-AS1	NF	3
EML6	NDE	3
RERE	NDE	3
CNTN5	NDE	3
RPS6KA3	NDE	3
HLA-DRA	NDE	3
ANKRD44	NDE	3
KRBOX4	NDE	3
SUGCT	NDE	3
LOC105373288	NF	3
LOC101929028	NF	3
CRIM1	NDE	3
HEPH	NDE	3
CTNNA2	NDE	3
GPR39	NDE	3
WDHD1	NDE	3
SOX2-OT	NDE	3
CHRM3	NDE	3
MACROD2	NDE	3
NMD3	NDE	3
PDZRN3	NDE	3
CACNA1I	NDE	3
AMMECR1	NDE	3
MYO1B	NDE	3
SLC25A21	NDE	3
LINC02154	NF	3
FAT3	NDE	3
OTUD7A	NDE	3
GS1-600G8.3	NF	3
LOC102723546	NF	3
FARP1	NDE	3
TCF12	NDE	3
APOO	NDE	3
NELL2	NDE	3
RHOXF1-AS1	NDE	3
DOCK1	NDE	3
SEPTIN6	NDE	3
SCFD2	NDE	3
PRKCH	NDE	3
BMP5	NDE	2
LOC107987046	NF	2
IRAK1	DE	2
DDX3X	NDE	2
MGRN1	NDE	2
LOC729732	NF	2
ATP2B2	NDE	2
JPH1	NDE	2
ATRX	NDE	2
MBD5	NDE	2
LOC727838	NF	2
TMEM63A	NDE	2
SNX12	NDE	2
IL21-AS1	NDE	2
LRRC7	NDE	2
RBBP7	NDE	2
MCU	NDE	2
ERN1	NDE	2
SH2D4B	NDE	2
LOC105378387	NF	2
CACNA2D1	NDE	2
CFAP54	NDE	2
HLA-DQA1	NDE	2
LINC02131	NF	2
LOC105374277	NF	2
AMELX	NDE	2
LOC124905276	NF	2
LL0XNC01-250H12.3	NF	2
FAT4	NDE	2
MIR652	NDE	2
MRTFA	NDE	2
P2RY10	NDE	2
LOC124907753	NF	2
DYNC2LI1	NDE	2
RNF32-DT	NDE	2
LOC101927369	NF	2
PRPS2	NDE	2
DNAH5	NDE	2
LOC112268303	NF	2
LOC105373899	NF	2
LOC105378971	NF	2
LOC105372190	NF	2
MAGEB2	NDE	2
LOC107985632	NF	2
LOC105377981	NF	2
PDE1A	NDE	2
CHUK	NDE	2
ERLIN1	NDE	2
LOC107985710	NF	2
LOC105378801	NF	2
LOC124901075	NF	2
HMGN5	NDE	2
AIF1	NDE	2
LOC100505498	NF	2
LOC102723436	NF	2
SORCS3	NDE	2
DEFB110	NDE	2
LINC00640	NDE	2
C10orf71	NF	2
LOC105375162	NF	2
LOC101927668	NF	2
LOC124900987	NF	2
RBM19	NDE	2
LOC105378740	NF	2
LINC02693	NDE	2
LOC105375723	NF	2
TATDN3	NDE	2
LINC01111	NDE	2
STARD4-AS1	NDE	2
TG	NDE	2
MIR513C	NF	2
ST6GALNAC3	NDE	2
LDLRAD4	NDE	2
LINC00333	NF	2
LOC105370289	NF	2
MYH15	NDE	2
LOC107986770	NF	2
LOC107987122	NF	2
CGRRF1	NDE	2
JMJD1C	NDE	2
ERRFI1-DT	NF	2
COL4A5	NDE	2
FAM135A	NDE	2
NUP155	NDE	2
LOC400499	NF	2
LOC105376250	NF	2
PTPRQ	NDE	2
HTT	NDE	2
FNDC8	NDE	2
LINC02466	NF	2
TMEM132B	NDE	2
SMARCC2	NDE	2
LINC01322	NF	2
SWT1	NDE	2
LINC01446	NF	2
DDI2	NDE	2
FCRL5	NDE	2
PHACTR2	NDE	2
HKDC1	NDE	2
ARNT2-DT	NF	2
DHRSX	NDE	2
LOC105370982	NF	2
BTBD11	NF	2
CNTLN	NDE	2
TSPAN12	NDE	2
PTPA	NDE	2
LOC105376755	NF	2
NMS	NDE	2
LOC105373506	NF	2
LINC01317	NF	2
LOC101928516	NF	2
LOC105371953	NF	2
DDR2	NDE	2
LOC107984625	NF	2
PDE4B	NDE	2
SLIT1	NDE	2
REELD1	NF	2
HAO1	NDE	2
LINC01248	NF	2
WDR70	NDE	2
FAM210A	NDE	2
LINC02909	NDE	2
LINC01722	NDE	2
LINC00649	NF	2
ANKRD27	NDE	2
SBF2	NDE	2
ULK4	NDE	2
LOC105377046	NF	2
XPA	NDE	2
PDE11A	NDE	2
PDE11A-AS1	NF	2
PIEZO2	NDE	2
KIF6	NDE	2
LOC105370301	NF	2
STAT4	DE	2
CPXCR1	NDE	2
L3MBTL4	NDE	2
MAML2	NDE	2
C2orf27A	NF	2
LOC105377559	NF	2
CACNA1D	NDE	2
SUGT1	NDE	2
TC2N	NDE	2
LOC105376987	NF	2
LINC01566	NDE	2
LOC105372049	NF	2
LOC124901605	NF	2
MARCHF1	NDE	2
LINC01828	NF	2
LOC105374789	NF	2
LYST	NDE	2
SLC6A2	NDE	2
LONRF2	NDE	2
ABCG5	NDE	2
ABCG8	NDE	2
PHIP	DE	2
LOC124901346	NF	2
CUL4B	NDE	2
LINC02173	NF	2
RPS6KA2	NDE	2
FAM184B	NDE	2
ADARB2	NDE	2
AGPAT5	NDE	2
LOC105377910	NF	2
LOC124901994	NF	2
TEX13D	NDE	2
KIF21B	NDE	2
GS1-279B7.1	NF	2
LOC124904470	NF	2
HLA-DQA2	DE	2
CAPN13	NDE	2
BMERB1	NDE	2
LOC105371102	NF	2
CCR5AS	NF	2
ZNF473CR	NF	2
PHF21B	NDE	2
LINC00158	NDE	2
CEP63	NDE	2
SLC6A1	NDE	2
TRHDE	NDE	2
ACSS2	NDE	2
PKNOX2	NDE	2
SP1	NDE	2
C10orf90	NF	2
TMTC1	NDE	2
MAGEA12	NDE	2
CSAG1	NDE	2
CSAG4	NF	2
LOC101928622	NF	2
LINC01495	NF	2
RIPOR2	NDE	2
LOC124900715	NF	2
FBXO28	NDE	2
SAXO1	NDE	2
NKPD1	NDE	2
LOC105372046	NF	2
LOC105372047	NF	2
NXF5	NDE	2
FOXN3	NDE	2
SKIV2L	NDE	2
RASD2	NDE	2
MLLT3	NDE	2
ADGRV1	NDE	2
MBNL1	NDE	2
ISM2	NDE	2
BCAR3	NDE	2
BCAR3-AS1	NF	2
NFIB	NDE	2
BMP2K	NDE	2
ADAM22	NDE	2
LOC105373122	NF	2
LOC105377177	NF	2
LOC105369568	NF	2
IL13RA1	NDE	2
LOC124900501	NF	2
LINGO2	NDE	2
BABAM2	NDE	2
PGK1	NDE	2
SLC16A2	NDE	2
XPNPEP2	NDE	2
TBC1D30	NDE	2
SAGE1	NDE	2
LOC107985705	NF	2
KIAA0825	NDE	2
SDR42E2	NDE	2
MAD1L1	NDE	2
LINC00437	NF	2
FMN1	NDE	2
CELF2	NDE	2
SAMD12	NDE	2
KIAA1671	NDE	2
TENM3	NDE	2
STXBP4	NDE	2
DNER	NDE	2
TSC22D3	NDE	2
EDNRB-AS1	NF	2
SEZ6L	NDE	2
CD9	NDE	2
LOC101929710	NF	2
MED17	NDE	2
SLC38A1	NDE	2
MIR6086	NF	2
TPK1	NDE	2
LOC105373777	NF	2
ESRRG	NDE	2
ZNF518A	NDE	2
TKTL1	NDE	2
GPRC5D-AS1	NDE	2
BTK	NDE	2
LOC107986284	NF	2
LINC00269	NF	2
LOC107985502	NF	2
BMPR1B	NDE	2
LOC107985664	NF	2
LINC00892	NDE	2
GRB10	NDE	2
CCDC158	NDE	2
KLF9-DT	NF	2
CARD11	NDE	2
LINC01830	NF	2
APPBP2	NDE	2
FAM3D-AS1	NF	2
NAV3	NDE	2
PPM1H	NDE	2
NBAS	NDE	2
LOC101928389	NF	2
DLC1	NDE	2
PDZRN4	NDE	2
XKR4	NDE	2
HCG17	NDE	2
ADCY5	NDE	2
GSE1	NDE	2
MAP4K4	NDE	2
TANC1	NDE	2
LOC124901469	NF	2
TMEM255A	NDE	1
KCNMA1	NDE	1
KCNMA1-AS2	NF	1
LOC105370345	NF	1
WFDC1	NDE	1
LINC01128	NDE	1
NLRP14	NDE	1
PAFAH1B2P2	NF	1
EBF2	NDE	1
LOC102723395	NF	1
LINC00343	NF	1
GALC	NDE	1
ELAVL4	NDE	1
CEPT1	NDE	1
POU6F2	NDE	1
LOC105375238	NF	1
LOC107985688	NF	1
LOC101927439	NF	1
LINC02476	NF	1
NUP50-DT	NF	1
ZDHHC7	NDE	1
FBXO4	NDE	1
SUMF1	NDE	1
COG5	NDE	1
LINC02884	NF	1
TMEM132D	NDE	1
KANTR	NF	1
STPG4	NDE	1
LINC01630	NDE	1
LOC105376942	NF	1
FASLG	DE	1
LYRM4	NDE	1
LYRM4-AS1	NF	1
LINC-PINT	NDE	1
LINC00513	NDE	1
SPANXN3	NDE	1
EXOC6	NDE	1
LOC124900707	NF	1
ATXN3L	NF	1
VNN3P	NDE	1
SLIT2	NDE	1
ADGRB2	NDE	1
PCOLCE2	NDE	1
LOC105370302	NF	1
HSD17B12	NDE	1
EVC	NDE	1
STXBP6	NDE	1
PIF1	NDE	1
LOC105375414	NF	1
LOC105375751	NF	1
LOC105375753	NF	1
CAPZA2	NDE	1
NTRK2	NDE	1
TUSC8	NF	1
LOC105379365	NF	1
LOC105373131	NF	1
LINC01456	NF	1
LOC100507443	NF	1
TRIM26	NDE	1
CLEC12A	DE	1
HNF1B	NDE	1
LOC124901589	NF	1
SERAC1	NDE	1
XRCC4	NDE	1
TMEM167A	NDE	1
CDH7	NDE	1
LOC105373344	NF	1
GTF2F2	NDE	1
DENND2A	NDE	1
AHI1	NDE	1
ANXA2R-OT1	NF	1
LOC100132356	NF	1
LOC100506639	NF	1
MIR4527HG	NF	1
TRPC4	NDE	1
QKI	NDE	1
ARHGEF38	NDE	1
TSPAN9	NDE	1
SLC7A2	NDE	1
PTPRK	NDE	1
KHDRBS2	NDE	1
LINC01479	NF	1
VIT	NDE	1
LOC124905990	NF	1
USP7	NDE	1
CLDN2	NDE	1
USH2A	NDE	1
LYPD6B	NDE	1
LOC105373252	NF	1
CAMTA1-AS1	NF	1
CA5BP1	NDE	1
APBB3	NDE	1
SLC35A4	NDE	1
MIR6831	NF	1
LOC105376455	NF	1
CNTNAP4	NDE	1
LOC105375244	NF	1
LOC105372017	NF	1
ASZ1	NDE	1
ARL14EP-DT	NF	1
LINC02762	NF	1
HNRNPM	NDE	1
LINC00907	NDE	1
CLCA1	NDE	1
LINC02462	NF	1
KIAA1549L	NDE	1
MKX	NDE	1
CCDC148	NDE	1
CCDC148-AS1	NF	1
FHOD3	NDE	1
SLC37A1	NDE	1
TRAPPC2	NDE	1
OFD1	NDE	1
KCNH5	NDE	1
UBE2DNL	NDE	1
TTC12	NDE	1
SNORD115-39	NF	1
SNHG14	DE	1
GPR139	NDE	1
PRDM11	NDE	1
LOC105376652	NF	1
UNC13B	NDE	1
CXCL13	NDE	1
LINC01912	NF	1
LOC107986219	NF	1
LOC105375452	NF	1
AACS	NDE	1
SLC9A2	NDE	1
RARS1	NDE	1
LINC01548	NF	1
UPP2	NDE	1
LOC124901791	NF	1
ATP13A5	NDE	1
PNMA5	NDE	1
ZFHX3-AS1	NF	1
LOC105377977	NF	1
CNTN3	NDE	1
ITCH	NDE	1
PTH2R	NDE	1
LINC02718	NF	1
EPB41	NDE	1
BEND4	NDE	1
RCAN2	NDE	1
LOC101926915	NF	1
LOC105377848	NF	1
LINC02109	NF	1
CBLN2	NDE	1
DNAJB6	NDE	1
LOC101928658	NF	1
IGFBP7	NDE	1
MGST2	NDE	1
LOC101926956	NF	1
LINC03017	NF	1
ANK3	NDE	1
LINC00113	NF	1
TLR8-AS1	NF	1
CCAR1	NDE	1
LINC01675	NF	1
EDNRB	NDE	1
ZZZ3	NDE	1
ARMC3	NDE	1
LOC107984215	NF	1
DGKZ	NDE	1
MBP	NDE	1
LOC105372217	NF	1
LY96	DE	1
KAT6A-AS1	NF	1
TNR	NDE	1
COL6A4P2	NF	1
LIN28B	NDE	1
PDLIM3	NDE	1
NDUFS8	NDE	1
MIR4691	NF	1
MIR7113	NF	1
LINC01931	NF	1
MMADHC-DT	NF	1
LOC105379133	NF	1
CREG2	NDE	1
LOC105373628	NF	1
DEPDC1B	NDE	1
CBLC	NDE	1
LAMB4	NDE	1
POLR1C	NDE	1
FBXO21	NDE	1
LARGE1	NDE	1
LARGE-AS1	NF	1
SCCPDH	NDE	1
CDH18	NDE	1
RTL9	NF	1
KCTD8	NDE	1
VRK3	NDE	1
TAF7L	NDE	1
PDE1B	NDE	1
LOC105371147	NF	1
TSPAN6	NDE	1
SCML4	NDE	1
LGSN	NDE	1
SORCS1	NDE	1
PEBP4	NDE	1
LINC01484	NDE	1
CSRNP3	NDE	1
DNAH7	NDE	1
MSRA	NDE	1
RBKS	NDE	1
ZFYVE28	NDE	1
MIR4432HG	NF	1
TMEM47	NDE	1
LINC01541	NF	1
LOC107985179	NF	1
DLGAP4	NDE	1
KMT2A	NDE	1
LOC107985634	NF	1
LOC105375161	NF	1
PSMC2	NDE	1
KLC1	NDE	1
ARID1B	NDE	1
ADCY8	NDE	1
MTMR8	NDE	1
HDAC8	NDE	1
LOC102724340	NF	1
BBLN	NDE	1
LOC105370546	NF	1
AGL	NDE	1
CDYL2	NDE	1
GALNT14	NDE	1
LOC102724830	NF	1
TEX36	NDE	1
CHL1	NDE	1
PTPN14	NDE	1
DYNC2H1	NDE	1
LOC105373286	NF	1
LOC105375825	NF	1
STIMATE	NDE	1
STIMATE-MUSTN1	NDE	1
AGBL1	NDE	1
LOC107986635	NF	1
LINC02331	NDE	1
LOC105372568	NF	1
MGC27382	NF	1
NYX	NDE	1
GIMAP6	NDE	1
PRKX	NDE	1
LOC105370210	NF	1
LOC101927213	NF	1
CCDC93	NDE	1
FARS2	NDE	1
MYO3B	NDE	1
LOC105372112	NF	1
MXRA5	NDE	1
SLC27A6	NDE	1
STK24	NDE	1
DAPK1	NDE	1
ARMCX2	NDE	1
LOC339975	NF	1
WDR13	NDE	1
MICA	NDE	1
GAGE10	NF	1
LOC105379301	NF	1
SPANXA1	NDE	1
SPANXA2-OT1	NDE	1
AATF	NDE	1
UVSSA	NDE	1
LOC107985699	NF	1
GALNT18	NDE	1
LOC124905220	NF	1
MYLK	NDE	1
LOC105369194	NF	1
SUSD4	NDE	1
BPIFA4P	NF	1
CCDC26	NDE	1
JDP2	NDE	1
LINC00824	NF	1
PNPLA4	NDE	1
MPP4	NDE	1
SGPL1	NDE	1
TIAM2	NDE	1
CHN2	NDE	1
ST7	NDE	1
NDST4	NDE	1
LOC105375237	NF	1
LINC02215	NF	1
KLHL6	NDE	1
LOC105377016	NF	1
MEF2A	NDE	1
DYTN	NDE	1
ZFP1	NDE	1
ABCB7	NDE	1
UPRT	NDE	1
RPS6KB1	NDE	1
TUBD1	NDE	1
LOC105373914	NF	1
LOC107985992	NF	1
LOC105373845	NF	1
NRG1	NDE	1
NRG1-IT1	NF	1
LOC107985861	NF	1
SEMA4F	NDE	1
SLC4A4	NDE	1
LOC105375127	NF	1
MBOAT1	NDE	1
DARS1	NDE	1
AOPEP	NDE	1
LOC102723370	NF	1
MORC4	NDE	1
APBA1	NDE	1
SYT1	NDE	1
SLK	NDE	1
RREB1	NDE	1
LOC613266	NF	1
UNC5B	NDE	1
LOC112268061	NF	1
CACNB2	NDE	1
FLYWCH1	NDE	1
NMNAT3	NDE	1
MAST4	NDE	1
LOC124905181	NF	1
SLC7A14-AS1	NF	1
LOC124902411	NF	1
PIN4	NDE	1
UMPS	NDE	1
LOC107985700	NF	1
LOC107987331	NF	1
LOC105372371	NF	1
RP1	NDE	1
FGF2	NDE	1
BTD	NDE	1
LOC124904677	NF	1
RANBP3L	NDE	1
LOC124900962	NF	1
LINC02885	NF	1
PLCG2	NDE	1
NANP	NDE	1
MAFTRR	NDE	1
LINC02313	NF	1
LOC105378228	NF	1
ABLIM3	NDE	1
PLXDC2	NDE	1
SCRG1	NDE	1
LINC02748	NF	1
LOC107987282	NF	1
CREBBP	NDE	1
HSPA12A	NDE	1
LOC101927296	NF	1
LINC02663	NF	1
LOC105376016	NF	1
TLE1	NDE	1
SLC22A3	NDE	1
LOC401478	NF	1
CDC14A	NDE	1
LOC124902306	NF	1
EPB41L3	NDE	1
EHMT2	NDE	1
LOC105373737	NF	1
PAPPA	NDE	1
PTPRG	NDE	1
LOC100126447	NF	1
MPPED1	NDE	1
LINC01639	NF	1
DCBLD2	NDE	1
LINC01876	NF	1
ZFAT	NDE	1
MRTFB	NDE	1
MAGEC1	NDE	1
CYLD	NDE	1
CYLD-AS1	NF	1
GALNT1	NDE	1
LOC105372064	NF	1
MGAM	NDE	1
HELZ	NDE	1
DIAPH2-AS1	NDE	1
UTP15	NDE	1
MYOM1	NDE	1
RUNX2-AS1	NDE	1
LPP	NDE	1
TRIM52	NDE	1
CTC-338M12.4	NF	1
REEP1	NDE	1
OTUD7B	NDE	1
[truncated: 378 more rows]

## Sheet: t1d
unknown	NF	2802
TSBP1-AS1	NF	210
LINC00243	NF	139
LOC124901300	NF	123
PHTF1	NDE	119
TSBP1	NDE	107
LY6G5B	NDE	95
LRIG1	NDE	89
TAP2	NDE	74
HLA-DQA2	NDE	71
NOTCH4	NDE	64
LOC124901297	NF	61
MAGI3	NDE	60
AGPAT1	NDE	55
GTF2H4	NDE	52
BTNL2	NDE	50
TUBB	NDE	49
HLA-DRA	NDE	45
LOC124902439	NF	43
GPAT4	NDE	42
CD226	NDE	41
LOC100294145	NF	39
GPSM3	NDE	34
DCAF8	NDE	33
KAT2B	NDE	32
ROBO2	NDE	32
MIR99AHG	NDE	29
ZMYM2	NDE	28
HES1	NDE	28
FAM170A	NDE	26
MICB-DT	NF	25
CFAP58	NDE	23
HLA-DOB	NDE	22
NUP155	NDE	21
LOC124900802	NF	21
HCG20	NDE	21
PSORS1C3	NDE	20
CSMD1	NDE	20
HLA-DQB2	NDE	20
SLC9A9	NDE	18
OR2W1-AS1	NF	17
LINC02220	NF	17
HLA-DMA	NDE	16
PCNX2	NDE	16
NELFE	NDE	16
E2F3	NDE	15
RALGAPA1	NDE	14
LINC01149	NF	13
SLC35F3	NDE	13
C3orf70	NF	13
OR11A1	NDE	13
CECR2	NDE	12
LOC105379364	NF	12
MAP2	NDE	11
ANKRD44	NDE	11
POT1-AS1	NF	11
ACSL1	NDE	10
CFB	NDE	10
DNAH5	NDE	10
TRIM63	NDE	9
SLC44A4	NDE	9
CNTNAP2	NDE	9
MUCL3	NDE	8
HCG21	NF	8
EVC2	NDE	8
KIF16B	NDE	8
PCDH15	NDE	8
SPRY4-AS1	NF	7
AGPAT3	NDE	7
HLA-DPA1	NDE	7
HLA-DPB1	NDE	7
LOC105369844	NF	7
LOC105372091	NF	7
ZNRD1ASP	NF	7
LOC105376250	NF	6
GC	NDE	6
LOC105378311	NF	6
PLCB1	NDE	6
ABCB5	NDE	6
LOC105375716	NF	6
SPTA1	NDE	6
PTPN22	DE	6
AP4B1-AS1	NF	6
PXDNL	NDE	6
LINC02789	NF	6
NAV2	NDE	6
PSORS1C1	NDE	6
AGBL4	NDE	5
HCG23	NF	5
NELL2	NDE	5
DYNC1I2	NDE	5
HTR3B	NDE	5
BRD2	NDE	5
LOC124901302	NF	5
IFI44	NDE	5
ATOH8	NDE	5
ADAMTSL3	NDE	5
DNAI7	NDE	5
OCA2	NDE	5
DYNC1I1	NDE	5
CADPS	NDE	5
RNF217	NDE	5
C1orf112	NF	5
SHISA6	NDE	5
LOC105379641	NF	5
TRIM40	NDE	5
LOC105372639	NF	5
CDH13	NDE	5
LOC107985242	NF	4
LINC02994	NF	4
MKLN1	NDE	4
LOC124900227	NF	4
RALYL	NDE	4
SKIV2L	NDE	4
MYO3B	NDE	4
IL23R	NDE	4
CHN2	NDE	4
PIWIL1	NDE	4
CPED1	NDE	4
LOC124901735	NF	4
NR1H4	NDE	4
LRRC31	NDE	4
KIAA1210	NDE	4
LOC105372412	NF	4
ZBTB20	NDE	4
LINC00504	NF	4
XYLT1	NDE	4
MACROD2	NDE	4
SLIT3	NDE	3
LOC101927636	NF	3
LOC105377459	NF	3
JAKMIP1	NDE	3
GUCA1C	NDE	3
TRPM3	NDE	3
ERC1	NDE	3
MPIG6B	NDE	3
LY6G6C	NDE	3
C2	NDE	3
PBRM1	NDE	3
CDKAL1	NDE	3
MGAT4C	NDE	3
MIS18A	NDE	3
NIBAN1	NDE	3
GALNTL6	NDE	3
LOC105371984	NF	3
MBP	NDE	3
RAP1GDS1	NDE	3
SUMF1	NDE	3
MAGI1	NDE	3
PRICKLE2	NDE	3
LARGE1	NDE	3
LOC124908057	NF	3
KAZN	NDE	3
TNNI3K	NDE	3
FPGT-TNNI3K	NDE	3
LOC124906096	NF	3
LOC124906097	NF	3
KCNQ5	NDE	3
TRIM26	NDE	3
CAMK2D	NDE	3
CLSTN2	NDE	3
DOK6	NDE	3
NCKAP5	NDE	3
KCNAB1	NDE	3
C6orf15	NF	3
TIMM17A	NDE	2
LOC101927026	NF	2
LOC105371075	NF	2
GOSR2	NDE	2
LRRC37A2	NDE	2
MIPOL1	NDE	2
IQCJ	NF	2
IQCJ-SCHIP1	NF	2
MAGI1-IT1	NF	2
MAGI1-AS1	NF	2
LOC105371357	NF	2
LOC105371358	NF	2
LOC105370324	NF	2
LYRM4	NDE	2
LYRM4-AS1	NF	2
TENM3	NDE	2
LINC02570	NF	2
SYNE1	NDE	2
FRMD4B	NDE	2
DSC3	NDE	2
POLR3GL	NDE	2
LIX1L	NDE	2
LOC101929492	NF	2
SLC16A12	NDE	2
TMEM72-AS1	NF	2
TMEM72	NDE	2
LOC105379004	NF	2
LOC124900988	NF	2
PROX1-AS1	NF	2
MGRN1	NDE	2
SDK2	NDE	2
ATF6B	NDE	2
CRIM1	NDE	2
PIP4K2B	NDE	2
ADAMTS19	NDE	2
LOC107984696	NF	2
KCNQ5-IT1	NF	2
RP9P	NF	2
TENM2	NDE	2
GLIS1	NDE	2
SGF29	NDE	2
SKINT1L	NF	2
LINC02794	NF	2
LOC408186	NF	2
NRADDP	NF	2
LINC02571	NF	2
LOC112267902	NF	2
KLHL3	NDE	2
SLC22A16	NDE	2
LOC105377938	NF	2
COL4A1	NDE	2
LOC107985440	NF	2
CAPZB	NDE	2
MIER1	NDE	2
FAM78B	NDE	2
LOC124906243	NF	2
GPC6	NDE	2
SAMD12	NDE	2
DDR1	NDE	2
MIR4640	NDE	2
DAB1	NDE	2
BICC1	NDE	2
LOC100506207	NF	2
FER1L6	NDE	2
FAM53B	NDE	2
PRKCA	NDE	2
SEMA6D	NDE	2
DCLK1	NDE	2
ARHGAP26	NDE	2
TBXAS1	NDE	2
SEMA5A	NDE	2
GRIK4	NDE	2
CTNND2	NDE	2
TENM4	NDE	2
LOC105371308	NF	2
ABCC12	NDE	2
PPP1R9A	NDE	2
HYDIN	NDE	2
CREB5	NDE	2
FGF14	NDE	2
GPC5	NDE	2
CACNA2D3	NDE	2
USP7	NDE	2
LOC105378797	NF	2
CDH18	NDE	2
RFX3	NDE	2
GALNT17	NDE	2
CFAP20DC-DT	NF	2
GRM7	NDE	2
LOC107984041	NF	2
EGF	NDE	2
DPYSL3	NDE	2
CELF4	NDE	1
LOC105374754	NF	1
PSMA8	NDE	1
GMCL1	NDE	1
LOC105377865	NF	1
LOC105373526	NF	1
AK5	NDE	1
LOC105377557	NF	1
LOC105377582	NF	1
LOC124900825	NF	1
STX18-AS1	NF	1
LOC124900165	NF	1
ANKS1B	NDE	1
MAILR	NF	1
LOC107984626	NF	1
LOC102723490	NF	1
RHOT1	NDE	1
IL6ST	NDE	1
KIFAP3	NDE	1
STARD13	NDE	1
DHX57	NDE	1
LOC102467217	NF	1
AKAP6	NDE	1
RANBP2	NDE	1
SH3RF3	NDE	1
SH3RF3-AS1	NF	1
LOC102723879	NF	1
DENND1B	NDE	1
TNFSF4	NDE	1
WNT2B	NDE	1
ARMC3	NDE	1
LMF1	NDE	1
RGS7	NDE	1
PROX1	NDE	1
OMA1	NDE	1
LOC124901056	NF	1
PHC2	NDE	1
HJURP	NDE	1
HLCS	NDE	1
DUBR	NDE	1
SDR42E2	NDE	1
PDE1C	NDE	1
TENM1	NDE	1
LINC02331	NF	1
SLC26A4	NDE	1
FAM114A1	NDE	1
EYA2	NDE	1
PPP4R3A	NDE	1
VIPR1	NDE	1
LOC284191	NF	1
LINC02192	NF	1
LINC02133	NF	1
FAM53B-AS1	NF	1
LINC03000	NF	1
LAMA4	NDE	1
C9	NDE	1
TMEM108	NDE	1
OFCC1	NDE	1
ACER3	NDE	1
LOC124902721	NF	1
LOC105379235	NF	1
MGAT5	NDE	1
MAGED1	NDE	1
LOC105373611	NF	1
SIAE	NDE	1
LINC01847	NF	1
ASPRV1	NDE	1
PCBP1-AS1	NDE	1
NPR3	NDE	1
C12orf60	NF	1
MICAL2	NDE	1
MIR3135B	NF	1
LINC03007	NF	1
DDB2	NDE	1
LOC105369838	NF	1
LOC107985178	NF	1
SYT14	NDE	1
ROS1	NDE	1
FAM13A	NDE	1
CYP2J2	NDE	1
NAA25	NDE	1
LOC124903022	NF	1
LOC101927668	NF	1
GRIA2	NDE	1
TOX2	NDE	1
SIGLEC9	NDE	1
ADAMTS17	NDE	1
NTN1	NDE	1
MAPKAP1	NDE	1
LINC01877	NF	1
UNC5C	NDE	1
NEGR1	NDE	1
SETD7	NDE	1
HACD1	NDE	1
LOC105376214	NF	1
SLC6A5	NDE	1
ESR1	NDE	1
CASC20	NF	1
MROH7	NDE	1
MROH7-TTC4	NF	1
MIR924HG	NDE	1
ATP6V0D1	NDE	1
SLC5A1	NDE	1
ZMAT4	NDE	1
FGF10	NDE	1
LOC107984964	NF	1
MEPE	NDE	1
ADAMTS18	NDE	1
COLEC10	NDE	1
F2	NDE	1
GRM5	NDE	1
NPSR1-AS1	NF	1
FILNC1	NDE	1
PDZD2	NDE	1
NAA40	NDE	1
MIR365A	NF	1
MIR193BHG	NDE	1
SPPL2A	NDE	1
LINC02483	NF	1
HCG17	NDE	1
EYS	NDE	1
LRRC3B-AS1	NF	1
FLOT1	NDE	1
LOC107985855	NF	1
DDX39B	NDE	1
MCCD1	NF	1
ATP6V1G2-DDX39B	NF	1
DNA2	NDE	1
LOC107985138	NF	1
ZNF385D	NDE	1
LOC101927182	NF	1
PDE5A	NDE	1
ANKFN1	NF	1
DNAH9	NDE	1
SLC35B3	NDE	1
LOC105375578	NF	1
LOC124903193	NF	1
SEPTIN9	NDE	1
LOC102724340	NF	1
CHODL	NDE	1
FAM135A	NDE	1
CCDC7	NDE	1
SESTD1	NDE	1
GNA14	NDE	1
CREBBP	NDE	1
ATP10B	NDE	1
THSD4	NDE	1
SCARA5	NDE	1
LOC105379342	NF	1
GSTO2	NDE	1
CHGA	NDE	1
RPS6KC1	NDE	1
MAFTRR	NF	1
UVRAG	NDE	1
DENND5A	NDE	1
LOC101928782	NF	1
CAMK1D	NDE	1
MAF	NDE	1
LOC105376219	NF	1
KIF5A	NDE	1
KIAA1549L	NDE	1
SLC23A2	NDE	1
CFAP161	NDE	1
GRM1	NDE	1
USP48	NDE	1
DAOA-AS1	NF	1
WWOX	NDE	1
LOC101927764	NF	1
NRG3	NDE	1
PRPF4B	NDE	1
CCDC63	NDE	1
TRIP11	NDE	1
ATXN1	NDE	1
LOC105377254	NF	1
KCNJ5	NDE	1
KCNJ5-AS1	NDE	1
DOCK7	NDE	1
CCL1	NDE	1
FGF13	NDE	1
EBF4	NDE	1
GAPVD1	NDE	1
ADAMTS9	NDE	1
GMDS-DT	NDE	1
ZAN	NDE	1
CNTNAP5	NDE	1
PLTP	NDE	1
LOC107985000	NF	1
LNX1	NDE	1
LNX1-AS1	NF	1
PARD3	NDE	1
DSTN	NDE	1
RGS20	NDE	1
PPP1R9A-AS1	NF	1
LOC107986787	NF	1
SNTN	NDE	1
SATB2	NDE	1
LOC105374955	NF	1
OR2AP1	NF	1
SCYL3	NDE	1
LOC105376350	NF	1
MEIS2	NDE	1
BLOC1S5	NDE	1
BLOC1S5-TXNDC5	NDE	1
EEF1E1-BLOC1S5	NF	1
LRRIQ1	NDE	1
LINC00379	NDE	1
TAS2R1	NDE	1
LINC02112	NDE	1
BAAT	NDE	1
NKAIN3	NDE	1
ZNF788P	NDE	1
ZBTB20-AS5	NF	1
HECW2	NDE	1
MLIP	NDE	1
LINC01566	NF	1
PTPRG	NDE	1
PRELID2	NDE	1
PEX3	NDE	1
TTC22	NDE	1
LOC105377481	NF	1
LOC107986195	NF	1
AVEN	NDE	1
CTNNA2	NDE	1
ESD	NDE	1
DSTNP2	NDE	1
LOC105369632	NF	1
LOC107984218	NF	1
PTGIS	NDE	1
RBM47	NDE	1
PCDH11X	NDE	1
FRAS1	NDE	1
MAP3K12	NDE	1
LOC105378654	NF	1
MGST1	NDE	1
PTGIR	NDE	1
LOC124904186	NF	1
ZEB1	NDE	1
TMCO5B	NDE	1
KCNIP4	NDE	1
KCNIP4-IT1	NF	1
CHRDL2	NDE	1
LINC02169	NF	1
NXNL2	NDE	1
DEFB135	NF	1
LOC105370627	NF	1
ADAMTS9-AS2	NDE	1
ESRRB	NDE	1
CHRM3	NDE	1
LOC105371604	NF	1
ARID5B	NDE	1
EGFLAM	NDE	1
CCDC170	NDE	1
PCDHGB1	NDE	1
PCDHGA3	NDE	1
PCDHGA2	NDE	1
PCDHGA1	NDE	1
UBE2H	NDE	1
SLC24A3	NDE	1
DLGAP1	NDE	1
DGKB	NDE	1
LINC01725	NF	1
PTPRO	NDE	1
MPG	NDE	1
BIN2	NDE	1
LINC02512	NF	1
SLC1A1	NDE	1
DRAXIN	NDE	1
EIF4G3	NDE	1
ADGRL2	NDE	1
LOC105376218	NF	1
LOC124902932	NF	1
JAKMIP3	NDE	1
TRMT9B	NDE	1
LOC124901889	NF	1
TBC1D8B	NDE	1
VAV3-AS1	NF	1
LOC105376360	NF	1
GRIA1	NDE	1
LOC105369165	NF	1
LOC107986849	NF	1
ECHDC3	NDE	1
SANBR	NDE	1
DAPK2	NDE	1
LOC105375920	NF	1
TUNAR	NDE	1
TMEM167A	NDE	1
SCARNA18	NF	1
PIP5K1A	NDE	1
LDLRAD3	NDE	1
LOC101928510	NF	1
LOXL2	NDE	1
LINC01581	NF	1
TGFBR1	NDE	1
CMPK1	NDE	1
YEATS4	NDE	1
NRXN3	NDE	1
UNC5D	NDE	1
NAA60	NDE	1
LOC105376634	NF	1
ASH2L	NDE	1
LOC105369617	NF	1
GSDME	NDE	1
GAS2	NDE	1
ZC3H3	NDE	1
LRP1B	NDE	1
DZANK1	NDE	1
NDST4	NDE	1
PRKG1	NDE	1
FBN1	NDE	1
HACD2	NDE	1
CHST2	NDE	1
JADE1	NDE	1
LINC00400	NF	1
APBB2	NDE	1
IL1RN	NDE	1
STK39	NDE	1
ADAM12	NDE	1
TBC1D5	NDE	1
GALNT14	NDE	1
CHST9	NDE	1
AQP4-AS1	NF	1
OXR1	NDE	1
CLNK	NDE	1
SLC12A8	NDE	1
NHS	NDE	1
OPHN1	NDE	1
LINC02820	NF	1
LOC107984537	NF	1
SLC7A14	NDE	1
SLC7A14-AS1	NDE	1
CDH26	NDE	1
MCOLN2	NDE	1
ASCC3	NDE	1
LSM6	NDE	1
LOC107986836	NF	1
LOC124901486	NF	1
QPCT	NDE	1
RBFOX1	NDE	1
PRDM5	NDE	1
LOC107986891	NF	1
ENOX1	NDE	1
NTF3	NDE	1
CAMKMT	NDE	1
BLMH	NDE	1
LOC105371720	NF	1
LINC02955	NF	1
XXYLT1	NDE	1
CALN1	NDE	1
LOC124909426	NF	1
PZP	NDE	1
KLRG1	NDE	1
SLC28A2	NDE	1
SLC28A2-AS1	NF	1
OR2H1	NDE	1
LINC01090	NF	1
FAN1	NDE	1
MTMR10	NDE	1
RABGAP1L	NDE	1
NIP7	NDE	1
COG8	NDE	1
BBLN	NDE	1
OAS2	NDE	1
PDE6A	NDE	1
CDC14B	NDE	1
TVP23A	NDE	1
EGFEM1P	NF	1
AGT	NDE	1
LOC105370003	NF	1
FAM133A	NF	1
RCC1	NDE	1
LOC107986141	NF	1
CRYBG1	NDE	1
PDE11A	NDE	1
ATP8A2	NDE	1
LOC124903732	NF	1
ABHD16A	NDE	1
LOC105375019	NF	1
CPS1	NDE	1
PDE8B	NDE	1
PIK3R3	NDE	1
P3R3URF-PIK3R3	NF	1
ARHGAP42	NDE	1
PDE4B	NDE	1
LINC02664	NF	1
LINC01100	NF	1
IL12A-AS1	NF	1
LOC105376398	NF	1
ESRRG	NDE	1
LOC124904512	NF	1
TCP11L2	NDE	1
ZNF33B	NDE	1
SLC26A5	NDE	1
FHIT	NDE	1
CCDC148	NDE	1
CCDC148-AS1	NF	1
MSH5	NDE	1
MSH5-SAPCD1	NF	1
NPAS3	NDE	1
LOC124902500	NF	1
BCL2	NDE	1
LOC124904355	NF	1
LMNB2	NDE	1
SUGP2	NDE	1
TBC1D22A	NDE	1
LOC124905140	NF	1
PAK5	NDE	1
AASDHPPT	NDE	1
FGR	NDE	1
MUC19	NDE	1
LOC105369736	NF	1
LINC02137	NF	1
LHFPL3	NDE	1
PCDH9	NDE	1
LOC107984253	NF	1
IQSEC3	NDE	1
LOC574538	NF	1
IQGAP2	NDE	1
VIT	NDE	1
LOC124905990	NF	1
DLX1	NDE	1
EDIL3-DT	NF	1
NPHP1	NDE	1
AGBL3	NDE	1
SLC11A2	NDE	1
LOC124900362	NF	1
ERBB4	NDE	1
CNTN5	NDE	1
REELD1	NF	1
ANTXRLP1	NF	1
OSBPL1A	NDE	1
PITPNC1	NDE	1
NUAK1	NDE	1
CPPED1	NDE	1
DOCK8	NDE	1
LOC105370604	NF	1
ZNF184	NDE	1
LOC124906267	NF	1
MEGF8	NDE	1
PDZRN3	NDE	1
LINC01630	NDE	1
LINC03003	NF	1
LOC102723338	NF	1
MPPED2	NDE	1
POLA1	NDE	1
GRM8	NDE	1
ADCY2	NDE	1
RXFP2	NDE	1
CEP162	NDE	1
LOC124900762	NF	1
RRBP1	NDE	1
WDR7	NDE	1
LOC124904200	NF	1
AFF1	NDE	1
LOC105377320	NF	1
SCN5A	NDE	1
LOC105370512	NF	1
LOC105377127	NF	1
PSMB9	NDE	1
CAMK4	NDE	1
MICA-AS1	NF	1
TRNP1	NDE	1
CFAP91	NDE	1
BACH2	DE	1
NTRK1	NDE	1
SPOCK1	NDE	1
LINC01594	NF	1
CYRIA	NDE	1
HLA-DOA	NDE	1
USP12	NDE	1
NOVA1-DT	NF	1
HMG20A	NDE	1
LOC105376809	NF	1
GDAP1	NDE	1
MED12L	NDE	1
NFATC3	NDE	1
SOX5	NDE	1
STK32A	NDE	1
CNGB3	NDE	1
LOC124904358	NF	1
C10orf126	NF	1
ATP1B1	NDE	1
MECOM	NDE	1
ATG16L2	NDE	1
LOC102723341	NF	1
PARD3B	NDE	1
SPATA22	NDE	1
TRPV3	NDE	1
MYOT	NDE	1
PKD2L2-DT	NF	1
MBTPS1	NDE	1
UTRN	NDE	1
LINC02042	NF	1
KHDRBS2	NDE	1
LOC105376090	NF	1
SLC13A1	NDE	1
LINGO2	NDE	1
LOC105370481	NF	1
HDAC9	NDE	1
LOC105376637	NF	1
MFGE8	NDE	1
LOC107984960	NF	1
C5orf64-AS1	NF	1
NWD2	NDE	1
LOC105370982	NF	1
RERE	NDE	1
OR12D3	NDE	1
DCDC2	NDE	1
C4orf45	NF	1
ASMT	NDE	1
NXPH1	NDE	1
LOC613266	NF	1
XDH	NDE	1
IFNL2	NDE	1
MYT1L	NDE	1
CACNA1D	NDE	1
LRP8	NDE	1
LOC100505498	NF	1

## Sheet: t2d
unknown	NF	2487
LOC105376945	NF	235
LOC105374230	NF	95
CCDC12	NDE	85
LOC105369325	NF	79
LOC105374166	NF	78
HGF	NDE	71
RAD51B	NDE	61
LINC01932	NF	54
MCF2	NDE	54
SLC25A15	NDE	44
TPTE2P5	NDE	44
PDGFRL	NDE	42
LOC107986919	NF	42
LOC107986108	NF	38
DAB1	NDE	37
GRM7	NDE	32
LOC105370777	NF	30
LOC105370780	NF	30
PRR16	NDE	29
LINC02542	NF	27
LOC105372753	NF	27
ACSL1	NDE	25
CACNA2D3	NDE	21
NRG1	NDE	20
NRG1-IT1	NF	20
SPOCK1	NDE	20
CNTN1	NDE	19
LINC00470	NF	19
LOC124903179	NF	18
CPA6	NDE	18
MTUS1	NDE	18
LINC03000	NF	18
ATP13A5	NDE	17
EPHB2	NDE	16
NRXN3	NDE	16
PMPCB	NDE	15
DNAJC2	NDE	15
WNT2B	NDE	15
ST7L	NDE	15
LRMDA	NDE	15
ZNF117	NDE	14
ERV3-1-ZNF117	NF	14
CDH23	NDE	14
LINC00400	NF	14
TCF7L2	DE	14
NEDD9	NDE	12
LOC105374925	NF	12
NBAS	NDE	12
OVOS2	NDE	12
SV2C	NDE	12
GUCY1A2	NDE	12
IGFBP-AS1	NF	11
LOC101929230	NF	11
FGF2	NDE	11
PLXDC2	NDE	11
IFI6	NDE	11
MSI2	NDE	11
ZBTB20	NDE	11
FMN2	NDE	11
LATS2	NDE	10
CDH18	NDE	10
LOC105373777	NF	10
SEPTIN4	NDE	10
SEPTIN4-AS1	NF	10
ADK	NDE	10
DLC1	NDE	10
LINC02762	NF	10
ULK4	NDE	10
BMPR1B	NDE	10
LOC124906221	NF	9
IL1RN	NDE	9
FBN2	NDE	9
LOC107984801	NF	9
LOC105379397	NF	9
GTDC1	NDE	9
TARID	NF	9
DPF3	NDE	8
SEC31B	NDE	8
AHCYL2	NDE	8
PRKG1	NDE	8
VEPH1	NDE	7
LOC101928236	NF	7
ZPLD1	NDE	7
PLSCR4	NDE	7
CXCL13	NDE	7
LOC124902114	NF	7
C10orf90	NF	7
EVC2	NDE	7
PCDH15	NDE	7
PACS1	NDE	6
LRIG1	NDE	6
FAM87A	NF	6
CCDC26	NF	6
IKZF2	NDE	6
CST13P	NDE	6
CAMK2D	NDE	6
CNTNAP2	NDE	6
KLHL20	NDE	6
CNTNAP5	NDE	6
TAMM41	NDE	5
RNF220	NDE	5
LUZP2	NDE	5
EGFEM1P	NDE	5
MAFTRR	NDE	5
ANKRD45	NDE	5
ETV6	NDE	5
LOC124903225	NF	5
FHIT	NDE	5
GRM8	NDE	5
AGBL1	NDE	5
LOC105373459	NF	5
KCNH8	NDE	5
CEP128	NDE	4
SYT1	NDE	4
SPAG9	NDE	4
ATP8B4	NDE	4
PATL2	NDE	4
CABLES1	NDE	4
OPRD1	NDE	4
ZFHX4	NDE	4
PRSS3	NDE	4
UBE2R2-AS1	NDE	4
LOC105370324	NF	4
FAM189A1	NDE	4
CD226	NDE	4
CFAP20DC-DT	NF	4
COG2	NDE	4
GNG2	NDE	4
MED17	NDE	4
LOC124902836	NF	4
NOS1AP	NDE	4
LINC01762	NF	4
LOC107985984	NF	4
SMARCAL1-AS1	NF	4
DPYD	NDE	4
MACROD2	NDE	4
TDRD9	NDE	4
DDX55	NDE	4
LOC105370041	NF	4
C2CD3	NDE	4
WWOX	NDE	4
PCDH9	NDE	4
ADGRF4	NDE	4
AFF3	NDE	3
ARHGAP24	NDE	3
LOC105375334	NF	3
CCDC68	NDE	3
LOC105375723	NF	3
FRMD4A	NDE	3
MYO3B	NDE	3
CASC11	NDE	3
RTN4R	NDE	3
LOC105378310	NF	3
DSC3	NDE	3
UNC13C	NDE	3
HPSE2	NDE	3
LOC105369302	NF	3
LOC105377975	NF	3
CCR3	NDE	3
RARRES1	NDE	3
AHDC1	NDE	3
MRPS21	NDE	3
LOC107986239	NF	3
ZMAT4	NDE	3
CALN1	NDE	3
LOC124904475	NF	3
C1orf116	NF	2
CTNNA2	NDE	2
MCPH1	NDE	2
CELF2	NDE	2
CELF2-AS2	NF	2
LINC02496	NF	2
LOC105371457	NF	2
ADAM9	NDE	2
RAI14	NDE	2
NALF1	NDE	2
NALF1-IT1	NDE	2
ANKRD27	NDE	2
STK40	NDE	2
MCF2L2	NDE	2
CTTNBP2NL	NDE	2
IFNL2	NDE	2
FAT3	NDE	2
SCAI	NDE	2
CTNNBL1	NDE	2
DOCK10	NDE	2
PDGFD	NDE	2
ZNF664-RFLNA	NF	2
LOC102723906	NF	2
GFRA1	NDE	2
LOC124906005	NF	2
LRRC7	NDE	2
GALNTL6	NDE	2
ANKRD30BL	NDE	2
BTAF1	NDE	2
SLC2A3	NDE	2
FSTL5	NDE	2
LOC105378797	NF	2
DPP10	NDE	2
SKA1	NDE	2
PPM1L	NDE	2
MGMT	NDE	2
LOC124904184	NF	2
RUFY1	NDE	2
PDE6A	NDE	2
NCAM2	NDE	2
KDM4C	NDE	2
GMCL1	NDE	2
LINC01807	NF	2
TEX41	NDE	2
COL12A1	NDE	2
SAMD12	NDE	2
PPP1R12B	NDE	2
LINC02283	NF	2
LOC105379362	NF	2
CFAP70	NDE	2
LINC00992	NDE	2
SLC25A21	NDE	2
SYNPR	NDE	2
OBI1-AS1	NDE	2
GRIN2B	NDE	2
ROR1	NDE	2
MSRB3	NDE	2
MDGA2	NDE	2
STAT4	NDE	2
EYS	NDE	2
PAQR5	NDE	2
CASC16	NDE	2
VTI1A	NDE	2
GLIS3	DE	2
LRP1B	NDE	2
SLC24A4	NDE	2
GRIK4	NDE	2
FBN1	NDE	2
CSMD1	NDE	2
XKR9	NDE	2
DMD	NDE	2
PLCB1	NDE	1
PRKN	NDE	1
KCNQ3	NDE	1
CDH10	NDE	1
TF	NDE	1
HDAC9	NDE	1
DLG5	NDE	1
ADAMTS16	NDE	1
ODR4	NDE	1
KYAT3	NDE	1
LOC105369949	NF	1
TRIM62	NDE	1
ZNF362	NDE	1
LOC105379354	NF	1
BANK1	NDE	1
RIPOR3	NDE	1
MYO5B	NDE	1
AR	NDE	1
RASSF6	NDE	1
PLD5	NDE	1
SP110	NDE	1
SP140	NDE	1
RAG2	NDE	1
IFTAP	NDE	1
ARFGEF3	NDE	1
PBOV1	NF	1
RIN2	NDE	1
LOC105371656	NF	1
PTK2B	NDE	1
VPS26A	DE	1
AKAP13	NDE	1
MIR100HG	NDE	1
DCTN4	NDE	1
KCNH5	NDE	1
NGFR-AS1	NF	1
LOC124902951	NF	1
GRXCR1	NDE	1
LINC02825	NF	1
LINC02350	NF	1
PPEF1	NDE	1
PPEF1-AS1	NF	1
NLGN1	NDE	1
SHC4	NDE	1
IQSEC1	NDE	1
MIR8079	NF	1
MECOM	NDE	1
USP47	NDE	1
CYTH3	NDE	1
TSHZ3	NDE	1
EPB41L4A	NDE	1
LOC124901044	NF	1
LOC107986262	NF	1
KBTBD12	NDE	1
LOC105373404	NF	1
FLYWCH1	NDE	1
KIT	NDE	1
STATH	NDE	1
LOC102723639	NF	1
LOC105375716	NF	1
LOC105375717	NF	1
LAMA3	NDE	1
LARP4B	NDE	1
ASAP1	NDE	1
SPATA13	NDE	1
LOC105377302	NF	1
ADGRV1	NDE	1
USP46	NDE	1
SCAT8	NF	1
RAB38	NDE	1
LOC107984361	NF	1
LOC107984219	NF	1
LOC105371275	NF	1
LOC105371276	NF	1
SLCO3A1	NDE	1
SAMD3	NDE	1
POU6F2	NDE	1
LOC105375238	NF	1
WSCD2	NDE	1
LOC124903077	NF	1
LINC02386	NF	1
LOC102724210	NF	1
HINT3	NDE	1
ERGIC1	NDE	1
CORO2A	NDE	1
ANKRD33B	NDE	1
MYCBP2	NDE	1
DRC7	NDE	1
ZNF341	NDE	1
LOC124904890	NF	1
RABEPK	NDE	1
CNDP1	NDE	1
MIPEP	NDE	1
ARMC3	NDE	1
ATP8A2	NDE	1
LOC124902258	NF	1
RNF217	NDE	1
DRD3	NDE	1
NTF3	NDE	1
STIM1	NDE	1
DTNA	NDE	1
MTOR	NDE	1
XAF1	NDE	1
LOC124903905	NF	1
LOC124902512	NF	1
HDAC6	NDE	1
LOC105377702	NF	1
LOC105376481	NF	1
LOC105374557	NF	1
XKR4	NDE	1
KHDRBS3	NDE	1
TRPS1	NDE	1
NHSL2	NDE	1
RABGAP1	NDE	1
ZBTB26	NDE	1
METTL24	NDE	1
LOC102724586	NF	1
LOC124908057	NF	1
LOC105377114	NF	1
LOC105377115	NF	1
ELMO1	NDE	1
ASS1	NDE	1
LOC124904233	NF	1
GRIA3	NDE	1
LOC730100	NF	1
LOC107985766	NF	1
CARMIL1	NDE	1
LOC124901281	NF	1
LOC105373175	NF	1
NAV1	NDE	1
ANKRD30B	NDE	1
LOC105374703	NF	1
PCDH9-AS2	NF	1
ARSF	NDE	1
CCDC85C	NDE	1
SEMA6D	NDE	1
LMOD1	NDE	1
ATP2B2	NDE	1
SYNE1	NDE	1
LINC01088	NDE	1
SPATA5	NF	1
RICTOR	NDE	1
LINC01176	NF	1
EXT1	NDE	1
SERGEF	NDE	1
ADGRF2	NDE	1
MMADHC-DT	NF	1
STARD13	NDE	1
LOC102723560	NF	1
LOC105377462	NF	1
ZNF821	NDE	1
MADD	NDE	1
LOC124903082	NF	1
HSD17B2	NDE	1
POLG	NDE	1
CHM	NDE	1
TCP11L2	NDE	1
LOC124900166	NF	1
TMEM131L	NDE	1
CSTPP1	NDE	1
CRADD	NDE	1
KCNQ5	NDE	1
LINC01358	NF	1
LINC02777	NF	1
LRRTM4	NDE	1
LOC105374815	NF	1
NELL1	NDE	1
LOC105377725	NF	1
SRPX2	NDE	1
PHACTR1	NDE	1
FCAMR	NDE	1
TSPAN18	NDE	1
PCSK2	DE	1
IL2RB	NDE	1
LINC02911	NDE	1
RAPGEF4	NDE	1
SOX2-OT	NDE	1
LOC105370174	NF	1
LOC100129935	NF	1
CLTRN	NDE	1
MIR548A1HG	NF	1
THEMIS	NDE	1
EDIL3	NDE	1
RAB9A	NDE	1
EFCAB11	NDE	1
POLR3E	NDE	1
PREP	NDE	1
TGFB1	DE	1
HTR3C	NDE	1
THSD7A	NDE	1
CACNA2D1	NDE	1
RGS8	NDE	1
MARCHF1	NDE	1
SLC24A2	NDE	1
LOC102723339	NF	1
LOC124900937	NF	1
OLFM4	NDE	1
LINC01250	NF	1
TMEM132D	NDE	1
SUMF1	NDE	1
LOC124905257	NF	1
UBE3A	NDE	1
SNHG14	NDE	1
LOC105378930	NF	1
PIGZ	NDE	1
NRXN1	NDE	1
SHROOM3	NDE	1
LOC107984112	NF	1
TMEM87A	NDE	1
VPS39-DT	NF	1
OR3A1	NDE	1
OR3A2	NF	1
GAS7	NDE	1
TEAD1	NDE	1
SEPTIN9	NDE	1
ITGA11	NDE	1
CR1	NDE	1
PCCA	NDE	1
MAD2L1-DT	NF	1
SORCS2	NDE	1
CDKAL1	DE	1
LINC02150	NF	1
LOC105369308	NF	1
TNR	NDE	1
LOC105369838	NF	1
RBPJ	NDE	1
ASIC2	NDE	1
TLN2	NDE	1
COL22A1	NDE	1
CTNND2	NDE	1
DYNLRB2-AS1	NF	1
LOC105375751	NF	1
LHFPL3	NDE	1
KAZN	NDE	1
LOC124903850	NF	1
NRG3	NDE	1
LOC101929200	NF	1
MAGI2	NDE	1
LOC105377488	NF	1
ZFP90	NDE	1
CLIC4	NDE	1
CACNA1E	NDE	1
GALNT2	NDE	1
FBXL20	NDE	1
CASC20	NF	1
RPS6KA2	NDE	1
RAMACL	NF	1
LINC01122	NF	1
ADTRP	NDE	1
LOC124901258	NF	1
LOC107986774	NF	1
NTM	NDE	1
CHMP1B2P	NF	1
SDC2	NDE	1
LOC124900253	NF	1
FAM214B	NDE	1
SYTL5	NDE	1
FMN1	NDE	1
LOC124903606	NF	1
CRYL1	NDE	1
FCSK	NDE	1
LINC01411	NF	1
USP7	NDE	1
LOC105371093	NF	1
SLC35F3	NDE	1
SYT10	NDE	1
EMILIN2	NDE	1
KCNA6	NDE	1
LOC105376654	NF	1
DLX6-AS1	NDE	1
THADA	DE	1
PEBP4	NDE	1
CAMK4	NDE	1
BNC2	NDE	1
SNHG29	NDE	1
LRRC75A	NDE	1
ACSM6	NDE	1
LOC107984257	NF	1
DCC	NDE	1
FGF14	NDE	1
TENM1	NDE	1
RBFOX1	NDE	1
DOK5	NDE	1
LOC105370198	NF	1
MLLT1	NDE	1
EDNRB-AS1	NF	1
LOC102723568	NF	1
LOC105376624	NF	1
CATSPER1	NDE	1
MAPK6	NDE	1
LOC105377378	NF	1
SORL1	NDE	1
NRP1	NDE	1
VAV1	NDE	1
LOC105375044	NF	1
KCNAB1	NDE	1
BBS9	NDE	1
LOC105376478	NF	1
MYL12B	NDE	1
DSEL-AS1	NDE	1
LOC105370740	NF	1
LINC02248	NF	1
IMPA2	NDE	1
ETS1	DE	1
LOC105374764	NF	1
LOC105369867	NF	1
FSTL4	NDE	1
RAB21	NDE	1
CAPZB	NDE	1
LOC124903868	NF	1
MCTP1	NDE	1
TENM2	NDE	1
DCAF8L2	NDE	1
SPATA7	NDE	1
NT5DC4	NDE	1
ZNF423	NDE	1
N6AMT1	NDE	1
OR6K6	NDE	1
DIS3L2	NDE	1
LINC01278	NDE	1
LINC02820	NF	1
LOC100507403	NF	1
STXBP4	NDE	1
LEMD3	NDE	1
PLXND1	NDE	1
MLLT3	NDE	1
ANO3	NDE	1
RTF2	NDE	1
LOC105373436	NF	1
LOC105373484	NF	1
ADAMTS12	NDE	1
LOC105370176	NF	1
HIVEP3	NDE	1
ANKRD29	NDE	1
DLG2	NDE	1
DLG2-AS2	NF	1
LINC02994	NF	1
GPR84	NDE	1
GPR84-AS1	NF	1
TMEM260	NDE	1
FTO	DE	1
RALGAPA1	NDE	1
LOC101928516	NF	1
WWC1	NDE	1
LOC105373645	NF	1
PHEX	NDE	1
SYNPR-AS1	NF	1
WWC2	NDE	1
LOC105373153	NF	1
ERMAP	NDE	1
TEX15	NDE	1
LOC105379357	NF	1
VAV2	NDE	1
NKAIN3	NDE	1
LOC101928923	NF	1
ZNF702P	NDE	1
LOC105372453	NF	1
CYB5R4	NDE	1
RIPPLY2-CYB5R4	NF	1
EIF2AK4	NDE	1
CCDC47	NDE	1
ADGRL3	NDE	1
OVGP1	NDE	1
SLC10A7	NDE	1
GNG12-AS1	NDE	1
LOC124900403	NF	1
LOC105375999	NF	1
CDR2L	NDE	1
KIF23-AS1	NF	1
XRCC4	NDE	1
ARHGEF38	NDE	1
ACSBG2	NDE	1
LOC105372255	NF	1
CREB5	NDE	1
DGKB	NDE	1
GXYLT1	NDE	1
LOC124904518	NF	1
LOC107985681	NF	1
LOC105378311	NF	1
SDK1	NDE	1
ANG	NDE	1
RNASE4	NDE	1
NPRL3	NDE	1
ABCD2	NDE	1
CPNE3	NDE	1
VRK3	NDE	1
ATRN	NDE	1
LOC105374489	NF	1
LINC02291	NDE	1
CACNA1D	NDE	1
RELL1	NDE	1
DNAJC25	NDE	1
DNAJC25-GNG10	NDE	1
BICD1	NDE	1
GRIA4	NDE	1
LOC124902743	NF	1
CDH2	NDE	1
PIH1D2	NDE	1
C12orf60	NF	1
FBXO15	NDE	1
PTGR3	NDE	1
LOC101928196	NF	1
LINC02042	NF	1
HERC2	NDE	1
ADAMTS9-AS2	NDE	1
LOC105377124	NF	1
CCDC13	NDE	1
CCDC13-AS1	NF	1
RPS6KC1	NDE	1
PROX1-AS1	NF	1
HECW2	NDE	1
PSPC1	NDE	1
FRMPD4	NDE	1
CRB1	NDE	1
MYO16	NDE	1
LINC00871	NDE	1
RAMP1	NDE	1
ARL14EP-DT	NF	1
CDH13	NDE	1
CYBB	NDE	1
FOXP2	NDE	1
LINC02852	NF	1
LOC102724439	NF	1
LRRC8B	NDE	1
MAP3K4	NDE	1
LOC340184	NF	1
ENTPD5	NDE	1
